# Supplementary material for: Campylobacter jejuni transcriptome changes during loss of culturability in water
Source: PLoS One. 2017 Nov 30;12(11):e0188936. doi: 10.1371/journal.pone.0188936 (PMC5708674; doi:10.1371/journal.pone.0188936)
Supplement: S1 Table — (XLSX) [file pone.0188936.s001.xlsx]

## Sheet: Unknown-10 (2)
Gene_ID	ID	MHB replicates			MHB Ctrl CPM average	Time 0 replicates			Time 0 CPM average	25ºC/24h replicates			25ºC/24h CPM average	4ºC/72h replicates			4º/72h CPM average	Fold Cahnge relative to MHB				FDR
		MHB_1 CPM	MHB_2 CPM	MHB_3 CPM		Time0_1 CPM	Time0_2 CPM	Time0_3 CPM		25ºC/24h_1 CPM	25ºC/24h 2 CPM	25ºC/24h 3 CPM		4ºC/72h 1 CPM	4º/72h 2 CPM	4º/72h 3 CPM		MHB_Ctrl	Time 0	25ºC/24h	4ºC/72h
CJM1_0001	dnaA	138.227	157.058	151.708	148.998	205.856	206.297	285.381	232.511	49.441	57.44	49.249	52.0433	93.077	111.439	102.188	102.235	0	0.625089	-0.751254	-0.24773	1.68259e-25
CJM1_0002	dnaN	305.546	320.392	341.089	322.342	381.485	287.875	335.933	335.098	331.974	318.342	308.354	319.557	393.008	365.876	417.277	392.054	0	0.041599	0.760863	0.578521	1.36398e-17
CJM1_0003	gyrB	1949.37	1862.88	1829.21	1880.48	942.91	981.312	968.796	964.339	672.197	710.612	693.784	692.198	804.13	836.292	792.654	811.025	0	-0.977075	-0.670326	-0.916794	6.51761e-41
CJM1_0004	CJM1_0004	182.418	224.196	325.516	244.043	578.669	563.087	516.362	552.706	294.893	274.637	290.784	286.771	346.753	330.455	334.121	337.11	0	1.16519	1.00753	0.761347	4.56311e-14
CJM1_0005	CJM1_0005	586.923	672.809	1028.27	762.667	3521.3	3416.16	3169.89	3369.12	3645.19	3401.41	3720.35	3588.98	3840.21	3590.84	3597.91	3676.32	0	2.12906	3.00993	2.56461	3.06298e-71
CJM1_0006	CJM1_0006	65.32	68.571	70.387	68.0927	208.472	289.651	252.59	250.238	40.558	65.773	40.087	48.806	36.25	75.775	42.441	51.4887	0	1.86416	0.269481	-0.108732	4.08729e-26
CJM1_0007	gltA	586.044	643.824	740.848	656.905	711.188	898.808	809.125	806.374	615.725	724.042	677.333	672.367	561.789	667.154	509.37	579.438	0	0.281859	0.800986	0.114822	7.37848e-13
CJM1_0008	gltD	218.796	206.775	203.619	209.73	197.857	240.655	236.632	225.048	209.793	242.757	244.034	232.195	190.541	214.521	183.62	196.227	0	0.0877296	0.916792	0.200455	8.40868e-25
CJM1_0009	rnhB	368.554	361.683	366.6	365.612	704.46	650.596	656.665	670.574	194.514	171.709	178.125	181.449	692.546	674.661	668.911	678.706	0	0.861539	-0.233889	1.18902	3.36336e-70
CJM1_0010	comEA	851.493	847.016	920.228	872.912	796.959	655.125	666.751	706.278	603.188	562.552	588.518	584.753	1012.46	962.309	1004.22	992.996	0	-0.319015	0.197633	0.482275	3.20816e-14
CJM1_0011	rr2	9317.16	9167.56	9175.82	9220.18	6510.64	5843.53	5747.83	6034	9871.86	9852.39	10447	10057.1	8461.66	7838.4	8341.01	8213.69	0	-0.624859	0.899898	0.129852	1.25949e-49
CJM1_0012	ilvD	326.272	329.263	289.941	315.159	317.792	361.095	359.589	346.159	326.669	352.184	347.686	342.18	300.621	315.004	292.684	302.77	0	0.121657	0.890144	0.238893	1.83362e-29
CJM1_0013	CJM1_0013	326.599	374.631	439.212	380.147	215.001	231.396	195.923	214.107	244.057	251.345	235.73	243.711	210.994	211.047	231.984	218.008	0	-0.841329	0.129168	-0.506749	7.56106e-22
CJM1_0014	CJM1_0014	139.031	137.537	144.928	140.499	234.812	245.534	282.799	254.382	128.399	130.68	125.648	128.242	186.819	200.965	194.127	193.97	0	0.841119	0.640051	0.761251	6.23205e-19
CJM1_0015	queC	136.996	123.081	119.608	126.562	162.621	157	187.786	169.136	123.018	129.763	133.093	128.625	146.873	153.08	153.488	151.147	0	0.403434	0.796002	0.552605	1.85161e-12
CJM1_0016	dsbI	574.839	551.63	526.931	551.133	197.284	210.951	244.453	217.563	218.118	217.376	198.377	211.29	160.846	176.719	164.408	167.324	0	-1.35603	-0.611499	-1.42338	6.33594e-74
CJM1_0017	CJM1_0017	551.826	572.288	587.594	570.569	502.666	509.111	552.223	521.333	171.596	180.322	169.092	173.67	280.907	294.596	295.285	290.263	0	-0.144814	-0.945561	-0.679023	3.05274e-43
CJM1_0018	ccpA-1	497.988	427.511	442.475	455.991	630.301	532.733	578.023	580.352	518.214	497.569	491.737	502.507	614.624	593.93	630.23	612.928	0	0.334214	0.914323	0.723263	2.7214e-24
CJM1_0019	CJM1_0019	151.064	127.9	173.574	150.846	154.622	121.866	156.675	144.388	125.277	124.258	114.039	121.191	184.651	187.141	201.415	191.069	0	-0.0788934	0.455316	0.636486	3.83666e-10
CJM1_0020	CJM1_0020	26.178	27.898	26.973	27.0163	102.691	115.51	142.228	120.143	22.639	32.16	20.85	25.2163	36.201	50.411	37.497	41.3697	0	2.13664	0.655775	0.910351	3.81081e-27
CJM1_0021	purB	225.881	249.87	231.122	235.624	279.641	292.754	309.281	293.892	239.818	256.977	253.977	250.257	267.131	281.453	263.171	270.585	0	0.304502	0.858226	0.495994	4.12084e-24
CJM1_0022	nrdA	784.993	722.007	682.263	729.754	466.558	532.683	549.178	516.14	441.185	474.429	441.395	452.336	527.511	567.327	513.002	535.947	0	-0.513745	0.0802499	-0.148685	1.1363e-11
CJM1_0023	CJM1_0023	85.619	56.611	72.57	71.6	596.511	546.922	549.153	564.195	1222.24	1189.3	1208.45	1206.66	936.167	901.742	969.012	935.64	0	2.96475	4.84923	4.00432	6.25143e-284
CJM1_0024	thyX	73.158	80.555	90.241	81.318	81.66	73.971	97.986	84.539	67.74	63.352	58.282	63.1247	73.88	72.301	70.512	72.231	0	0.0395296	0.407315	0.125081	0.0323508
CJM1_0025	pyrG	401.465	447.403	436.415	428.428	501.893	617.089	531.856	550.279	281.01	362.836	326.68	323.509	387.858	444.882	373.008	401.916	0	0.348055	0.359457	0.20399	0.000725341
CJM1_0026	recJ	248.416	251.5	267.078	255.665	228.034	242.982	272.981	247.999	81.242	99.488	79.47	86.7333	150.151	173.755	146.2	156.702	0	-0.0590867	-0.79618	-0.410182	1.2831e-16
CJM1_0027	ansA	405.083	504.187	531.593	480.288	399.352	485.363	469.098	451.271	647.502	779.341	934.069	786.971	702.822	664.748	588.767	652.112	0	-0.104329	1.48505	0.73782	3.84696e-41
CJM1_0028
CJM1_0029
CJM1_0030
CJM1_0031	CJM1_0031	0	0.025	0	0.00833333	0.025	0	0	0.00833333	0.051	0.076	0.156	0.0943333	0.099	0	0.103	0.0673333	0	0.0389646	3.84019	2.89607	6.05248e-05
CJM1_0033	CJM1_0033	12.134	8.451	7.14	9.24167	19.362	16.466	20.586	18.8047	1.32	1.172	1.692	1.39467	6.111	7.556	10.43	8.03233	0	1.01085	-1.9454	0.0932582	4.44106e-14
CJM1_0034	CJM1_0034	263.791	252.266	357.658	291.238	488.861	534.185	534.633	519.226	330.248	362.811	340.163	344.407	342.81	396.828	336.593	358.744	0	0.819278	1.01063	0.596027	3.67732e-18
CJM1_0035	CJM1_0035	193.598	161.975	217.371	190.981	370.047	448.703	495.41	438.053	144.363	176.882	144.051	155.099	172.379	236.775	170.872	193.342	0	1.18194	0.463147	0.313049	2.90241e-19
CJM1_0036	CJM1_0036	12.436	10.205	13.073	11.9047	17.493	19.318	19.076	18.629	3.909	6.014	3.931	4.618	5.964	7.628	4.97	6.18733	0	0.631507	-0.612466	-0.647599	1.40422e-05
CJM1_0037	cytC	42.282	34.1	38.52	38.3007	232.619	276.789	337.298	282.235	19.264	43.526	14.525	25.7717	23.756	57.554	24.053	35.121	0	2.86525	0.155842	0.169655	3.28899e-29
CJM1_0038	ggt	846.619	886.948	1055.37	929.645	2412.53	2473.74	2271.7	2385.99	7446.77	7423.24	7564.7	7478.24	5971.62	5801.72	5871.29	5881.54	0	1.34633	3.78119	2.95745	6.0536e-280
CJM1_0039	CJM1_0039	219.173	221.107	227.52	222.6	499.651	558.583	649.088	569.107	62.131	121.073	61.119	81.441	71.983	152.157	83.234	102.458	0	1.33868	-0.7101	-0.824874	2.82027e-29
CJM1_0040	CJM1_0040	59.541	59.774	60.111	59.8087	67.506	56.454	79.714	67.8913	7.462	14.22	8.017	9.89967	17.718	21.792	20.087	19.8657	0	0.166538	-1.84962	-1.29429	2.26199e-20
CJM1_0041	CJM1_0041	80.595	83.52	69.815	77.9767	96.436	89.911	116.477	100.941	24.67	30.886	24.52	26.692	39.207	42.929	39.943	40.693	0	0.35697	-0.783202	-0.641583	3.58024e-13
CJM1_0042	CJM1_0042	600.891	627.145	618.168	615.401	654.771	578.277	653.887	628.978	1150.82	1126.99	1155.98	1144.6	847.23	833.669	866.926	849.275	0	0.0170383	1.66948	0.761021	2.78565e-111
CJM1_0043	CJM1_0043	115.365	101.831	114.671	110.622	139.197	169.161	135.09	147.816	64.339	84.453	76.633	75.1417	66.709	80.148	69.997	72.2847	0	0.405782	0.20655	-0.31804	1.63742e-06
CJM1_0044	CJM1_0044	222.891	214.139	198.365	211.798	355.469	367.976	421.567	381.671	223.905	255.168	226.099	235.057	201.359	218.797	222.945	214.367	0	0.834896	0.91815	0.313634	5.50196e-33
CJM1_0045	CJM1_0045	1086.37	1241.51	1123.57	1150.48	2451.55	2476.94	2192.33	2373.61	9547.91	9190.84	9418.63	9385.79	5532.48	5417.23	5438.72	5462.81	0	1.03224	3.80298	2.54393	1.463835185e-315
CJM1_0046	CJM1_0046	11.707	10.279	9.789	10.5917	7.825	8.833	9.623	8.76033	1.345	1.121	0.469	0.978333	4.855	5.005	4.533	4.79767	0	-0.288133	-2.66605	-0.845161	1.56416e-12
CJM1_0047	typA	878.048	952.38	786.912	872.447	602.79	712.105	635.128	650.008	531.666	576.542	581.203	563.137	459.052	515.823	443.546	472.807	0	-0.437422	0.140215	-0.587198	9.5555e-16
CJM1_0048	CJM1_0048	94.488	104.549	115.794	104.944	384.699	263.852	363.658	337.403	118.171	106.012	107.765	110.649	379.8	367.018	428.66	391.826	0	1.66902	0.851963	2.19609	4.90958e-66
CJM1_0049	CJM1_0049	247.21	248.337	268.562	254.703	679.989	545.295	641.146	622.143	194.844	183.839	187.34	188.674	699.002	669.656	680.139	682.932	0	1.27375	0.341765	1.71924	2.20325e-89
CJM1_0050	CJM1_0050	56.175	57.674	58.48	57.443	77.448	77.974	85.61	80.344	11.447	17.584	10.646	13.2257	25.9	30.49	25.547	27.3123	0	0.469375	-1.36656	-0.776415	4.21994e-19
CJM1_0051	flgD	1004.72	1012.77	1149.13	1055.54	8638.09	7790.23	7686.88	8038.4	8707.16	7906.69	7943.36	8185.74	12853.2	12001.3	12222.5	12359	0	2.91536	3.73059	3.84588	3.49658e-236
CJM1_0052	flgE-1	1168.6	1176.01	1212.54	1185.71	3917.36	4195.58	3668.74	3927.23	1036.35	974.113	1065.99	1025.49	3210.95	2927.4	2933.43	3023.93	0	1.71498	0.567018	1.64745	8.33691e-80
CJM1_0053	CJM1_0053	111.647	136.203	141.199	129.683	279.442	275.488	376.814	310.581	37.131	56.09	36.104	43.1083	93.176	112.727	91.681	99.1947	0	1.24288	-0.835823	-0.0909876	1.26845e-44
CJM1_0054	CJM1_0054	152.195	159.084	176.647	162.642	633.765	467.947	616.321	572.678	681.613	649.884	669.003	666.833	932.496	869.868	904.706	902.357	0	1.80043	2.81019	2.76818	1.16487e-144
CJM1_0055	CJM1_0055	4.271	3.608	3.475	3.78467	62.472	94.265	75.743	77.4933	5.33	12.283	4.529	7.38067	12.1	24.173	13.031	16.4347	0	4.34257	1.69342	2.41319	9.3894e-32
CJM1_0056	CJM1_0056	0.377	0.198	0.487	0.354	25.592	33.557	19.149	26.0993	15.863	24.26	11.037	17.0533	2.144	18.318	2.292	7.58467	0	6.17399	6.31511	4.69371	1.16335e-15
CJM1_0057	CJM1_0057	0.176	0.124	0.551	0.283667	40.319	58.581	46.532	48.4773	2.208	9.913	2.213	4.778	0.468	7.313	0.567	2.78267	0	7.37335	4.74399	3.55674	1.11026e-14
CJM1_0058	mnmA	208.898	195.285	157.832	187.338	230.7	247.461	220.529	232.897	129.16	148.035	138.143	138.446	185.415	200.26	184.572	190.082	0	0.301897	0.332864	0.317999	0.00431335
CJM1_0059	CJM1_0059	318.157	273.814	276.867	289.613	453.301	457.862	471.291	460.818	110.607	112.459	130.802	117.956	522.607	480.474	519.079	507.387	0	0.65632	-0.519904	1.10577	2.32414e-65
CJM1_0060	CJM1_0060	162.47	185.697	180.778	176.315	111.836	121.316	115.332	116.161	46.04	47.603	49.718	47.787	61.46	73.515	63.507	66.1607	0	-0.615664	-1.11052	-1.11822	6.1598e-22
CJM1_0061	fliY	116.144	149.645	133.19	132.993	81.435	78.85	75.572	78.619	45.329	48.343	47.401	47.0243	55.792	54.274	55.833	55.2997	0	-0.771711	-0.728807	-0.969638	9.27144e-12
CJM1_0062	fliM	266.781	261.113	255.255	261.05	436.082	448.278	425.514	436.625	111.419	125.405	109.509	115.444	244.041	259.053	237.392	246.829	0	0.728856	-0.409497	0.21569	3.75893e-46
CJM1_0063	fliA	129.609	143.146	144.462	139.072	701.47	688.482	638.71	676.221	137.257	144.289	128.459	136.668	613.811	614.434	614.958	614.401	0	2.26837	0.744135	2.43942	9.02675e-250
CJM1_0064	CJM1_0064	105.165	119.647	124.545	116.452	926.239	671.266	751.849	783.118	334.081	318.316	307.938	320.112	908.764	795.963	955.465	886.731	0	2.73544	2.2322	3.22479	4.20199e-145
CJM1_0065	CJM1_0065	287.507	288.59	311.955	296.017	172.115	177.795	171.487	173.799	62.004	66.385	57.397	61.9287	108.775	120.963	113.082	114.273	0	-0.781963	-1.48866	-1.0773	3.07821e-55
CJM1_0066	flhF	193.673	235.389	244.237	224.433	294.717	312.974	359.005	322.232	94.415	108.841	90.221	97.8257	140.441	160.782	152.973	151.399	0	0.506183	-0.432591	-0.272495	2.38272e-20
CJM1_0067	folK	45.975	39.363	46	43.7793	68.552	64.787	69.993	67.7773	19.847	21.483	19.783	20.371	50.42	54.396	55.987	53.601	0	0.616101	-0.3344	0.587695	4.49263e-08
CJM1_0068	aroQ	452.239	460.499	459.468	457.402	383.578	307.293	336.713	342.528	280.833	259.398	267.617	269.283	550.848	534.116	550.627	545.197	0	-0.43105	0.0113667	0.549743	3.22751e-23
CJM1_0069	CJM1_0069	267.359	221.033	204.043	230.812	182.258	171.814	188.102	180.725	56.649	60.192	56.72	57.8537	117.819	120.914	134.122	124.285	0	-0.36668	-1.22524	-0.596578	2.67754e-25
CJM1_0070	sppA	301.124	267.982	248.687	272.598	202.791	221.061	255.245	226.366	141.977	150.736	143.921	145.545	127.306	136.608	135.436	133.117	0	-0.282991	-0.134116	-0.737572	2.30697e-12
CJM1_0071	CJM1_0071	1054.94	1066.49	1104.14	1075.19	889.932	904.588	888.449	894.323	1040.29	1188.18	1311.87	1180.11	987.351	946.614	1059.43	997.799	0	-0.279406	0.906529	0.188371	2.12749e-37
CJM1_0072	CJM1_0072	47.96	51.002	72.188	57.05	39.845	43.642	63.245	48.9107	3.477	6.651	4.139	4.75567	5.89	10.228	7.674	7.93067	0	-0.240671	-2.83732	-2.55246	2.23299e-28
CJM1_0073	CJM1_0073	389.683	419.876	419.761	409.773	114.478	117.387	142.52	124.795	186.291	184.986	166.828	179.368	164.764	165.908	161.395	164.022	0	-1.73089	-0.420676	-1.02459	2.81482e-77
CJM1_0074	CJM1_0074	1732.78	1931	1831.01	1831.6	643.533	668.838	619.342	643.904	1776.39	1720.99	1690.74	1729.37	1205.86	1177.87	1185.18	1189.64	0	-1.52134	0.690824	-0.326115	1.44628e-118
CJM1_0075	glcF	996.201	1262.57	1360.63	1206.46	432.195	455.059	397.181	428.145	787.093	772.92	833.046	797.686	850.188	817.27	855.621	841.026	0	-1.50777	0.177792	-0.22464	3.94978e-49
CJM1_0076	lctP	2832.31	2986.03	3956.15	3258.16	1818.91	1778.42	1578.47	1725.27	3670.93	3598.14	3587.25	3618.77	3251.83	3070.62	3339.4	3220.62	0	-0.930545	0.924418	0.278952	1.46309e-47
CJM1_0077	cdtC	117.098	116.36	118.231	117.23	89.21	104.85	94.404	96.1547	34.466	40.545	33.032	36.0143	51.504	57.044	50.811	53.1197	0	-0.299163	-0.937658	-0.845736	3.51027e-12
CJM1_0078	cdtB	394.506	328.275	333.165	351.982	255.046	283.671	264.503	267.74	226.189	218.624	218.81	221.208	233.469	253.295	231.701	239.488	0	-0.407758	0.10422	-0.258967	1.02615e-07
CJM1_0079	cdtA	165.962	180.879	171.519	172.787	195.789	215.906	200.746	204.147	116.216	118.372	108.312	114.3	124.941	138.115	136.749	133.268	0	0.227264	0.174759	-0.0787314	0.00520193
CJM1_0080	CJM1_0080	8.492	10.329	11.505	10.1087	7.999	10.185	11.304	9.82933	0.305	0.866	0.26	0.477	0.887	1.045	0.695	0.875667	0	-0.05658	-3.66199	-3.22741	1.63292e-30
CJM1_0081	cydA	332.854	312.584	290.958	312.132	263.967	359.543	312.984	312.165	124.059	175.302	138.195	145.852	126.616	162.118	137.29	142.008	0	-0.0128508	-0.337758	-0.840158	2.97179e-13
CJM1_0082	cydB	337.728	297.783	305.175	313.562	169.648	213.779	179.697	187.708	107.029	120.538	110.446	112.671	157.371	158.182	161.832	159.128	0	-0.75289	-0.707985	-0.682093	1.32074e-17
CJM1_0083	CJM1_0083	29.218	28.862	28.753	28.9443	22.402	31.105	29.089	27.532	10.888	11.417	7.679	9.99467	12.395	14.431	11.563	12.7963	0	-0.0861288	-0.769221	-0.880916	0.000711721
CJM1_0084	CJM1_0084	78.057	77.689	84.075	79.9403	97.259	106.627	128.536	110.807	20.33	28.414	18.976	22.5733	36.25	41.981	34.123	37.4513	0	0.455073	-1.06792	-0.797717	8.2974e-20
CJM1_0085	ung	32.61	31.604	35.088	33.1007	100.448	120.34	107.438	109.409	5.736	20.005	6.403	10.7147	7.984	26.092	8.035	14.037	0	1.71129	-0.912443	-0.943519	1.14669e-12
CJM1_0086	aspA	5673.47	6103.44	7153.02	6309.98	4485.72	4644.81	4206.42	4445.65	4474.74	4443.23	4959.96	4625.98	6214.31	5609.33	5461.74	5761.79	0	-0.518619	0.327349	0.16542	4.67915e-12
CJM1_0087	dcuA	2707.96	2535.78	3324.25	2856	1273.04	1346.04	1124.79	1247.95	1062.57	1003.7	1059.85	1042.04	992.625	905.07	942.846	946.847	0	-1.20722	-0.67938	-1.29659	9.10165e-35
CJM1_0088	CJM1_0088	143.93	156.885	155.882	152.232	205.058	200.466	217.751	207.758	126.343	128.183	117.292	123.939	140.86	136.9	145.402	141.054	0	0.434085	0.474224	0.186134	5.86844e-07
CJM1_0089	CJM1_0089	50.02	47.444	50.026	49.1633	77.074	90.011	81.663	82.916	54.999	58.816	56.538	56.7843	51.751	54.493	48.751	51.665	0	0.74068	0.978517	0.368026	1.62781e-09
CJM1_0090	CJM1_0090	461.434	437.247	431.69	443.457	308.672	308.419	346.897	321.329	616.817	599.248	578.106	598.057	412.526	414.466	398.349	408.447	0	-0.479374	1.20487	0.17799	9.08364e-101
CJM1_0091	CJM1_0091	421.94	490.967	454.107	455.671	325.741	353.738	354.23	344.57	594.66	598.509	593.49	595.553	362.599	380.769	376.665	373.344	0	-0.417204	1.1591	0.00865418	1.67821e-90
CJM1_0092	CJM1_0092	371.092	340.185	344.988	352.088	244.281	269.757	280.777	264.938	326.365	340.946	335.842	334.384	249.438	261.969	256.218	255.875	0	-0.424515	0.697519	-0.164148	3.67805e-46
CJM1_0093	rplU	705.931	677.059	619.609	667.533	695.115	560.16	577.925	611.067	1668.14	1574.71	1661.93	1634.93	1079.57	1050.55	1028.73	1052.95	0	-0.140501	2.06834	0.954408	1.35903e-129
CJM1_0094	rpmA	323.835	376.287	340.178	346.767	236.581	226.666	226.765	230.004	515.042	514.566	634.357	554.655	406.266	424.839	417.226	416.11	0	-0.605854	1.45521	0.559246	5.33413e-92
CJM1_0095	obg	265.6	246.805	243.708	252.038	304.46	368.627	356.3	343.129	96.521	133.917	114.325	114.921	155.769	196.47	154.416	168.885	0	0.431323	-0.370898	-0.281411	4.49083e-14
CJM1_0096	proB	115.44	102.597	106.81	108.282	160.179	154.472	177.358	164.003	96.953	100.049	94.438	97.1467	144.902	148.78	147.745	147.142	0	0.584197	0.614744	0.738806	1.13898e-11
CJM1_0097	fmt	109.963	108.379	112.87	110.404	109.17	129.373	120.35	119.631	29.01	37.13	28.451	31.5303	49.04	59.036	51.506	53.194	0	0.102164	-1.04636	-0.757572	3.93249e-18
CJM1_0098	birA	22.385	26.934	21.739	23.686	44.68	42.39	39.833	42.301	4.086	8.996	4.607	5.89633	15.131	16.836	14.705	15.5573	0	0.82387	-1.26591	-0.30976	2.0156e-11
CJM1_0099	parA	367.373	342.137	366.833	358.781	330.7	269.407	297.124	299.077	121.318	117.786	118.828	119.311	332.46	309.003	348.285	329.916	0	-0.276553	-0.814474	0.175295	2.59149e-24
CJM1_0100	parB	98.231	105.142	111.196	104.856	95.988	93.214	100.666	96.6227	20.888	25.484	22.282	22.8847	51.11	51.845	49.317	50.7573	0	-0.132575	-1.4306	-0.750486	3.44768e-22
CJM1_0101	atpF	549.666	562.874	575.029	562.523	611.113	442.072	516.556	523.247	307.355	304.555	307.73	306.547	698.805	663.558	770.558	710.974	0	-0.118498	-0.102241	0.633957	7.75447e-16
CJM1_0102	atpF	209.45	233.19	251.526	231.389	185.198	141.81	159.282	162.097	81.75	80.809	78.794	80.451	169.076	163.26	178.34	170.225	0	-0.527708	-0.751652	-0.146999	2.44807e-11
CJM1_0103
CJM1_0104	atpA	1848.65	1900.51	1764.29	1837.81	693.944	720.638	653.254	689.279	667.146	692.901	686.366	682.138	646.537	659.744	649.776	652.019	0	-1.42763	-0.657588	-1.19852	1.72505e-74
CJM1_0105	atpG	763.11	743.085	632.619	712.938	256.865	273.686	310.231	280.261	358.979	374.686	390.636	374.767	350.228	330.722	350.422	343.791	0	-1.36161	-0.154301	-0.755309	3.48605e-52
CJM1_0106	atpD	2772.5	2391.11	2287.59	2483.73	1044.65	1164.16	1014.55	1074.45	1446.83	1492.53	1548.31	1495.89	1407.24	1397.13	1406.27	1403.55	0	-1.22134	0.0421009	-0.526681	2.0753e-40
CJM1_0107	atpC	304.516	283.228	295.979	294.574	89.509	98.269	85.683	91.1537	67.918	64.805	69.631	67.4513	107.469	102.669	108.189	106.109	0	-1.70501	-1.35119	-1.17661	6.5652e-60
CJM1_0108	exbB3	444.827	352.689	374.185	390.567	137.528	145.314	131.289	138.044	49.162	48.139	52.217	49.8393	115.231	120.04	123.872	119.714	0	-1.51314	-2.19498	-1.40961	2.10418e-93
CJM1_0109	exbD3	147.648	111.814	111.683	123.715	68.751	64.186	79.495	70.8107	8.198	11.264	6.69	8.71733	25.925	27.234	24.62	25.9263	0	-0.819899	-3.07084	-1.95742	1.46662e-53
CJM1_0110	CJM1_0110	171.238	143.517	130.075	148.277	178.27	166.284	172.803	172.452	34.01	42.66	31.028	35.8993	95.886	101.721	98.197	98.6013	0	0.204684	-1.28442	-0.291771	2.31887e-29
CJM1_0111	tolB	995.398	903.306	880.055	926.253	654.298	639.535	691.893	661.909	830.011	806.252	843.797	826.687	707.11	650.901	704.811	687.607	0	-0.498895	0.611025	-0.133039	2.88142e-34
CJM1_0112	pal	2986.64	3470.74	3686.02	3381.14	1524.24	1472.45	1486.79	1494.5	2149.86	2193.71	2583.71	2309.09	2220.72	2068.9	2042.66	2110.76	0	-1.19188	0.225669	-0.383301	9.31762e-36
CJM1_0113	CJM1_0113	1009.14	1185.97	977.755	1057.62	435.958	450.055	423.931	436.648	364.258	350.12	364.007	359.462	491.803	449.207	436.644	459.218	0	-1.28932	-0.781746	-0.906395	7.31682e-42
CJM1_0114	slyD	1180.58	1103.61	971.08	1085.09	308.896	353.412	293.811	318.706	190.58	224.231	249.656	221.489	292.563	283.129	295.62	290.437	0	-1.77954	-1.52032	-1.60468	9.87181e-86
CJM1_0115	fabD	747.409	704.76	603.273	685.147	225.866	225.19	209.054	220.037	77.867	77.572	76.685	77.3747	150.545	144.358	145.969	146.957	0	-1.65122	-2.37313	-1.92395	5.67334e-175
CJM1_0116	mtnN	463.619	366.007	331.787	387.138	144.854	155.523	141.132	147.17	64.517	66.614	71.896	67.6757	83.713	84.132	90.548	86.131	0	-1.40776	-1.74165	-1.87146	3.22997e-72
CJM1_0117	CJM1_0117	467.388	375.817	352.764	398.656	175.305	203.019	186.787	188.37	56.928	65.671	55.835	59.478	97.291	103.033	100.231	100.185	0	-1.09441	-1.97777	-1.6957	2.10501e-88
CJM1_0118	CJM1_0118	62.833	53.893	52.568	56.4313	17.144	17.842	24.168	19.718	1.244	1.733	1.223	1.4	5.446	4.98	5.975	5.467	0	-1.53311	-4.57065	-3.07058	3.86068e-58
CJM1_0119	yciA	43.689	37.016	35.151	38.6187	80.762	95.166	85.22	87.0493	4.416	10.092	4.477	6.32833	12.864	19.411	13.907	15.394	0	1.15973	-1.87328	-1.03085	1.38532e-27
CJM1_0120	CJM1_0120	30.801	25.995	23.095	26.6303	63.917	74.096	58.616	65.543	4.162	10.678	3.15	5.99667	8.699	15.573	9.709	11.327	0	1.28784	-1.42719	-0.937403	3.0414e-15
CJM1_0121	CJM1_0121	129.182	124.688	156.073	136.648	259.008	228.343	286.453	257.935	115.252	129.177	110.576	118.335	254.711	252.494	275.352	260.852	0	0.900473	0.558934	1.22821	8.30143e-31
CJM1_0122	dus	110.616	82.433	71.68	88.243	143.284	179.671	185.763	169.573	32.639	50.101	32.043	38.261	35.412	60.299	35.745	43.8187	0	0.9285	-0.451978	-0.713616	1.63462e-15
CJM1_0123	CJM1_0123	100.291	97.408	86.597	94.7653	64.067	68.891	70.334	67.764	44.314	47.425	44.954	45.5643	56.359	57.262	57.223	56.948	0	-0.497523	-0.285645	-0.437966	0.00367733
CJM1_0124
CJM1_0125	rlmH	21.706	22.486	21.252	21.8147	30.7	31.905	32.085	31.5633	21.802	25.076	23.635	23.5043	36.57	32.895	37.059	35.508	0	0.519139	0.876189	0.999362	1.36161e-05
CJM1_0126	accD	215.43	200.004	181.626	199.02	233.89	235.4	246.962	238.751	244.463	245	232.893	240.785	288.448	293.624	281.996	288.023	0	0.248898	1.04741	0.830167	3.67576e-40
CJM1_0127	CJM1_0127	89.061	70.053	68.311	75.8083	99.576	102.147	106.464	102.729	16.294	20.693	14.291	17.0927	48.744	59.352	43.806	50.634	0	0.42477	-1.38849	-0.285325	6.58085e-20
CJM1_0128	omp85	1512.83	1281.05	1143.79	1312.56	1126.71	1063.62	1135.73	1108.68	708.795	707.503	697.298	704.532	1086.52	1032.59	1078.28	1065.8	0	-0.257117	-0.1241	-0.00340366	0.0316324
CJM1_0129	tyrA	211.912	199.56	189.021	200.164	356.391	293.956	350.307	333.551	144.109	145.308	136.971	142.129	285.17	261.871	304.479	283.84	0	0.722353	0.278076	0.800482	2.02088e-19
CJM1_0130	CJM1_0130	504.871	545.824	536.042	528.912	546.723	495.773	525.01	522.502	295.858	293.495	306.298	298.55	584.584	547.284	608.34	580.069	0	-0.0315795	-0.0509116	0.429492	1.3978e-09
CJM1_0131	lpxC	537.004	540.066	532.356	536.475	425.841	394.752	412.09	410.894	203.499	215.388	216.077	211.655	358.138	344.935	379.601	360.891	0	-0.39856	-0.569937	-0.275655	4.14767e-12
CJM1_0132	CJM1_0132	147.246	142.059	136.961	142.089	128.532	120.94	146.053	131.842	32.538	32.568	29.414	31.5067	81.741	85.93	88.153	85.2747	0	-0.123032	-1.40183	-0.440357	1.38017e-27
CJM1_0133	thrB	143.327	151.819	143.635	146.26	171.218	175.142	181.768	176.043	39.847	49.082	41.987	43.6387	72.944	80.901	74.787	76.2107	0	0.253331	-0.979874	-0.644242	1.88006e-30
CJM1_0134	CJM1_0134	33.514	38.77	32.863	35.049	62.372	53.101	53.768	56.4137	20.507	19.954	20.121	20.194	47.537	43.536	51.12	47.3977	0	0.673543	-0.0213671	0.731899	2.46994e-05
CJM1_0135	infB	1159.05	1282.68	1116.75	1186.16	1004.56	1164.09	1101.11	1089.92	629.456	759.617	731.268	706.78	844.372	894.211	835.018	857.867	0	-0.135529	0.0211511	-0.170971	0.084485
CJM1_0136	rbfA	86.096	81.642	82.02	83.2527	51.258	58.206	61.613	57.0257	29.035	32.747	33.449	31.7437	46.97	46.718	39.505	44.3977	0	-0.56038	-0.620242	-0.609898	0.000284736
CJM1_0137	CJM1_0137	67.782	75.712	71.256	71.5833	44.829	46.845	54.182	48.6187	12.208	15.418	12.13	13.252	26.96	27.331	22.096	25.4623	0	-0.573277	-1.67071	-1.19413	3.2643e-15
CJM1_0138	CJM1_0138	938.971	1020.41	1183.28	1047.55	687.241	571.445	672.5	643.729	656.765	646.419	654.739	652.641	888.187	862.895	897.057	882.713	0	-0.717554	0.0907487	0.0489217	1.7393e-16
CJM1_0139	CJM1_0139	79.188	97.704	116.303	97.7317	95.315	96.567	113.773	101.885	7.665	15.927	4.607	9.39967	24.545	34.595	22.019	27.053	0	0.0440062	-2.64993	-1.55762	5.90852e-22
CJM1_0140	CJM1_0140	68.159	60.787	58.268	62.4047	84.376	107.603	92.358	94.779	9.721	13.557	8.85	10.7093	23.51	27.356	22.74	24.5353	0	0.590217	-1.78577	-1.0501	2.53721e-32
CJM1_0141	CJM1_0141	158.777	142.479	127.744	143	163.643	156.174	182.475	167.431	24.264	30.682	23.948	26.298	93.816	103.106	93.973	96.965	0	0.213085	-1.67991	-0.263715	3.98759e-47
CJM1_0142	CJM1_0142	222.238	220.291	232.499	225.009	349.364	262.125	368.53	326.673	217.94	218.446	202.359	212.915	308.014	308.93	334.764	317.236	0	0.521897	0.69179	0.791537	1.42598e-13
CJM1_0143	CJM1_0143	889.806	911.287	983.285	928.126	1749.79	1512.44	1504.43	1588.89	802.499	726.922	757.636	762.352	1641.04	1537.6	1673.36	1617.33	0	0.762216	0.492409	1.09746	4.13208e-25
CJM1_0144	CJM1_0144	15.702	14.999	17.332	16.011	9.968	9.384	9.282	9.54467	5.406	4.689	5.206	5.10033	9.783	9.086	9.014	9.29433	0	-0.759963	-0.872763	-0.488116	0.00818559
CJM1_0145	CJM1_0145	67.154	63.653	57.865	62.8907	394.318	491.844	474.141	453.434	52.004	93.805	48.833	64.8807	68.656	119.748	62.554	83.6527	0	2.83625	0.788802	0.707435	1.25529e-50
CJM1_0146	CJM1_0146	1.934	1.483	2.754	2.057	120.284	158.351	150.341	142.992	8.579	24.133	8.043	13.585	13.504	34.644	14.241	20.7963	0	6.09912	3.43877	3.62627	2.08366e-42
CJM1_0147	CJM1_0147	20.777	27.033	26.146	24.652	109.519	136.68	136.892	127.697	47.258	58.714	55.236	53.736	47.882	65.571	51.995	55.1493	0	2.35788	1.89023	1.45659	1.95834e-35
CJM1_0148	CJM1_0148	38.966	44.824	41.656	41.8153	185.248	219.209	199.285	201.247	171.139	197.32	187.001	185.153	122.846	142.439	127.117	130.801	0	2.25336	2.91509	1.94114	4.80752e-139
CJM1_0149	trxB	885.987	832.264	701.904	806.718	2252.48	2069.72	2075.75	2132.65	1940.63	2031.38	2220.38	2064.13	2192.25	2007.19	2193.16	2130.87	0	1.38955	2.12993	1.69836	3.08637e-81
CJM1_0150	trxM	1151.51	1003.73	1126.16	1093.8	1654.25	1189.74	1342.2	1395.39	2256.74	2194.65	2012.27	2154.55	1969.95	1798.04	2074.21	1947.4	0	0.337615	1.75028	1.12854	2.35172e-58
CJM1_0151	CJM1_0151	18.39	19.521	22.078	19.9963	6.28	6.982	6.992	6.75133	1.954	3.262	2.551	2.589	5.323	5.345	4.919	5.19567	0	-1.58059	-2.19205	-1.64766	2.07842e-15
CJM1_0152	hom	555.67	551.112	508.519	538.434	241.689	306.718	281.337	276.581	102.029	123.494	106.568	110.697	128.686	154.878	127.529	137.031	0	-0.974435	-1.51645	-1.6779	8.21194e-79
CJM1_0153	aatC	537.029	488.842	480.423	502.098	180.189	193.81	182.328	185.442	177.966	186.515	177.813	180.765	173.29	178.565	169.919	173.925	0	-1.45015	-0.702597	-1.23286	6.49023e-80
CJM1_0154	CJM1_0154	98.733	102.374	118.358	106.488	59.058	63.085	68.434	63.5257	14.898	19.062	15.592	16.5173	24.84	26.117	23.564	24.8403	0	-0.760363	-1.92589	-1.80377	7.33511e-34
CJM1_0155	CJM1_0155	431.814	491.263	474.279	465.785	354.971	367.05	338.565	353.529	198.575	229.684	193.118	207.126	255.451	270.836	262.604	262.964	0	-0.411049	-0.403219	-0.528715	4.38122e-11
CJM1_0156	CJM1_0156	349.335	401.738	391.072	380.715	342.661	333.068	333.668	336.466	115.937	132.133	137.179	128.416	308.458	292.993	313.467	304.973	0	-0.19205	-0.797238	-0.0237702	1.91765e-20
CJM1_0157	CJM1_0157	52.884	47.518	42.885	47.7623	98.355	121.816	154.604	124.925	10.076	20.871	9.631	13.526	17.546	27.623	17.461	20.8767	0	1.37084	-1.08185	-0.897798	8.21071e-25
CJM1_0158	rpmE	147.321	153.03	145.945	148.765	116.521	101.897	111.58	109.999	49.238	53.032	46.985	49.7517	60.992	68.098	66.958	65.3493	0	-0.449546	-0.811257	-0.890792	4.16407e-14
CJM1_0159	CJM1_0159	59.19	59.848	60.535	59.8577	52.554	50.874	58.665	54.031	6.041	8.512	3.072	5.875	19.32	21.282	20.268	20.29	0	-0.162696	-2.60241	-1.26461	2.61547e-21
CJM1_0160	CJM1_0160	109.586	113.543	98.653	107.261	176.9	163.931	192.78	177.87	63.146	69.035	59.557	63.9127	120.85	128.081	123.769	124.233	0	0.715145	0.0214438	0.508528	7.89923e-13
CJM1_0161	CJM1_0161	217.188	215.176	198.386	210.25	406.279	294.831	337.907	346.339	176.393	172.499	174.429	174.44	358.065	310.047	382.073	350.062	0	0.706481	0.504812	1.03216	6.63475e-18
CJM1_0162	CJM1_0162	85.996	88.907	80.325	85.076	106.08	107.027	137.428	116.845	8.807	16.31	9.709	11.6087	41.893	53.813	46.948	47.5513	0	0.441895	-2.1258	-0.543407	4.035e-34
CJM1_0163	moaA	79.238	94.195	98.949	90.794	129.778	139.458	160.914	143.383	36.218	42.736	35.505	38.153	65.058	74.779	72.624	70.8203	0	0.643443	-0.485932	-0.0631205	6.88005e-14
CJM1_0164	CJM1_0164	71.4	97.457	92.847	87.2347	139.472	121.466	143.86	134.933	57.892	62.69	59.089	59.8903	111.264	111.488	115.76	112.837	0	0.614023	0.226977	0.667068	6.99207e-07
CJM1_0165	CJM1_0165	15.476	20.855	21.506	19.279	21.43	17.417	23.851	20.8993	7.157	6.422	6.039	6.53933	22.228	20.796	21.71	21.578	0	0.0998476	-0.785922	0.458339	0.000221697
CJM1_0166	ubiA	108.355	117.719	132.024	119.366	224.595	249.313	249.13	241.013	76.851	96.481	79.262	84.198	126.666	131.798	137.264	131.909	0	0.999095	0.259413	0.439608	1.84727e-21
CJM1_0167	miaA	35.097	28.046	30.787	31.31	95.963	103.148	116.891	105.334	13.35	20.718	12.573	15.547	37.063	41.471	42.287	40.2737	0	1.73526	-0.257924	0.659115	3.10923e-26
CJM1_0168	CJM1_0168	34.695	34.52	32.482	33.899	85.622	91.788	93.332	90.2473	8.249	11.977	7.887	9.371	29.079	31.51	28.792	29.7937	0	1.39869	-1.0989	0.110269	1.1806e-30
CJM1_0169	CJM1_0169	0.528	1.31	0.593	0.810333	2.243	1.677	3.411	2.44367	0.406	0.459	1.171	0.678667	1.898	1.871	1.416	1.72833	0	1.57309	0.530946	1.3902	0.00156498
CJM1_0170	CJM1_0170	3906.55	4543.76	3928.71	4126.34	2606.75	1766.44	2304.42	2225.87	4496.34	4412.96	4534	4481.1	3448.39	3500.46	3619.13	3522.66	0	-0.905113	0.893391	0.0681301	2.94783e-44
CJM1_0171	sodB	1717.03	1187.5	1262.59	1389.04	2856.89	2297.29	2314.21	2489.46	3442.07	3454.44	3457.23	3451.25	3009.66	2828.47	3268.38	3035.5	0	0.829149	2.0867	1.42455	1.50541e-55
CJM1_0172	lys1	1867.69	1746.74	1626.75	1747.06	1473.93	1388.8	1339.45	1400.73	1617.36	1681.9	1802.86	1700.7	1655.89	1566.95	1723.27	1648.7	0	-0.331668	0.735245	0.213043	1.84104e-27
CJM1_0173	cfbpC	8.994	9.093	9.895	9.32733	33.391	33.832	54.011	40.4113	2.513	5.326	3.072	3.637	7.935	8.309	7.829	8.02433	0	2.09617	-0.615047	0.0788656	6.11741e-21
CJM1_0174	cfbpB	26.505	20.732	23.9	23.7123	107.476	131.325	109.533	116.111	11.218	20.31	8.642	13.39	23.608	35.592	27.067	28.7557	0	2.27907	-0.0845062	0.573477	1.53891e-26
CJM1_0175	cfbpA	277.483	274.11	229.596	260.396	368.402	337.397	342.389	349.396	547.782	552.053	527.034	542.29	475.489	442.21	495.696	471.132	0	0.411126	1.831	1.15233	4.76359e-103
CJM1_0176	CJM1_0176	270.6	257.48	222.964	250.348	278.943	282.019	262.042	274.335	67.055	79.407	67.444	71.302	161.265	171.423	184.495	172.394	0	0.119417	-1.0457	-0.241882	7.37385e-33
CJM1_0177	CJM1_0177	1625.08	1768.86	1612.22	1668.72	664.864	590.689	655.836	637.13	301.289	305.192	298.723	301.735	539.216	529.112	597.832	555.387	0	-1.40325	-1.69483	-1.29099	5.72151e-107
CJM1_0178	CJM1_0178	38.991	38.326	27.354	34.8903	108.796	119.689	131.581	120.022	6.091	18.73	5.102	9.97433	11.681	25.898	10.894	16.1577	0	1.76826	-1.09057	-0.814613	8.50859e-17
CJM1_0179	phnA	50.899	51.916	36.952	46.589	32.868	30.504	33.888	32.42	8.908	8.664	9.449	9.007	22.179	21.063	21.736	21.6593	0	-0.536592	-1.59464	-0.807503	3.00671e-09
CJM1_0180	CJM1_0180	165.083	150.362	146.072	153.839	186.868	182.124	206.569	191.854	54.568	57.568	53.674	55.27	112.028	107.431	110.404	109.954	0	0.304087	-0.706211	-0.187726	3.11616e-18
CJM1_0181	purN	23.515	24.883	27.163	25.187	48.567	63.986	63.708	58.7537	11.573	14.602	9.944	12.0397	13.233	17.249	13.855	14.779	0	1.20699	-0.305581	-0.473595	7.64752e-14
CJM1_0182	CJM1_0182	40.8	41.266	39.325	40.4637	99.85	120.115	123.103	114.356	19.061	28.083	14.317	20.487	28.931	37.875	24.646	30.484	0	1.48439	-0.232343	-0.112035	2.61434e-19
CJM1_0183	CJM1_0183	39.619	36.917	32.376	36.304	57.015	67.564	73.453	66.0107	14.746	20.642	14.655	16.681	28.98	34.79	28.612	30.794	0	0.848064	-0.363598	0.0592017	1.20664e-07
CJM1_0184	CJM1_0184	180.559	154.463	146.347	160.456	224.67	226.641	246.67	232.66	37.537	47.349	36.104	40.33	118.78	129.053	120.937	122.923	0	0.521998	-1.22972	-0.0877555	1.71144e-48
CJM1_0185	def	247.034	314.734	288.182	283.317	167.157	156.149	152.631	158.646	59.238	54.025	51.384	54.8823	163.704	160.514	165.567	163.262	0	-0.850053	-1.59381	-0.49899	8.26153e-42
CJM1_0186	clpP	807.654	875.458	835.984	839.699	477.373	430.411	429.778	445.854	391.846	377.719	374.107	381.224	647.547	593.177	633.14	624.621	0	-0.92667	-0.365313	-0.130269	6.87329e-26
CJM1_0187	tig	1967.28	2196.89	2054.18	2072.78	1621.4	1451.94	1390.34	1487.89	1669.77	1675.4	1706.78	1683.98	1990.45	1830.47	1968.21	1929.71	0	-0.491266	0.473872	0.193401	3.104e-21
CJM1_0188	folE	35.951	37.856	38.838	37.5483	66.982	67.765	78.423	71.0567	27.132	27.573	26.212	26.9723	52.712	53.327	56.064	54.0343	0	0.904863	0.294171	0.821017	1.95424e-07
CJM1_0189	fliI	179.906	170.97	179.783	176.886	240.967	295.157	264.259	266.794	112.638	130.553	108.39	117.194	158.997	177.278	150.218	162.164	0	0.579556	0.171766	0.170974	5.60216e-08
CJM1_0190	purF	618.201	560.304	576.978	585.161	397.458	440.095	399.422	412.325	418.165	430.878	443.92	430.988	388.967	405.379	403.705	399.35	0	-0.518085	0.332005	-0.254878	2.34788e-23
CJM1_0191	dapB	170.409	166.571	152.683	163.221	205.258	211.477	187.932	201.556	106.699	128.387	128.147	121.078	148.376	154.441	155.677	152.831	0	0.291902	0.338167	0.201595	0.00555072
CJM1_0192	CJM1_0192	15.576	15.345	17.184	16.035	111.139	133.302	136.21	126.884	6.573	18.756	5.466	10.265	4.707	21.792	4.97	10.4897	0	2.96919	0.074127	-0.318928	9.04369e-17
CJM1_0193	CJM1_0193	4.824	5.337	7.331	5.83067	67.306	75.522	98.546	80.458	3.147	10.601	2.785	5.511	3.598	11.977	3.992	6.52233	0	3.76763	0.628994	0.454204	2.5656e-21
CJM1_0194	CJM1_0194	159.204	241.073	234.448	211.575	322.601	223.113	270.837	272.184	439.815	430.852	435.226	435.298	280.685	263.815	335.872	293.457	0	0.34868	1.81422	0.7673	6.32287e-39
CJM1_0195	CJM1_0195	21.455	22.116	22.968	22.1797	62.871	62.059	81.078	68.6693	5.431	11.009	5.623	7.35433	20.626	25.582	22.199	22.8023	0	1.61391	-0.851101	0.335529	1.98334e-20
CJM1_0196	CJM1_0196	43.136	52.707	56.297	50.7133	49.713	37.811	44.851	44.125	50.456	53.49	57.683	53.8763	52.49	51.626	62.091	55.4023	0	-0.215652	0.859968	0.422782	1.51089e-08
CJM1_0197	CJM1_0197	45.95	48.308	50.365	48.2077	182.457	226.316	207.885	205.553	203.042	230.704	256.45	230.065	195.839	187.627	193.947	192.471	0	2.07817	3.02674	2.29336	7.79042e-139
CJM1_0198	CJM1_0198	348.054	363.66	372.66	361.458	630.999	695.464	612.374	646.279	336.796	379.273	361.794	359.288	494.44	506.202	515.062	505.235	0	0.825325	0.760513	0.779188	1.24555e-27
CJM1_0199	uppP	470.327	378.758	372.236	407.107	557.936	558.333	525.887	547.385	135.074	153.412	161.466	149.984	476.894	447.701	509.216	477.937	0	0.41441	-0.668932	0.528124	6.83492e-34
CJM1_0200	thrS	523.563	494.748	479.427	499.246	432.419	498.576	448.878	459.958	328.776	363.728	362.367	351.624	368.661	386.26	367.445	374.122	0	-0.131234	0.26517	-0.11973	1.78026e-06
CJM1_0201	infC	181.438	179.594	178.003	179.678	81.959	77.874	78.057	79.2967	70.583	71.813	69.657	70.6843	95.837	96.036	99.613	97.162	0	-1.19358	-0.573852	-0.590631	6.25853e-23
CJM1_0202	CJM1_0202	69.892	68.892	68.544	69.1093	114.004	137.907	139.645	130.519	16.472	27.369	14.993	19.6113	33.786	54.444	34.664	40.9647	0	0.902922	-1.06952	-0.458958	1.02226e-19
CJM1_0203	CJM1_0203	144.633	164.619	173.723	160.992	296.087	347.106	360.393	334.529	181.697	231.366	208.763	207.275	200.004	232.135	212.308	214.816	0	1.04016	1.12931	0.71161	1.23192e-30
CJM1_0204	CJM1_0204	23.289	27.28	24.642	25.0703	79.566	89.06	89.605	86.077	12.233	23.955	11.115	15.7677	28.167	42.224	28.457	32.9493	0	1.76541	0.0702166	0.68984	7.3565e-14
CJM1_0205	CJM1_0205	21.254	27.082	24.536	24.2907	57.314	67.364	80.104	68.2607	12.005	20.82	12.937	15.254	23.657	28.352	28.122	26.7103	0	1.4745	0.07783	0.432315	2.40303e-11
CJM1_0206	CJM1_0206	35.398	36.917	35.363	35.8927	234.812	292.454	264.381	263.882	31.649	73.087	29.909	44.8817	49.853	101.478	48.364	66.565	0	2.86464	1.05346	1.18609	4.05902e-26
CJM1_0207	argC	121.444	117.225	115.985	118.218	177.299	179.797	164.081	173.726	65.735	82.644	66.325	71.568	133.787	140.641	134.92	136.449	0	0.542509	0.0390716	0.503302	2.376e-09
CJM1_0208	CJM1_0208	82.102	77.269	69.561	76.3107	72.19	93.139	106.245	90.5247	43.578	50.891	40.399	44.956	39.133	45.552	39.119	41.268	0	0.231124	0.00169318	-0.590244	3.98828e-05
CJM1_0209	argB	154.582	147.421	118.061	140.021	91.602	100.045	97.036	96.2277	53.603	57.058	52.034	54.2317	74.324	77.573	71.465	74.454	0	-0.5541	-0.597959	-0.614051	1.18372e-06
CJM1_0210	argD	206.586	194.37	167.048	189.335	179.516	219.91	196.239	198.555	61.446	81.828	65.232	69.502	88.272	112.557	88.127	96.3187	0	0.055858	-0.683893	-0.678537	1.06968e-12
CJM1_0211	pcm	43.814	33.507	39.198	38.8397	66.633	71.518	65.681	67.944	33.197	36.747	30.247	33.397	42.46	48.346	42.132	44.3127	0	0.793667	0.548989	0.48642	0.000423808
CJM1_0212	CJM1_0212	195.13	224.196	222.371	213.899	342.412	312.298	337.468	330.726	241.925	256.722	272.641	257.096	379.356	372.315	424.694	392.122	0	0.614348	1.03813	1.17016	1.7196e-38
CJM1_0213	pncB	304.767	290.691	268.646	288.035	256.616	282.169	264.527	267.771	42.436	59.02	40.035	47.1637	114.788	129.077	106.953	116.939	0	-0.118351	-1.85307	-1.00374	8.24944e-68
CJM1_0214	nrdB	918.571	757.911	707.159	794.547	440.144	432.313	402.954	425.137	477.175	451.851	440.406	456.477	483.104	479.162	463.633	475.3	0	-0.914735	-0.0250099	-0.444265	2.36718e-22
CJM1_0215	CJM1_0215	146.216	140.033	127.808	138.019	127.236	126.271	102.127	118.545	56.243	58.561	53.076	55.96	85.043	83.525	83.44	84.0027	0	-0.230952	-0.531853	-0.419509	0.00032904
CJM1_0216	pyrE	446.586	382.983	371.982	400.517	333.541	292.579	272.031	299.384	182.154	178.08	184.06	181.431	311.809	288.741	318.282	306.277	0	-0.432184	-0.367729	-0.0902167	1.79222e-05
CJM1_0217	frr	733.465	714.99	624.949	691.135	459.033	466.996	395.548	440.526	530.575	511.432	512.978	518.328	461.64	466.82	451.529	459.996	0	-0.661655	0.359475	-0.290522	1.03956e-25
CJM1_0218	secG	316.575	252.044	237.775	268.798	210.042	190.382	178.357	192.927	286.924	297.063	309.942	297.976	263.09	254.923	279.962	265.992	0	-0.490723	0.922494	0.281671	5.60277e-38
CJM1_0219	CJM1_0219	2127.39	1808.32	1770.79	1902.17	3179.11	2386.3	2671.8	2745.74	2194.07	2008.83	2071.57	2091.49	3346.24	3209.19	3416.71	3324.05	0	0.516109	0.913249	1.10201	7.37262e-21
CJM1_0220	cynT	120.113	127.134	108.675	118.641	153.277	156.349	161.06	156.895	73.933	79.611	76.373	76.639	110.155	112.265	110.3	110.907	0	0.389554	0.140407	0.199499	0.00560708
CJM1_0221	CJM1_0221	373.302	412.463	414.104	399.956	355.544	373.857	425.246	384.882	185.149	192.427	176.797	184.791	228.245	240.929	246.534	238.569	0	-0.0706574	-0.343601	-0.449568	3.36646e-08
CJM1_0222	CJM1_0222	770.321	651.287	629.695	683.768	810.141	848.81	756.526	805.159	1530.68	1483.45	1597.79	1537.31	1432.06	1372.33	1328.27	1377.55	0	0.223325	1.94471	1.3076	4.14833e-99
CJM1_0223	iscS	540.847	462.995	426.202	476.681	913.804	1000.36	877.827	930.662	1325.43	1414.01	1498.54	1412.66	1344.8	1294.76	1303.7	1314.42	0	0.952911	2.34072	1.76036	5.69763e-114
CJM1_0224	CJM1_0224	1.231	2.595	1.78	1.86867	13.132	15.49	24.07	17.564	0.635	1.402	1.275	1.104	1.774	2.867	1.622	2.08767	0	3.21167	-0.00376216	0.455808	1.974e-24
CJM1_0225	CJM1_0225	67.103	71.61	79.202	72.6383	522.452	415.522	484.154	474.043	78.171	88.709	72.702	79.8607	392.023	372.242	398.684	387.65	0	2.69117	0.902118	2.71165	2.65253e-222
CJM1_0226	rpmI	517.257	472.607	447.708	479.191	514.926	431.437	486.493	477.619	754.023	739.511	751.675	748.403	496.115	475.348	534.196	501.886	0	-0.0186477	1.41756	0.36328	1.67187e-73
CJM1_0227	rplT	1113.9	985.023	918.046	1005.66	1025.02	898.432	915.881	946.444	627.629	629.65	682.019	646.433	1043.98	1031.4	998.164	1024.52	0	-0.100634	0.137595	0.323732	0.000126346
CJM1_0228	CJM1_0228	3.115	3.113	4.407	3.545	81.66	92.038	130.777	101.492	4.239	14.806	2.239	7.09467	4.091	17.686	4.893	8.89	0	4.81899	1.6989	1.61735	1.7639e-19
CJM1_0229	CJM1_0229	17.41	24.414	24.79	22.2047	108.024	114.484	162.717	128.408	19.162	28.414	16.217	21.2643	25.851	36.563	23.976	28.7967	0	2.51358	0.688121	0.670205	6.96705e-29
CJM1_0230	CJM1_0230	760.975	679.605	676.478	705.686	616.795	492.72	552.442	553.986	187.053	178.768	187.938	184.586	595.353	563.926	599.609	586.296	0	-0.362959	-1.1593	0.029276	7.73819e-37
CJM1_0231	CJM1_0231	82.906	79.32	82.55	81.592	89.384	84.656	93.211	89.0837	19.746	22.145	17.649	19.8467	66.783	63.603	75.045	68.477	0	0.112298	-1.27361	0.0432157	2.63426e-19
CJM1_0232	CJM1_0232	225.253	225.728	210.823	220.601	191.054	180.047	160.865	177.322	47.08	48.062	49.301	48.1477	124.127	117.148	125.34	122.205	0	-0.327427	-1.42275	-0.555478	7.43624e-34
CJM1_0233	CJM1_0233	4.999	8.278	9.153	7.47667	18.365	19.694	27.992	22.017	2.259	3.568	2.03	2.619	7.319	8.6	9.632	8.517	0	1.53877	-0.763436	0.481265	7.52688e-11
CJM1_0234	moaC	81.725	91.798	84.732	86.085	120.733	113.759	119.717	118.07	38.324	49.744	39.8	42.6227	94.063	98.247	93.638	95.316	0	0.441832	-0.251904	0.443305	1.21279e-08
CJM1_0235	CJM1_0235	64.918	72.327	65.747	67.664	68.153	60.433	70.822	66.4693	58.095	59.53	59.818	59.1477	85.931	81.703	86.556	84.73	0	-0.0403401	0.578618	0.621002	9.92672e-08
CJM1_0236	CJM1_0236	185.91	179.841	195.653	187.135	211.637	190.532	225.913	209.361	85.532	92.098	82.776	86.802	161.314	169.941	166.545	165.933	0	0.146806	-0.339307	0.122525	8.66114e-07
CJM1_0237	xth	123.856	121.253	105.242	116.784	208.547	200.942	221.966	210.485	68.654	77.292	73.015	72.987	143.349	152.181	150.063	148.531	0	0.835894	0.0914656	0.643577	2.3594e-19
CJM1_0238	CJM1_0238	1.005	2.347	1.928	1.76	33.367	36.735	61.564	43.8887	1.904	4.918	1.926	2.916	2.883	8.163	2.756	4.60067	0	4.61669	1.45387	1.67748	3.69645e-24
CJM1_0239	CJM1_0239	265.248	244.137	212.222	240.536	269.898	264.127	262.627	265.551	82.232	89.422	86.316	85.99	159.761	153.615	176.589	163.322	0	0.129697	-0.713097	-0.261876	1.58692e-16
CJM1_0240	dgkA	31.002	23.746	24.494	26.414	29.978	29.803	38.103	32.628	2.208	4.001	2.291	2.83333	9.833	9.451	11.537	10.2737	0	0.289241	-2.47115	-1.06588	1.94351e-19
CJM1_0241	CJM1_0241	9.471	7.71	5.996	7.72567	6.155	5.08	5.092	5.44233	2.462	2.905	2.525	2.63067	3.623	4.665	6	4.76267	0	-0.516819	-0.785906	-0.402019	0.093506
CJM1_0242	pyrC	164.355	133.188	107.276	134.94	177.149	178.07	214.194	189.804	115.455	120.563	111.722	115.913	113.876	126.356	115.297	118.51	0	0.477752	0.552323	0.109858	1.73969e-05
CJM1_0243	CJM1_0243	6.984	6.622	8.941	7.51567	50.61	59.707	52.672	54.3297	4.442	6.855	2.837	4.71133	4.214	8.77	6.516	6.5	0	2.83892	0.0699503	0.0834254	1.12258e-26
CJM1_0244	CJM1_0244	31.806	37.189	37.885	35.6267	75.729	69.016	92.163	78.9693	24.797	29.332	22.022	25.3837	54.486	56.947	57.79	56.4077	0	1.13178	0.273753	0.958583	9.26307e-11
CJM1_0245	CJM1_0245	724.295	736.982	621.431	694.236	431.198	404.761	473.143	436.367	742.449	701.744	689.619	711.271	528.003	547.746	542.695	539.481	0	-0.684417	0.809675	-0.0672197	7.82332e-57
CJM1_0246	zupT	59.868	53.745	56.149	56.5873	142.836	109.53	126.928	126.431	32.715	26.758	33.657	31.0433	128.539	118.946	144.501	130.662	0	1.1457	-0.0843272	1.50344	1.72561e-30
CJM1_0247	zupT	37.207	21.103	27.693	28.6677	68.776	80.527	58.226	69.1763	29.822	31.37	27.93	29.7073	46.206	47.374	48.313	47.2977	0	1.25985	0.821369	1.01888	4.54641e-07
CJM1_0248	torZ	3167.53	3107.31	3205.47	3160.1	1359.28	1513.74	1304.39	1392.47	3443.59	3428.7	3466.01	3446.1	2484.67	2493.99	2453.99	2477.55	0	-1.19503	0.898563	-0.0546683	5.00075e-97
CJM1_0249	torC	426.437	438.927	460.082	441.815	231.697	236	212.781	226.826	824.834	824.116	827.84	825.597	523.001	503.335	501.722	509.353	0	-0.974885	1.67517	0.501641	1.47523e-211
CJM1_0250	CJM1_0250	26.128	24.488	23.858	24.8247	92.948	118.038	146.321	119.102	7.411	16.947	5.623	9.99367	10.227	26.165	9.657	15.3497	0	2.24585	-0.584965	-0.39853	2.20463e-19
CJM1_0251	CJM1_0251	59.617	55.969	48.606	54.7307	57.289	64.512	58.811	60.204	7.614	9.429	6.508	7.85033	17.916	22.667	20.216	20.2663	0	0.12479	-2.03999	-1.137	2.69657e-24
CJM1_0252	CJM1_0252	710.478	619.855	534.962	621.765	541.216	576.05	513.877	543.714	515.194	506.768	504.909	508.957	502.917	523.014	495.953	507.295	0	-0.205798	0.485333	0.00340558	1.99622e-11
CJM1_0253	ilvE	776.25	645.776	609.354	677.127	1017.34	947.855	948.648	971.282	1065.31	1003.29	1035.2	1034.6	1074.05	1048.43	1068.32	1063.6	0	0.507427	1.38737	0.948359	9.94033e-43
CJM1_0254	CJM1_0254	23.189	28.787	27.079	26.3517	46.599	58.881	46.069	50.5163	31.167	40.927	28.451	33.515	24.618	31.632	28.612	28.2873	0	0.926352	1.10534	0.397486	1.65267e-06
CJM1_0255	ygaF	94.462	73.414	77.867	81.9143	55.121	59.457	61.223	58.6003	41.294	42.838	41.466	41.866	64.516	55.878	63.25	61.2147	0	-0.497057	-0.196433	-0.123217	0.0229884
CJM1_0256	CJM1_0256	108.154	105.092	103.081	105.442	114.004	140.684	138.476	131.055	32.385	44.749	35.87	37.668	56.038	70.138	57.867	61.3477	0	0.29964	-0.724219	-0.485307	1.47553e-12
CJM1_0257	fabZ	398.45	381.6	348.823	376.291	493.82	491.694	442.958	476.157	154.16	172.422	181.457	169.346	435.838	417.235	453.769	435.614	0	0.327145	-0.37998	0.507858	2.46832e-22
CJM1_0258	lpxA	629.934	621.659	570.961	607.518	638.599	623.67	580.8	614.356	296.264	295.814	318.246	303.441	651.539	607.34	635.2	631.36	0	0.00339729	-0.226577	0.352384	2.19303e-09
CJM1_0259	clpX	540.822	544.909	468.939	518.223	474.383	539.515	483.082	498.993	160.505	182.361	170.863	171.243	401.091	394.107	356.783	383.994	0	-0.0672585	-0.828411	-0.135303	4.85262e-22
CJM1_0260	mreB	1142.82	1076.75	972.987	1064.18	510.416	620.067	559.288	563.257	282.685	339.723	351.2	324.536	380.958	395.734	374.656	383.783	0	-0.930866	-0.943324	-1.17466	2.06402e-39
CJM1_0261	mreC	227.941	225.555	195.589	216.362	164.789	184.101	183.863	177.584	27.233	33.842	23.87	28.315	82.086	84.156	81.045	82.429	0	-0.298553	-2.1723	-1.09538	1.959e-72
CJM1_0262	carB	1465.45	1477.77	1400.48	1447.9	1297.08	1416.45	1303.46	1339	991.607	1085.53	1094.03	1057.05	1159.04	1146	1163.34	1156.13	0	-0.125893	0.317451	-0.028136	1.27662e-06
CJM1_0263	CJM1_0263	48.261	49.247	52.801	50.103	23.1	26.15	29.04	26.0967	2.64	4.969	2.603	3.404	7.763	8.552	8.421	8.24533	0	-0.95621	-3.13358	-2.30712	3.65483e-31
CJM1_0264	tal	326.071	338.678	311.341	325.363	58.161	54.327	68.702	60.3967	38.73	41.436	40.815	40.327	46.255	45.577	51.094	47.642	0	-2.44485	-2.24096	-2.47549	4.50332e-149
CJM1_0265	serB	323.785	346.956	340.242	336.994	100.424	106.777	116.331	107.844	53.4	53.796	51.748	52.9813	119.396	123.514	117.151	120.02	0	-1.65847	-1.8972	-1.19308	2.3978e-98
CJM1_0266	cheW	1057.73	866.512	1072.21	998.817	145.975	135.254	151.607	144.279	430.957	403.891	419.399	418.082	317.65	319.352	320.909	319.304	0	-2.806	-0.481074	-1.34912	9.05738e-173
CJM1_0267	cheA	5179.28	5639.36	6256.44	5691.69	1303.19	1370.11	1334.94	1336.08	2435.19	2305.23	2411.23	2383.88	2426.02	2419.91	2322.21	2389.38	0	-2.10483	-0.480395	-0.956044	2.98126e-89
CJM1_0268	cheV	1306.07	1331.81	1438.68	1358.85	763.518	795.835	721.176	760.176	996.988	977.91	1011.87	995.591	1210.44	1198.14	1116.42	1175	0	-0.85113	0.325439	0.0867329	1.36276e-34
CJM1_0269	CJM1_0269	50.372	44.923	53.5	49.5983	56.566	48.897	49.236	51.5663	15.634	15.52	14.213	15.1223	44.801	42.977	48.776	45.518	0	0.0425125	-0.942351	0.171995	3.2374e-07
CJM1_0270	greA	137.724	136.919	155.437	143.36	173.361	156.174	158.648	162.728	212.027	207.794	224.146	214.656	214.42	202.252	211.175	209.282	0	0.168866	1.35709	0.841916	8.45645e-51
CJM1_0271	lpxB	67.204	64.098	69.159	66.8203	146.125	134.253	137.696	139.358	40.964	40.519	39.644	40.3757	108.035	106.119	116.868	110.341	0	1.04656	0.0458353	1.01955	4.47278e-25
CJM1_0272	peb3	350.114	293.261	308.883	317.419	788.811	743.46	713.283	748.518	1104.55	1020.6	1040.35	1055.17	818.669	812.63	821.601	817.633	0	1.22468	2.50877	1.66164	3.34292e-136
CJM1_0273	CJM1_0273	22.209	23.104	33.117	26.1433	68.577	87.534	85	80.3703	17.969	26.86	13.614	19.481	17.768	30.903	20.705	23.1253	0	1.6047	0.323035	0.116796	9.44095e-11
CJM1_0274	CJM1_0274	125.841	124.02	159.887	136.583	146.648	167.66	188.663	167.657	75.202	91.461	83.791	83.4847	97.168	105.754	108.755	103.892	0	0.279771	0.0556906	-0.0995503	0.0248637
CJM1_0275	surE	72.203	70.399	66.552	69.718	128.756	122.717	154.263	135.245	37.867	50.152	39.045	42.3547	66.241	74.754	67.344	69.4463	0	0.940511	0.0422999	0.290732	1.47553e-12
CJM1_0276	CJM1_0276	48.085	47.345	44.898	46.776	84.974	95.366	100.641	93.6603	22.512	37.359	24	27.957	32.233	44.313	32.887	36.4777	0	0.987254	0.00860714	-0.0627537	5.26654e-09
CJM1_0277	CJM1_0277	472.312	403.616	552.061	475.996	594.119	408.515	514.096	505.577	232.686	212.712	224.485	223.294	719.752	696.137	765.845	727.245	0	0.071989	-0.316073	0.907212	2.8793e-22
CJM1_0278	CJM1_0278	93.508	130.149	154.06	125.906	76.427	64.587	67.265	69.4263	20.101	23.572	19.445	21.0393	46.378	44.483	48.57	46.477	0	-0.873276	-1.8167	-1.14238	3.96884e-21
CJM1_0279	modC	9.547	9.761	7.564	8.95733	48.343	53.201	58.981	53.5083	5.381	9.403	3.618	6.134	9.414	15.743	10.327	11.828	0	2.56411	0.19418	0.697055	1.1858e-19
CJM1_0280	modB	9.22	9.983	9.069	9.424	36.606	40.163	41.172	39.3137	5.609	9.225	5.987	6.94033	12.667	16.01	15.478	14.7183	0	2.04622	0.310799	0.938511	2.84497e-15
CJM1_0281	CJM1_0281	14.019	10.848	12.056	12.3077	57.712	44.442	45.558	49.2373	26.345	22.298	27.93	25.5243	70.208	63.02	74.323	69.1837	0	1.9871	1.83348	2.7872	1.03804e-29
CJM1_0282	modA	45.674	49.322	47.928	47.6413	297.408	239.754	264.795	267.319	388.521	394.181	382.541	388.414	381.845	366.994	434.918	394.586	0	2.47419	3.79938	3.34587	2.59878e-289
CJM1_0283	bioC	8.592	8.154	9.175	8.64033	23.972	31.53	26.823	27.4417	0.838	3.211	0.729	1.59267	3.179	6.389	2.859	4.14233	0	1.65353	-1.72776	-0.764855	7.48171e-14
CJM1_0284	CJM1_0284	8.064	6.054	6.95	7.02267	11.687	13.037	18.93	14.5513	0.964	1.045	1.432	1.147	4.485	4.324	3.786	4.19833	0	1.03334	-1.83731	-0.444581	6.79667e-16
CJM1_0285	bioF	73.56	68.768	69.837	70.7217	127.61	144.713	148.976	140.433	16.624	24.999	19.08	20.2343	59.883	64.211	59.902	61.332	0	0.975361	-1.04738	0.0908453	2.35468e-34
CJM1_0286	CJM1_0286	24.244	21.794	20.68	22.2393	48.692	43.041	53.695	48.476	27.741	27.038	27.176	27.3183	29.35	26.457	32.114	29.307	0	1.10916	1.0709	0.694712	8.99858e-07
CJM1_0287	bioA	41.553	40.648	37.779	39.9933	90.232	95.616	105.221	97.023	42.791	41.182	39.41	41.1277	42.608	48.905	43.986	45.1663	0	1.26404	0.813793	0.471833	5.61745e-13
CJM1_0288	bioD	27.359	23.03	20.828	23.739	36.531	42.04	46.118	41.563	5.609	6.243	6.117	5.98967	23.066	24.756	23.461	23.761	0	0.79366	-1.21578	0.298219	4.783e-13
CJM1_0289	CJM1_0289	46.151	44.75	41.953	44.2847	83.803	94.015	83.271	87.0297	10.051	17.329	9.241	12.207	38.566	43.123	39.119	40.2693	0	0.961944	-1.11229	0.159281	1.03133e-18
CJM1_0290	CJM1_0290	145.663	140.799	132.067	139.51	210.74	204.47	225.377	213.529	41.801	49.744	40.165	43.9033	145.715	138.528	157.969	147.404	0	0.599841	-0.903038	0.375871	6.95524e-44
CJM1_0291	rplY	537.983	488.422	582.89	536.432	653.301	543.043	564.014	586.786	440.246	413.294	414.089	422.543	852.381	815.861	828.451	832.231	0	0.115706	0.430241	0.929864	4.91414e-23
CJM1_0292	pth	90.317	79.765	85.346	85.1427	129.33	124.494	122.421	125.415	16.193	22.986	18.898	19.359	118.09	118.12	114.112	116.774	0	0.545336	-1.37586	0.752292	3.15198e-51
CJM1_0293	CJM1_0293	32.685	33.952	34.749	33.7953	75.405	88.81	77.351	80.522	7.766	14.857	7.21	9.94433	15.501	24.295	15.812	18.536	0	1.23941	-1.02348	-0.570971	9.16601e-19
CJM1_0294	lysA	171.665	164.792	153.509	163.322	246.922	265.503	281.727	264.717	129.795	137.561	120.364	129.24	178.613	182.307	177.877	179.599	0	0.682581	0.431717	0.433751	3.97615e-12
CJM1_0295	CJM1_0295	61.953	61.899	58.162	60.6713	80.962	94.665	78.155	84.594	15.736	22.196	15.566	17.8327	41.548	51.529	46.407	46.4947	0	0.467255	-1.00882	-0.0880693	5.88049e-13
CJM1_0296	pheA	110.616	103.462	108.717	107.598	121.605	138.332	140.279	133.405	56.877	65.238	49.379	57.1647	68.828	74.463	68.349	70.5467	0	0.295912	-0.148246	-0.312718	2.02903e-05
CJM1_0297	hisC	199.728	197.682	211.141	202.85	120.932	118.363	137.721	125.672	90.024	89.397	85.796	88.4057	126.247	127.814	133.633	129.231	0	-0.705912	-0.425928	-0.354452	6.97661e-10
CJM1_0298	fliF	499.395	561.811	522.736	527.981	634.986	633.63	603.067	623.894	300.705	330.039	321.812	317.519	560.73	565.262	608.855	578.282	0	0.22756	0.0367815	0.427392	1.05102e-07
CJM1_0299	fliG	263.967	258.049	264.048	262.021	256.516	311.697	270.472	279.562	91.115	123.137	98.941	104.398	135.833	174.921	133.015	147.923	0	0.0804825	-0.566422	-0.528834	2.25091e-11
CJM1_0300	fliH	180.835	196.199	199.742	192.259	96.237	110.03	127.464	111.244	42.715	48.648	43.575	44.9793	75.827	76.552	73.963	75.4473	0	-0.804965	-1.32815	-1.0532	6.34282e-28
CJM1_0301	dxs	412.318	401.738	383.741	399.266	287.989	332.818	403.564	341.457	61.75	95.921	67.262	74.9777	112.052	142.949	108.781	121.261	0	-0.241476	-1.658	-1.423	1.83923e-50
CJM1_0302	perR	72.731	79.221	77.655	76.5357	75.779	61.409	95.257	77.4817	30.812	31.217	29.518	30.5157	50.198	47.69	58.717	52.2017	0	0.000568511	-0.55496	-0.256197	0.00775116
CJM1_0303	CJM1_0303	40.297	37.658	38.859	38.938	60.254	40.764	64.828	55.282	6.015	6.575	4.633	5.741	41.992	41.204	48.828	44.008	0	0.489085	-1.99684	0.472477	7.87219e-24
CJM1_0304	ubiE	134.584	135.832	124.524	131.647	113.78	110.03	119.936	114.582	57.867	60.6	63.514	60.6603	76.27	81.071	78.418	78.5863	0	-0.214411	-0.344704	-0.44785	0.00209518
CJM1_0305	xseA	163.4	158.714	150.458	157.524	243.01	287.024	322.632	284.222	52.563	73.699	55.835	60.699	101.012	126.21	98.634	108.619	0	0.836327	-0.616572	-0.239992	1.76472e-32
CJM1_0306	serC	658.649	570.88	512.905	580.811	496.087	460.99	449.121	468.733	516.996	485.311	527.373	509.893	549.418	516.892	549.545	538.618	0	-0.32204	0.589032	0.188201	9.68657e-18
CJM1_0307
CJM1_0308	fabH	298.737	278.855	248.666	275.419	166.833	188.705	181.208	178.915	70.227	72.883	66.117	69.7423	84.797	93.947	85.475	88.073	0	-0.635613	-1.2108	-1.34818	2.17426e-44
CJM1_0309	plsX	1138	953.196	848.231	979.808	545.551	548.198	510.734	534.828	329.487	307.792	317.309	318.196	485.469	482.248	480.681	482.799	0	-0.885941	-0.846544	-0.724072	3.31036e-22
CJM1_0310	rpmF	263.088	350.86	297.272	303.74	167.705	156.524	139.986	154.738	206.342	201.907	215.765	208.005	218.831	214.254	202.677	211.921	0	-0.985548	0.22879	-0.222647	5.10642e-25
CJM1_0311	CJM1_0311	1069.13	1085.99	925.123	1026.75	756.64	689.208	636.761	694.203	566.868	523.384	555.616	548.623	851.789	782.99	790.517	808.432	0	-0.577007	-0.127483	-0.0477318	6.14639e-08
CJM1_0312	ndk	999.367	1056.63	1059.9	1038.63	839.845	730.572	681.953	750.79	385.501	365.64	367.833	372.991	927.148	875.553	896.62	899.774	0	-0.480952	-0.702919	0.0894687	4.49046e-19
CJM1_0313	fdxA	2756.82	3100.54	3049.69	2969.02	1987.21	1762.91	1736.02	1828.71	1774.51	1702.13	1764.98	1747.21	2160.66	2038.24	2210.64	2136.52	0	-0.712466	0.00995122	-0.178425	1.19606e-13
CJM1_0314	tsaA	1918.29	1492.94	1595.65	1668.96	5488.41	4307.39	4584.81	4793.54	5613.43	5598.74	5586.14	5599.44	4462.65	3972.19	4993.7	4476.18	0	1.50893	2.51989	1.7198	7.42258e-81
CJM1_0315	flhB	221.484	211.816	188.11	207.137	1397.98	1336.4	1238.71	1324.36	252.255	249.383	249.162	250.267	959.11	896.3	961.414	938.941	0	2.6642	1.04677	2.4774	5.19172e-209
CJM1_0316	motB	581.949	555.238	535.343	557.51	505.731	529.055	534.78	523.189	500.778	475.219	446.965	474.321	542.37	558.241	534.016	544.876	0	-0.105424	0.540397	0.263503	1.12813e-15
CJM1_0317	motA	1401.54	1224.22	1118.83	1248.19	1079.82	1054.18	900.874	1011.62	1132.19	1061.7	1068.15	1087.35	1393.47	1320.39	1326.95	1346.94	0	-0.314981	0.576374	0.406919	4.66188e-17
CJM1_0318	polA	215.58	239.985	261.93	239.165	311.886	317.403	372.185	333.825	128.424	136.389	116.928	127.247	176.568	194.187	190.29	187.015	0	0.465382	-0.142208	-0.0593298	7.0917e-11
CJM1_0319	CJM1_0319	268.414	306.678	316.723	297.272	489.758	527.003	473.8	496.854	183.043	213.782	219.591	205.472	393.994	384.753	405.946	394.898	0	0.727737	0.236916	0.705698	1.19611e-18
CJM1_0320	CJM1_0320	138.503	140.947	130.456	136.635	198.505	256.22	248.472	234.399	49.72	66.589	53.622	56.6437	109.342	130.34	103.502	114.395	0	0.764652	-0.508612	0.0401451	2.07677e-22
CJM1_0321	CJM1_0321	20.877	18.113	18.836	19.2753	72.016	78.1	73.891	74.669	3.68	11.391	4.581	6.55067	24.988	29.494	28.509	27.6637	0	1.94028	-0.831341	0.816964	9.01641e-20
CJM1_0322	uvrA	359.711	360.546	343.822	354.693	541.116	646.517	584.26	590.631	207.763	251.447	206.914	222.041	257.077	330.309	271.103	286.163	0	0.72251	0.0888252	-0.0138212	1.96124e-18
CJM1_0323	CJM1_0323	161.34	159.776	140.266	153.794	313.805	266.304	311.717	297.275	87.257	94.315	96.156	92.576	265.456	251.303	283.181	266.647	0	0.936637	0.0397466	1.09062	7.77488e-43
CJM1_0324	trpE	183.574	201.438	189.127	191.38	175.205	195.462	176.579	182.415	43.527	62.715	42.768	49.67	82.481	101.236	80.89	88.2023	0	-0.0823051	-1.18984	-0.821398	4.69016e-24
CJM1_0325	trpD	246.105	214.756	178.872	213.244	219.91	256.245	274.638	250.264	95.988	120.716	97.327	104.677	106.187	133.62	102.163	113.99	0	0.21684	-0.262807	-0.606762	1.66366e-09
CJM1_0326	trpF	43.739	37.288	34.452	38.493	53.95	70.017	63.464	62.477	17.614	29.077	25.484	24.0583	26.615	33.089	22.972	27.5587	0	0.685669	0.0811362	-0.185066	0.00110263
CJM1_0327	tsb1	109.561	117.497	104.183	110.414	164.864	218.634	180.818	188.105	93.171	130.706	128.121	117.333	103.945	127.449	81.328	104.241	0	0.75605	0.852839	0.213931	1.21657e-08
CJM1_0328	trpA	80.745	75.416	79.159	78.44	95.963	106.126	131.362	111.15	87.689	98.036	97.744	94.4897	78.439	77.014	74.993	76.8153	0	0.486811	1.03895	0.266356	3.12641e-14
CJM1_0329	CJM1_0329	441.285	429.488	487.373	452.715	354.348	290.753	307.21	317.437	248.904	242.783	229.379	240.355	442.221	414.539	443.777	433.512	0	-0.525975	-0.141021	0.233676	2.70129e-14
CJM1_0330	fliN	56.401	68.596	75.091	66.696	51.433	45.694	48.286	48.471	22.258	23.063	20.876	22.0657	61.682	57.967	59.361	59.67	0	-0.474907	-0.82611	0.135395	2.8851e-07
CJM1_0331	CJM1_0331	64.616	76.577	95.284	78.8257	62.871	57.23	72.113	64.0713	7.665	9.888	8.278	8.61033	40.045	41.714	49.163	43.6407	0	-0.315408	-2.43175	-0.558258	1.14948e-27
CJM1_0332	gppA	119.962	97.63	89.584	102.392	262.746	273.936	323.338	286.673	28.274	48.521	23.271	33.3553	63.012	92.076	72.186	75.758	0	1.47047	-0.873883	-0.138709	1.70743e-37
CJM1_0333	fdxA	100.266	118.362	92.254	103.627	83.18	74.571	76.693	78.148	20.685	23.674	22.75	22.3697	51.11	50.97	55.086	52.3887	0	-0.420321	-1.44229	-0.687513	1.61083e-16
CJM1_0334	CJM1_0334	3692.83	3407.76	3011.41	3370.66	3036.98	2171.07	2622.03	2610.03	2520.01	2326.07	2370.84	2405.64	3465.36	3312.01	3573.7	3450.36	0	-0.382811	0.289423	0.330496	3.96063e-09
CJM1_0335	folB	23.791	24.142	27.015	24.9827	31.373	25.249	32.402	29.6747	8.274	7.696	7.471	7.81367	23.041	23.299	26.629	24.323	0	0.232638	-0.903092	0.256801	1.33822e-05
CJM1_0336	CJM1_0336	162.093	185.574	186.542	178.07	226.539	188.905	206.52	207.321	94.871	88.403	92.017	91.7637	212.572	199.92	221.811	211.434	0	0.205246	-0.181174	0.543847	2.05354e-10
CJM1_0337	ccpA-2	2189.19	2281.59	2852.58	2441.12	257.762	232.447	248.058	246.089	484.078	500.576	495.98	493.545	357.227	344.497	381.558	361.094	0	-3.32482	-1.53464	-2.46144	1.4669e-253
CJM1_0338	glmM	1011.75	989.594	895.036	965.461	822.775	796.986	833	817.587	662.552	716.881	790.747	723.393	1011.65	930.507	1042.51	994.889	0	-0.253568	0.357297	0.340045	4.80119e-12
CJM1_0339	lspA	141.995	121.302	113.739	125.679	94.817	84.656	82.369	87.2807	62.639	65.722	71.557	66.6393	90.243	83.16	97.604	90.3357	0	-0.538632	-0.141109	-0.179634	0.00160481
CJM1_0340	CJM1_0340	228.092	171.365	180.821	193.426	155.968	133.853	160.329	150.05	82.181	88.173	81.032	83.7953	93.595	86.294	104.661	94.85	0	-0.380774	-0.436695	-0.731538	2.51431e-07
CJM1_0341	CJM1_0341	123.806	119.177	116.069	119.684	106.005	115.936	134.066	118.669	54.085	56.599	51.488	54.0573	72.401	90.886	77.388	80.225	0	-0.0274575	-0.376371	-0.281134	0.0105741
CJM1_0342	CJM1_0342	43.011	51.397	43.902	46.1033	43.185	28.978	43.755	38.6393	36.598	31.217	33.839	33.8847	61.115	64.818	63.121	63.018	0	-0.270624	0.334357	0.747176	5.36028e-06
CJM1_0343	cmeC	448.47	425.658	424.274	432.801	190.929	192.609	208.64	197.393	303.497	298.974	301.248	301.24	254.12	255.579	255.419	255.039	0	-1.14696	0.251001	-0.466503	9.60276e-68
CJM1_0344	cmeB	1284.11	1167.33	1159.06	1203.5	837.727	890.1	839.846	855.891	932.268	909.334	888.1	909.901	910.144	935.269	907.41	917.608	0	-0.50492	0.370125	-0.09476	3.11626e-21
CJM1_0345	cmeA	412.745	401.911	375.52	396.725	566.409	474.803	507.445	516.219	716.333	685.613	683.815	695.254	622.214	596.967	642.128	620.436	0	0.366345	1.5839	0.941733	1.62217e-74
CJM1_0346	cmeR	156.491	157.75	213.79	176.01	51.034	46.494	64.487	54.005	70.938	75.712	67.08	71.2433	75.852	72.932	72.83	73.8713	0	-1.72164	-0.536512	-0.956796	1.19478e-27
CJM1_0347	ccoG	269.218	304.85	380.139	318.069	180.164	190.582	204.108	191.618	121.521	143.702	137.986	134.403	147.464	154.368	139.118	146.983	0	-0.746406	-0.47525	-0.817973	4.49083e-14
CJM1_0348	rpsU	1841.26	1378.06	1510.45	1576.59	593.022	441.822	567.376	534.073	1093.99	1026.76	990.555	1037.1	936.365	950.453	958.092	948.303	0	-1.5764	0.170173	-0.436835	1.03264e-47
CJM1_0349	CJM1_0349	550.771	564.727	542.526	552.675	531.547	528.88	539.823	533.417	367.786	399.406	468.779	411.99	751.566	685.472	724.692	720.577	0	-0.0649743	0.350944	0.679468	1.50284e-16
CJM1_0350	CJM1_0350	863.075	868.909	795.218	842.401	687.042	726.493	724.563	712.699	393.699	403.152	441.551	412.801	703.438	641.669	642.617	662.575	0	-0.254849	-0.254341	-0.0493492	0.00465033
CJM1_0351	CJM1_0351	800.996	814.522	827.085	814.201	436.182	424.005	429.339	429.842	342.304	362.862	381.187	362.118	440.2	424.062	467.161	443.808	0	-0.935363	-0.396172	-0.57925	1.93824e-28
CJM1_0352	CJM1_0352	110.993	130	158.213	133.069	47.122	42.04	48.286	45.816	16.751	14.5	14.551	15.2673	40.932	41.884	46.33	43.0487	0	-1.55353	-2.3479	-1.33293	2.39713e-36
CJM1_0353	CJM1_0353	127.801	141.021	161.518	143.447	55.42	46.219	50.04	50.5597	8.528	10.193	9.501	9.40733	40.02	38.191	44.836	41.0157	0	-1.51874	-3.16351	-1.51067	6.68408e-65
CJM1_0354	CJM1_0354	146.794	162.099	163.065	157.319	120.309	103.173	117.963	113.815	18.502	22.782	20.538	20.6073	61.337	65.304	62.013	62.8847	0	-0.481586	-2.16653	-1.02681	7.1384e-53
CJM1_0355	CJM1_0355	76.977	68.917	70.43	72.108	150.785	156.574	165.08	157.48	21.599	31.345	18.481	23.8083	44.333	70.017	44.321	52.8903	0	1.11274	-0.845642	-0.151418	1.141e-23
CJM1_0356	CJM1_0356	20.525	19.645	17.268	19.146	11.936	9.259	13.935	11.71	1.802	2.013	1.9	1.905	7.837	6.438	9.168	7.81433	0	-0.725121	-2.55843	-0.996147	1.01834e-13
CJM1_0357	CJM1_0357	22.058	13.961	13.9	16.6397	53.85	43.091	47.409	48.1167	5.99	6.243	5.258	5.83033	30.804	28.983	35.462	31.7497	0	1.51901	-0.742899	1.22907	1.39134e-18
CJM1_0358	CJM1_0358	252.235	185.425	182.474	206.711	1033.62	841.478	885.404	920.166	801.89	749.959	737.931	763.26	1017.34	971.905	1013.59	1000.95	0	2.14139	2.65978	2.57277	1.76092e-103
CJM1_0359	pyrF	172.846	182.04	171.074	175.32	89.783	99.695	105.124	98.2007	14.594	17.839	12.495	14.976	43.052	47.739	41.334	44.0417	0	-0.850587	-2.7876	-1.69653	3.68689e-76
CJM1_0360	nusB	89.237	90.316	90.961	90.1713	48.467	47.545	51.916	49.3093	17.182	17.38	17.492	17.3513	42.534	41.714	42.029	42.0923	0	-0.88522	-1.6048	-0.80264	8.89608e-18
CJM1_0361	ribH	237.01	227.309	242.648	235.656	136.083	134.654	132.97	134.569	212.458	211.922	199.808	208.063	164.123	155.17	160.442	159.912	0	-0.822016	0.592283	-0.26296	1.27118e-55
CJM1_0362	kdsA	482.009	458.028	472.923	470.987	342.163	344.979	327.285	338.142	323.345	314.163	328.189	321.899	441.235	426.321	447.511	438.356	0	-0.491308	0.225664	0.19283	8.93958e-19
CJM1_0363	CJM1_0363	109.888	103.536	118.824	110.749	201.669	239.153	241.237	227.353	63.933	75.763	71.791	70.4957	131.126	137.945	143.522	137.531	0	1.02298	0.115907	0.608101	2.48137e-23
CJM1_0364	engA	456.083	433.812	425.185	438.36	521.081	514.316	497.627	511.008	250.453	259.245	243.982	251.227	495.894	478.895	516.607	497.132	0	0.20801	-0.0318684	0.477978	4.48537e-12
CJM1_0365	aroK	185.609	126.491	142.703	151.601	115.574	127.847	115.234	119.552	17.893	22.247	17.701	19.2803	79.302	80.512	85.5	81.7713	0	-0.35531	-2.2113	-0.594086	2.9577e-42
CJM1_0366	trpS	370.69	379.87	362.743	371.101	355.22	368.802	332.328	352.117	276.721	272.956	267.721	272.466	318.438	327.564	314.42	320.141	0	-0.0885644	0.327477	0.083371	4.10287e-06
CJM1_0367	serS	791.499	790.825	790.048	790.791	419.586	483.737	427.414	443.579	376.897	396.526	419.347	397.59	407.326	419.227	405.148	410.567	0	-0.847094	-0.218856	-0.649304	7.67054e-25
CJM1_0368	CJM1_0368	475.829	511.007	516.231	501.022	273.511	292.88	303.263	289.885	100.328	116.792	99.852	105.657	193.399	204.075	191.165	196.213	0	-0.803766	-1.47936	-1.05624	2.1053e-81
CJM1_0369	CJM1_0369	6089.91	6421.17	6468.74	6326.61	7477.91	6806.35	6540.73	6941.66	11152.9	10408.7	12124.4	11228.6	11738.7	11982.2	11324.3	11681.7	0	0.120716	1.60557	1.18113	9.33319e-65
CJM1_0370	pyk	3196.4	2757.56	2709.98	2887.98	2646.65	2174.7	2313.46	2378.27	2695.77	2563.96	2637.39	2632.37	3379.31	3229.19	3554.85	3387.78	0	-0.293488	0.641647	0.52687	5.98123e-21
CJM1_0371	mqo	667.568	648.939	710.104	675.537	459.132	402.409	433.992	431.844	538.925	525.346	545.594	536.622	569.355	545.316	596.699	570.457	0	-0.659657	0.442291	0.0522176	4.66418e-32
CJM1_0372	coaX	53.286	53.769	58.225	55.0933	118.44	114.334	140.717	124.497	12.309	18.221	8.642	13.0573	29.67	39.041	33.35	34.0203	0	1.16033	-1.32863	-0.400115	1.93731e-30
CJM1_0373	CJM1_0373	17.988	14.505	18.603	17.032	11.089	7.757	9.842	9.56267	2.995	3.313	2.082	2.79667	7.565	7.969	8.988	8.174	0	-0.847418	-1.84348	-0.763625	1.50733e-07
CJM1_0374	CJM1_0374	664.151	550.667	613.125	609.314	378.744	308.469	358.347	348.52	153.576	154.253	151.886	153.238	308.778	299.674	316.274	308.242	0	-0.820259	-1.21863	-0.6867	6.10546e-38
CJM1_0375	CJM1_0375	243.341	214.485	231.482	229.769	232.569	176.744	218.872	209.395	66.344	63.531	61.692	63.8557	191.773	184.639	214.523	196.978	0	-0.148629	-1.07373	0.0739459	8.57096e-24
CJM1_0376	gatC	121.444	176.184	160.205	152.611	200.448	158.051	185.885	181.461	91.674	95.742	97.796	95.0707	163.852	158.304	194.204	172.12	0	0.235083	0.0894073	0.469067	0.00378904
CJM1_0377	cvpA	618.126	669.696	613.401	633.741	694.019	595.769	608.33	632.706	296.188	317.425	324.363	312.659	696.217	616.961	741.277	684.818	0	-0.0156631	-0.247216	0.408318	4.4167e-11
CJM1_0378	fur	378.327	290.888	315.981	328.399	279.217	241.856	243.234	254.769	191.393	188.63	201.006	193.676	289.236	272.415	302.213	287.955	0	-0.379297	0.0132476	0.107002	4.68473e-05
CJM1_0379	lysS	1610.21	1498.58	1427.62	1512.14	942.013	884.119	840.893	889.008	449.51	456.26	473.751	459.84	876.778	813.869	884.387	858.345	0	-0.77914	-0.94352	-0.520223	6.11293e-27
CJM1_0380	glyA1	3470.31	3394.86	3230.3	3365.16	1066.96	1057.61	959.222	1027.93	1410.43	1398.31	1451.81	1420.19	1194.65	1163.73	1226.54	1194.98	0	-1.72358	-0.470205	-1.19718	2.49632e-82
CJM1_0381	CJM1_0381	1778.91	1624.25	1546.03	1649.73	830.4	753.144	770.242	784.595	682.298	642.418	665.047	663.254	869.138	869.406	952.143	896.896	0	-1.08553	-0.538929	-0.582854	8.64982e-28
CJM1_0382	CJM1_0382	3273.2	2846.05	2490.05	2869.76	1133.04	1005.34	962.486	1033.62	1030.13	974.98	1022.57	1009.23	1204.46	1187.98	1208.49	1200.31	0	-1.48564	-0.731608	-0.960599	1.83624e-40
CJM1_0383	aroE	909.502	868.44	748.752	842.231	249.813	244.408	246.596	246.939	77.562	75.916	78.091	77.1897	155.572	154.392	167.369	159.111	0	-1.78333	-2.6733	-2.10758	2.80909e-233
CJM1_0384	CJM1_0384	811.698	652.72	628.932	697.783	573.909	456.561	544.744	525.071	446.718	425.883	425.829	432.81	637.591	613.56	651.837	634.329	0	-0.424346	0.0858247	0.159297	3.07073e-07
CJM1_0385	lgt	66.802	65.111	63.565	65.1593	157.339	180.697	160.256	166.097	43.4	65.06	45.058	51.1727	66.906	85.663	79.577	77.382	0	1.33704	0.40682	0.543568	1.01469e-19
CJM1_0386	frdC	1889.45	2000.59	2155.44	2015.16	928.158	914.548	842.721	895.142	1101.02	1169.01	1236.93	1168.99	1395.66	1242.13	1299.78	1312.53	0	-1.18388	-0.012882	-0.321954	1.73369e-36
CJM1_0387	frdA	6571.57	7976.35	7896.85	7481.59	1970.32	2344.76	2050.07	2121.72	3970.62	4296.98	4782.51	4350.04	3851.47	3634.11	3366.73	3617.44	0	-1.83134	-0.00887951	-0.751692	1.35124e-59
CJM1_0388	frdB	2886.58	2831.96	2806.81	2841.78	845.875	824.062	733.163	801.033	1876.08	1722.64	1775.29	1791.34	1599.21	1569.02	1480.75	1549.66	0	-1.83938	0.110263	-0.578112	9.93003e-86
CJM1_0389	CJM1_0389	523.94	426.918	410.459	453.772	193.346	173.065	229.129	198.513	19.543	30.198	17.596	22.4457	84.378	88.481	81.303	84.7207	0	-1.20822	-3.58535	-2.12427	1.27136e-137
CJM1_0390	CJM1_0390	160.536	163.705	150.204	158.148	170.795	165.283	189.515	175.198	20.507	33.409	15.983	23.2997	42.534	59.886	45.197	49.2057	0	0.133032	-2.01715	-1.38851	5.92218e-39
CJM1_0391	CJM1_0391	48.512	48.778	51.551	49.6137	27.212	24.749	31.33	27.7637	10.152	12.742	10.152	11.0153	13.776	15.5	15.915	15.0637	0	-0.853169	-1.40825	-1.42395	2.9336e-11
CJM1_0392	CJM1_0392	596.746	501.592	399.166	499.168	505.457	528.63	505.204	513.097	1896.85	1983.75	2103.48	1994.69	1236.64	1187.13	1142.46	1188.74	0	0.0270997	2.7728	1.54938	6.11527e-166
CJM1_0393	CJM1_0393	1736.95	1719.09	1573.87	1676.64	1538.3	1714.69	1577.71	1610.23	4396.55	4565.02	4924.4	4628.66	3562.19	3495.02	3236.01	3431.07	0	-0.071338	2.2392	1.33005	9.18818e-160
CJM1_0394	CJM1_0394	75.369	81.618	73.862	76.9497	178.744	146.89	170.586	165.407	154.87	148.086	146.967	149.974	304.293	286.53	311.638	300.82	0	1.0898	1.73697	2.26349	7.88094e-104
CJM1_0395	CJM1_0395	219.374	260.693	257.967	246.011	364.764	338.198	387.752	363.571	258.6	292.68	311.009	287.43	383.743	412.425	410.247	402.138	0	0.548517	0.995765	1.00472	5.0285e-30
CJM1_0396	CJM1_0396	9.522	10.65	11.971	10.7143	13.531	10.81	18.442	14.261	4.797	4.714	3.644	4.385	7.22	7.799	9.091	8.03667	0	0.393878	-0.520549	-0.120151	0.0309069
CJM1_0397	CJM1_0397	1258.13	1153.72	1234.81	1215.55	1678.69	1210.76	1325.46	1404.97	2424.3	2338.38	2234.38	2332.35	2034.46	1871.41	2068.28	1991.39	0	0.1955	1.71344	1.00863	3.41107e-62
CJM1_0398	CJM1_0398	21.681	29.059	27.036	25.9253	47.147	43.216	56.496	48.953	17.005	16.029	14.082	15.7053	22.13	20.723	23.822	22.225	0	0.9007	0.0486922	0.0736706	7.49179e-05
CJM1_0399	CJM1_0399	17.46	24.389	21.697	21.182	53.376	41.89	59.834	51.7	10.254	11.977	10.36	10.8637	32.085	34.182	38.604	34.957	0	1.27075	-0.197181	1.018	5.41705e-12
CJM1_0401	CJM1_0401	35.147	49.371	37.842	40.7867	114.154	134.128	125.272	124.518	26.269	51.808	28.269	35.4487	21.785	46.573	24.543	30.967	0	1.59671	0.54001	-0.102487	6.03963e-12
CJM1_0402	CJM1_0402	29.168	35.434	34.261	32.9543	68.851	70.918	124.029	87.9327	30.482	40.697	37.77	36.3163	25.678	31.85	29.024	28.8507	0	1.3963	0.904546	0.103496	4.5997e-11
CJM1_0403	CJM1_0403	16.732	15.518	14.62	15.6233	79.492	100.246	86.779	88.839	14.289	25.229	12.234	17.2507	13.085	30.757	12.258	18.7	0	2.49452	0.885904	0.554556	9.1748e-16
CJM1_0404	CJM1_0404	709.197	802.587	769.94	760.575	641.564	690.209	707.412	679.728	843.996	933.416	1075.65	951.02	925.152	873.147	806.973	868.424	0	-0.176369	1.09625	0.488166	2.03644e-39
CJM1_0405	CJM1_0405	574.286	658.255	598.866	610.469	370.72	375.884	369.7	372.101	620.903	604.422	691.91	639.078	709.993	665.89	601.412	659.098	0	-0.727788	0.842711	0.407648	2.29152e-52
CJM1_0406	CJM1_0406	3295.51	3408.57	3434.96	3379.68	2779.81	2308.93	2587.56	2558.77	3979.8	3597.96	3877.07	3818.28	3465.29	3393.47	3191.89	3350.22	0	-0.415621	0.953178	0.284	1.4646e-38
CJM1_0407	CJM1_0407	20.978	24.685	26.697	24.12	56.068	60.633	70.968	62.5563	5.33	11.162	3.176	6.556	19.246	22.74	18.001	19.9957	0	1.35883	-1.15119	0.0252417	5.71813e-13
CJM1_0408	CJM1_0408	19.722	23.549	27.418	23.563	85.547	95.191	91.018	90.5853	7.995	17.966	6.143	10.7013	18.211	25.534	21.324	21.6897	0	1.92819	-0.410407	0.175002	8.20625e-18
CJM1_0409	CJM1_0409	17.812	17.297	17.883	17.664	52.828	60.408	72.332	61.856	6.675	13.634	5.362	8.557	13.455	22.983	13.211	16.5497	0	1.79201	-0.310829	0.201404	7.21788e-13
CJM1_0410	CJM1_0410	0.754	0.049	0.212	0.338333	0.324	0.375	0.414	0.371	2.563	1.733	1.223	1.83967	0.419	0.267	0	0.228667	0	0.126883	3.21711	-0.244908	5.8063e-10
CJM1_0411
CJM1_0412
CJM1_0413
CJM1_0415	CJM1_0415	6.808	4.497	3.623	4.976	21.53	19.894	24.679	22.0343	2.766	2.472	2.317	2.51833	14.367	14.455	16.791	15.2043	0	2.13294	-0.205919	1.90896	1.00634e-18
CJM1_0416	murD	53.512	60.318	53.098	55.6427	101.844	144.813	143.933	130.197	12.639	24.847	11.401	16.2957	19.024	32.288	19.469	23.5937	0	1.21186	-1.0326	-0.942139	1.91334e-22
CJM1_0417	mraY	84.639	88.808	92.868	88.7717	130.949	161.504	135.845	142.766	32.284	45.794	35.687	37.9217	56.038	65.765	61.138	60.9803	0	0.672479	-0.467871	-0.246124	4.04594e-15
CJM1_0418	gpmI	373.126	397.711	392.11	387.649	442.661	498.851	466.784	469.432	318.497	377.388	344.354	346.746	375.832	406.424	346.997	376.418	0	0.262635	0.606229	0.254018	1.19088e-11
CJM1_0419	fabG	224.75	278.583	254.641	252.658	153.003	170.037	161.425	161.488	188.474	207.921	221.361	205.919	173.931	181.918	176.125	177.325	0	-0.659415	0.476938	-0.214627	1.3101e-27
CJM1_0420	CJM1_0420	74.163	69.979	68.332	70.8247	40.369	36.435	42.318	39.7073	10.71	11.391	8.746	10.2823	52.761	49.026	53.489	51.7587	0	-0.849342	-2.01704	-0.155795	5.81944e-24
CJM1_0421	sdhA	2230.32	2514.24	2529.25	2424.6	490.007	576.25	576.342	547.533	427.302	519.841	542.47	496.538	575.565	582.803	505.868	554.745	0	-2.1611	-1.51836	-1.83125	2.1856e-120
CJM1_0422	sdhB	866.994	909.755	963.071	913.273	192.325	235.35	225.596	217.757	280.604	303.842	316.658	300.368	229.822	244.015	222.97	232.269	0	-2.08243	-0.832362	-1.67906	9.26357e-130
CJM1_0423	sdhC	691.033	733.473	802.379	742.295	142.138	152.17	157.113	150.474	269.335	272.293	285.708	275.779	197.416	202.155	185.937	195.169	0	-2.31697	-0.654915	-1.63101	5.57577e-160
CJM1_0424	CJM1_0424	184.403	192.937	199.742	192.361	296.86	238.703	275.539	270.367	260.579	260.29	272.354	264.408	340.642	314.518	380.605	345.255	0	0.476637	1.23287	1.13979	1.37655e-40
CJM1_0425	acpP	376.97	430.625	400.988	402.861	283.13	252.066	248.57	261.255	319.284	322.623	333.005	324.971	283.371	264.762	324.128	290.754	0	-0.638069	0.463592	-0.174469	2.13095e-27
CJM1_0426	fabF	1720.67	1699.89	1536.96	1652.51	922.077	943.1	827.567	897.581	1187.92	1144.8	1176.1	1169.61	1148.94	1072.99	1105.94	1109.29	0	-0.892881	0.276335	-0.278113	5.64118e-32
CJM1_0427	accA	238.719	293.162	249.153	260.345	164.814	198.59	200.405	187.936	80.557	101.96	102.924	95.147	125.68	148.124	122.173	131.992	0	-0.484417	-0.684196	-0.683665	1.79571e-09
CJM1_0428	CJM1_0428	103.431	79.171	73.333	85.3117	268.427	303.515	350.088	307.343	45.558	73.52	43.835	54.3043	98.252	129.952	104.944	111.049	0	1.83429	0.0989481	0.67679	2.95416e-37
CJM1_0429	CJM1_0429	75.042	80.605	74.18	76.609	119.312	105.801	120.302	115.138	63.628	79.178	77.05	73.2853	114.073	105.924	113.108	111.035	0	0.573422	0.703539	0.832078	3.28671e-10
CJM1_0430	tlpC-2	1396.31	1428.17	1694.05	1506.18	632.095	528.955	552.662	571.237	757.601	726.82	728.587	737.669	812.262	773.71	820.03	802.001	0	-1.41268	-0.255955	-0.613201	7.9108e-42
CJM1_0431	CJM1_0431	538.385	575.921	628.148	580.818	387.989	276.614	346.653	337.085	502.377	508.527	511.755	507.553	470.708	431.812	516.968	473.163	0	-0.799849	0.578233	0.000160086	3.73356e-31
CJM1_0432	rpmB	577.05	373.495	365.646	438.73	227.735	179.146	263.163	223.348	79.593	82.134	84	81.909	212.128	217.898	231.16	220.395	0	-0.989691	-1.64758	-0.696386	2.233e-26
CJM1_0433	rpe	86.222	83.471	91.279	86.9907	102.043	93.689	129.145	108.292	28.02	35.754	30.169	31.3143	63.678	66.106	69.353	66.379	0	0.299378	-0.710484	-0.0943011	5.30733e-09
CJM1_0434	dnaQ	66.099	62.097	67.04	65.0787	95.614	106.852	106.561	103.009	13.502	25.127	11.818	16.8157	24.988	41.131	24.877	30.332	0	0.648388	-1.21134	-0.805842	6.11527e-15
CJM1_0435	thiC	522.357	697.47	518.753	579.527	335.285	372.656	368.165	358.702	134.972	170.944	141.058	148.991	145.148	189.182	143.496	159.275	0	-0.705718	-1.19601	-1.5671	3.16026e-42
CJM1_0436	CJM1_0436	30.122	38.276	38.859	35.7523	38.923	43.291	43.974	42.0627	4.949	7.594	3.8	5.44767	10.227	14.698	11.409	12.1113	0	0.219852	-1.9654	-1.26644	9.70901e-17
CJM1_0437	CJM1_0437	15.4	15.32	15.531	15.417	29.604	26.55	33.815	29.9897	8.401	8.359	6.872	7.87733	16.388	14.091	15.4	15.293	0	0.944164	-0.199267	0.285071	5.25723e-05
CJM1_0438	CJM1_0438	57.28	68.546	56.001	60.609	219.586	203.119	222.697	215.134	42.994	48.878	41.31	44.394	192.29	186.485	192.195	190.323	0	1.81367	0.317821	1.94762	4.13129e-97
CJM1_0439	CJM1_0439	86.725	104.919	107.446	99.6967	275.081	222.212	275.539	257.611	95.506	93.576	99.774	96.2853	359.42	377.878	437.777	391.692	0	1.35412	0.724106	2.26924	8.86377e-89
CJM1_0440	miaB	528.964	524.301	567.931	540.399	456.092	423.704	422.469	434.088	200.377	200.047	206.888	202.437	461.787	451.126	466.492	459.802	0	-0.329679	-0.642914	0.0631932	9.71872e-19
CJM1_0441	CJM1_0441	41.252	43.786	45.258	43.432	63.743	53.451	63.123	60.1057	59.948	61.033	61.874	60.9517	61.066	61.028	68.297	63.4637	0	0.453829	1.26156	0.842856	3.84491e-14
CJM1_0442	nusA	245.451	239.442	221.057	235.317	363.967	348.332	371.478	361.259	79.694	111.007	82.698	91.133	203.725	225.502	214.678	214.635	0	0.604566	-0.609343	0.163622	7.13003e-38
CJM1_0443	CJM1_0443	107.903	112.036	115.095	111.678	245.303	256.645	249.885	250.611	68.907	78.133	67.314	71.4513	144.557	148.999	157.429	150.328	0	1.15228	0.122546	0.724604	6.65634e-41
CJM1_0444	CJM1_0444	243.618	272.405	262.078	259.367	351.806	330.215	339.612	340.544	257.432	250.632	254.342	254.135	386.158	373.335	386.657	382.05	0	0.378991	0.744597	0.855113	1.68229e-25
CJM1_0445	CJM1_0445	231.458	220.44	219.468	223.789	274.109	261.074	263.821	266.335	102.765	99.845	102.117	101.576	240.024	240.176	233.297	237.832	0	0.237562	-0.365347	0.384407	2.51389e-16
CJM1_0446	recG	112.852	103.832	96.873	104.519	222.851	228.543	247.644	233.013	51.573	66.665	51.774	56.6707	88.937	113.844	94.359	99.0467	0	1.14249	-0.121055	0.218605	2.16759e-30
CJM1_0447	ctb	29.319	26.934	25.744	27.3323	80.688	79	74.841	78.1763	35.177	45.565	38.863	39.8683	46.083	46.767	48.699	47.183	0	1.50325	1.30849	1.08415	1.31476e-16
CJM1_0448	nssR	70.395	89.649	74.35	78.1313	220.483	168.01	210.638	199.71	35.735	42.507	41.362	39.868	188.717	185.489	210.429	194.878	0	1.33922	-0.202117	1.61476	1.19842e-61
CJM1_0449	glnP	64.667	64.568	63.353	64.196	128.981	123.868	121.301	124.717	29.619	34.556	32.434	32.203	75.186	79.929	88.616	81.2437	0	0.944735	-0.227126	0.635552	2.51255e-18
CJM1_0450	CJM1_0450	68.636	61.182	62.272	64.03	178.395	220.435	160.061	186.297	55.583	105.12	53.778	71.4937	58.33	119.627	57.275	78.4107	0	1.52944	0.900882	0.587437	1.47666e-08
CJM1_0451	artM	193.296	195.211	195.398	194.635	184.7	198.59	182.864	188.718	53.502	73.75	60.624	62.6253	135.907	148.003	133.736	139.215	0	-0.057748	-0.874616	-0.187164	4.16455e-17
CJM1_0452
CJM1_0453
CJM1_0454	CJM1_0454	123.203	77.269	75.6	92.024	45.153	49.447	49.602	48.0673	87.08	77.292	84.338	82.9033	67.67	67.175	67.035	67.2933	0	-0.949956	0.628096	-0.154154	9.66352e-16
CJM1_0455	CJM1_0455	647.118	480.959	515.172	547.75	470.545	439.019	372.769	427.444	762.753	681.866	643.129	695.916	687.05	655.881	692.32	678.417	0	-0.369504	1.12073	0.605446	7.44769e-38
CJM1_0456	tuf	7422.26	6213.16	6155.64	6597.02	4271.66	4347.42	3786.8	4135.29	8991.88	8488.56	8803.92	8761.45	6559.88	6454.07	6624.75	6546.23	0	-0.686036	1.18508	0.285546	1.04883e-64
CJM1_0457	rpmG	302.154	239.862	214.531	252.182	164.44	179.396	143.641	162.492	286.213	264.393	276.441	275.682	226.692	219.113	224.052	223.286	0	-0.645403	0.905261	0.121614	1.11703e-34
CJM1_0458
CJM1_0459	secE	143.528	166.596	145.966	152.03	95.988	110.681	81.078	95.9157	90.43	90.467	98.472	93.123	110.672	120.89	109.579	113.714	0	-0.675825	0.0677957	-0.122561	2.79304e-07
CJM1_0460	nusG	1329.51	1122.48	983.518	1145.17	708.721	764.455	644.63	705.935	1136.17	1051.07	1120.03	1102.43	995.434	983.129	956.084	978.216	0	-0.70978	0.722106	0.0697795	1.75566e-32
CJM1_0461	rplK	1169.9	807.381	748.391	908.558	468.203	463.292	376.814	436.103	618.466	576.67	578.783	591.306	723.029	695.165	651.167	689.787	0	-1.06999	0.15617	-0.0998533	6.85095e-18
CJM1_0462	rplA	1417.89	1148.01	1173.98	1246.63	673.411	663.333	569.252	635.332	831.915	792.517	832.499	818.977	908.074	872.03	879.442	886.515	0	-0.984455	0.169576	-0.194945	2.1506e-26
CJM1_0463	rplJ	1269.66	963.055	1033.42	1088.71	980.014	873.784	872.881	908.893	1428.83	1389.67	1488.9	1435.8	1398.94	1417.88	1440.14	1418.99	0	-0.273476	1.17485	0.678804	3.39537e-46
CJM1_0464	rplL	1543.56	1348.61	1361.31	1417.82	895.564	854.466	797.455	849.162	1120.92	1064.12	1157.67	1114.24	1234.47	1163.73	1188.68	1195.63	0	-0.752305	0.428773	0.0509209	4.73398e-29
CJM1_0465	rpoB	3764.78	3780.17	3625.17	3723.37	1647.02	1742.86	1629.21	1673.03	2549.12	2573.11	2723.86	2615.36	2481.46	2465.56	2432.2	2459.74	0	-1.1673	0.264709	-0.301536	8.61978e-52
CJM1_0466	rpoBC	5975.07	6180.22	6282.52	6145.94	1947.22	2121.55	1913.55	1994.11	5072.32	5169.8	5407.5	5216.54	3846.74	3716.88	3662.55	3742.06	0	-1.63699	0.537121	-0.419265	3.6832e-103
CJM1_0467	rpsL	1413.67	1332.52	1179	1308.4	1116.82	1071.25	1011.58	1066.55	1161.38	1156.32	1222.22	1179.97	1249.23	1173.82	1307.46	1243.5	0	-0.307527	0.625827	0.223349	2.42284e-20
CJM1_0468	rpsG	526.301	481.429	418.575	475.435	409.693	407.589	359.078	392.12	347.964	342.348	346.853	345.722	512.306	468.764	493.944	491.671	0	-0.290014	0.314742	0.345628	2.07352e-11
CJM1_0469	fusA	4216.62	3699.61	3335.99	3750.74	2532.37	2795.17	2362.42	2563.32	3404.71	3385.25	3601.52	3463.83	3356.66	3317.64	3201.42	3291.91	0	-0.561198	0.660303	0.108751	5.2785e-26
CJM1_0470	CJM1_0470	125.188	89.377	79.435	98	69.225	72.494	79.543	73.754	33.147	34.097	39.54	35.5947	98.597	94.263	87.097	93.319	0	-0.423799	-0.684761	0.227202	9.04273e-07
CJM1_0471	CJM1_0471	52.381	38.844	36.041	42.422	57.04	64.061	92.236	71.1123	9.213	15.01	9.032	11.085	34.353	34.766	28.174	32.431	0	0.728397	-1.18499	-0.0896715	1.95435e-11
CJM1_0472	CJM1_0472	67.179	58.094	63.417	62.8967	64.391	43.642	50.991	53.008	6.117	6.447	6.586	6.38333	64.442	56.145	67.859	62.8153	0	-0.260486	-2.52848	0.294596	2.08084e-35
CJM1_0473	CJM1_0473	198.848	178.803	188.724	188.792	199.526	184.501	200.283	194.77	77.841	79.382	78.585	78.6027	172.058	179.1	184.212	178.457	0	0.030832	-0.491761	0.214918	9.27541e-12
CJM1_0474	trpC	106.572	99.459	98.229	101.42	108.647	109.104	113.456	110.402	33.426	40.85	35.766	36.6807	60.622	70.916	62.451	64.663	0	0.108533	-0.70149	-0.353086	1.24929e-08
CJM1_0475	CJM1_0475	71.927	90.415	77.803	80.0483	96.91	110.405	115.916	107.744	22.741	39.347	29.18	30.4227	39.059	56.388	37.393	44.28	0	0.414122	-0.642278	-0.558277	2.97636e-08
CJM1_0476	ybbB	31.379	26.934	30.575	29.6293	51.981	57.13	61.198	56.7697	16.421	18.323	15.019	16.5877	25.432	28.522	25.393	26.449	0	0.923299	-0.0704929	0.132288	1.66173e-06
CJM1_0477	CJM1_0477	0	0	0	0	0	0	0.146	0.0486667	0	0	0	0	0	0	0	0	0	3.86153	0	0	0.00332606
CJM1_0478
CJM1_0479
CJM1_0480	CJM1_0480	0.276	0.42	0.403	0.366333	1.919	2.803	4.093	2.93833	0.025	0.178	0	0.0676667	0.173	0.413	0.077	0.221	0	2.96975	-1.65819	-0.423224	2.75268e-21
CJM1_0481	hemH	65.898	55.301	55.789	58.996	35.385	39.638	44.827	39.95	5.584	7.288	4.477	5.783	10.892	13.143	11.1	11.7117	0	-0.577275	-2.59262	-2.03601	1.77706e-29
CJM1_0482	CJM1_0482	83.006	63.06	55.047	67.0377	49.614	56.229	78.861	61.568	6.421	9.99	5.805	7.40533	17.842	20.869	17.049	18.5867	0	-0.139328	-2.42603	-1.55346	7.79457e-24
CJM1_0483	degT	211.309	237.267	202.581	217.052	160.428	170.413	164.666	165.169	50.101	61.263	49.067	53.477	92.683	94.384	96.548	94.5383	0	-0.407434	-1.25705	-0.902585	3.30098e-33
CJM1_0484	alaS	2257.32	2351.15	2139.04	2249.17	1566.86	1628.08	1472.98	1555.97	1275.49	1302.09	1417.14	1331.57	1694.26	1660.54	1661.1	1671.97	0	-0.544328	0.018409	-0.13119	4.20632e-09
CJM1_0485	maf	57.657	42.254	54.708	51.5397	29.554	31.73	33.645	31.643	1.32	4.969	1.796	2.695	7.861	10.69	9.348	9.29967	0	-0.718318	-3.53567	-2.17482	2.46832e-22
CJM1_0486	pbpA	364.66	357.136	342.996	354.931	348.816	407.289	416.183	390.763	145.378	180.73	151.47	159.193	164.616	202.18	168.322	178.373	0	0.124536	-0.392435	-0.696503	8.54373e-20
CJM1_0487	clpB	349.988	322.419	292.864	321.757	1137.78	1183.38	1097.84	1139.67	1080.21	1048.19	1030.8	1053.07	958.149	927.713	918.613	934.825	0	1.81183	2.48464	1.83572	1.57221e-140
CJM1_0488	CJM1_0488	17.737	18.459	22.968	19.7213	23.847	23.372	29.576	25.5983	7.538	9.709	11.141	9.46267	20.602	20.699	22.688	21.3297	0	0.359613	-0.289838	0.408257	0.0360811
CJM1_0489	ctpA	559.715	537.422	519.24	538.792	434.413	416.773	430.752	427.313	405.628	444.308	447.096	432.344	530.985	514.729	535.098	526.937	0	-0.348138	0.453768	0.264494	2.39917e-24
CJM1_0490	purC	602.072	568.186	597.319	589.192	200.374	190.382	194.461	195.072	232.991	235.01	234.48	234.16	308.384	290.442	317.793	305.54	0	-1.60848	-0.558375	-0.651012	3.00109e-79
CJM1_0491	purS	88.885	99.73	94.203	94.2727	33.217	34.333	32.767	33.439	32.867	36.977	35.063	34.969	44.234	40.742	43.729	42.9017	0	-1.50866	-0.661582	-0.839241	4.14466e-17
CJM1_0492	purQ	363.655	292.742	305.789	320.729	120.907	108.754	119.863	116.508	80.582	84.325	79.757	81.5547	154.488	154.392	153.514	154.131	0	-1.47485	-1.20435	-0.760483	5.92229e-53
CJM1_0493	CJM1_0493	432.894	377.251	356.133	388.759	144.356	142.886	172.973	153.405	41.598	49.031	42.169	44.266	96.552	102.985	100.334	99.957	0	-1.35653	-2.36808	-1.66291	9.00363e-125
CJM1_0494	plsC	71.199	57.377	50.174	59.5833	56.94	65.362	67.922	63.408	11.903	17.431	8.512	12.6153	19.665	27.793	21.53	22.996	0	0.0760129	-1.48983	-1.07715	9.1541e-12
CJM1_0495	crcB	8.341	6.82	7.246	7.469	5.358	5.38	5.189	5.309	0.685	1.198	0.807	0.896667	3.401	3.304	2.524	3.07633	0	-0.505357	-2.29986	-0.981049	1.22471e-10
CJM1_0496	htpG	883.198	784.746	630.86	766.268	546.847	530.081	562.869	546.599	744.2	728.986	724.864	732.683	635.102	609.43	633.706	626.079	0	-0.500815	0.709695	0.00567422	1.15815e-29
CJM1_0497	CJM1_0497	126.092	129.753	106.662	120.836	65.138	65.938	70.919	67.3317	78.45	80.35	76.867	78.5557	74.866	68.997	66.752	70.205	0	-0.857533	0.150935	-0.485943	1.75235e-14
CJM1_0498	CJM1_0498	129.383	104.672	84.117	106.057	61.101	60.833	59.907	60.6137	18.325	23.114	20.147	20.5287	51.948	49.61	48.39	49.9827	0	-0.819714	-1.6034	-0.787668	2.17563e-16
CJM1_0499	CJM1_0499	169.429	145.691	120.434	145.185	186.195	215.906	242.991	215.031	27.664	43.781	21.579	31.008	47.882	63.433	50.219	53.8447	0	0.552084	-1.47978	-1.13449	2.92163e-32
CJM1_0500	pbpB	160.687	174.38	180.927	171.998	753.675	690.384	687.459	710.506	121.876	122.296	103.236	115.803	596.117	564.193	579.47	579.927	0	2.03274	0.198773	2.04974	6.88663e-201
CJM1_0501	fliE	187.995	226.864	244.259	219.706	973.087	832.319	813.827	873.078	844.554	766.065	769.766	793.462	1111.28	1084.44	1130.17	1108.63	0	1.97697	2.62781	2.63096	4.42444e-120
CJM1_0502	flgC	700.956	747.36	832.149	760.155	3771.24	3179.18	3226.17	3392.2	3218.47	2882.59	2938.45	3013.17	4983.6	4818.9	5188.17	4996.89	0	2.14421	2.76294	3.01263	2.76921e-144
CJM1_0503	flgB	517.86	524.4	605.54	549.267	5114.55	3885.38	4321.14	4440.36	5415.41	4921.58	4900.06	5079.02	7891.19	7586.91	8201.72	7893.27	0	3.00098	3.98418	4.141	3.64591e-224
CJM1_0504
CJM1_0505	CJM1_0505	163.777	166.473	187.029	172.426	273.785	250.714	316.078	280.192	83.146	97.653	74.785	85.1947	161.166	169.698	167.807	166.224	0	0.684479	-0.253714	0.242916	2.59926e-19
CJM1_0506	icd	4570.67	5069.64	6092.1	5244.14	2933.74	2718.29	2650.39	2767.47	3308.65	3269.12	3437.55	3338.44	4626.97	4354.73	4615.39	4532.36	0	-0.935944	0.12248	0.0854978	2.13267e-22
CJM1_0507	mdh	1877.82	2077.86	2113.07	2022.91	513.954	549.274	531.442	531.557	498.57	499.378	571.624	523.191	813.445	763.239	774.035	783.573	0	-1.94192	-1.17525	-1.0718	5.77486e-88
CJM1_0508	sucC	4105.87	4545.52	4120.42	4257.27	1620.03	1844.89	1550.18	1671.7	4340.15	4524.8	4877.29	4580.75	3057.47	2880.63	2896.81	2944.97	0	-1.36104	0.879576	-0.234913	1.71814e-92
CJM1_0509	sucD	3009.78	3132.91	2859.21	3000.63	1375.58	1613.99	1384.93	1458.17	2791.22	3038.88	3437.5	3089.2	2462	2262.22	2311.55	2345.25	0	-1.05373	0.816027	-0.0586097	2.63787e-60
CJM1_0510	oorD	1070.77	1146.7	1087.45	1101.64	503.762	565.265	477.211	515.413	740.596	742.135	795.25	759.327	821.725	770.697	819.026	803.816	0	-1.10834	0.237774	-0.158162	6.10689e-43
CJM1_0511	oorA	3494.91	3472.1	3274.25	3413.75	1155.69	1322.94	1095.75	1191.46	2730.59	2710.52	2802.57	2747.89	2250.16	2172.49	2141.27	2187.97	0	-1.53087	0.46125	-0.344992	3.17436e-80
CJM1_0512	oorB	3427.93	3535.24	3173.71	3378.96	902.641	990.671	864.574	919.295	2335.54	2491.72	2754.89	2527.38	1883.03	1772.39	1813.87	1823.1	0	-1.89052	0.355124	-0.593354	1.57184e-101
CJM1_0513	oorC	1413.52	1480.36	1466.14	1453.34	421.031	425.281	388.727	411.68	545.118	573.688	633.472	584.093	777.786	731.486	765.691	758.321	0	-1.83275	-0.541058	-0.641975	2.32045e-78
CJM1_0514	CJM1_0514	31.203	32.741	34.495	32.813	34.538	29.553	30.477	31.5227	7.665	10.525	9.579	9.25633	33.663	38.094	32.706	34.821	0	-0.0716078	-1.06211	0.381675	4.43663e-08
CJM1_0515	CJM1_0515	42.533	38.721	43.627	41.627	63.17	63.911	71.114	66.065	13.883	17.762	16.659	16.1013	48.301	56.388	52.485	52.3913	0	0.65141	-0.604494	0.627427	2.27608e-11
CJM1_0516	ispB	78.233	82.68	86.003	82.3053	121.181	125.745	184.838	143.921	29.289	39.015	27.826	32.0433	61.559	73.054	64.486	66.3663	0	0.788459	-0.602075	-0.014806	5.96539e-15
CJM1_0517	hemA	159.832	164.15	158.764	160.915	207.974	224.489	224.183	218.882	62.004	84.529	59.844	68.7923	98.622	129.417	95.003	107.681	0	0.42997	-0.467676	-0.283448	1.29528e-12
CJM1_0518
CJM1_0519	CJM1_0519	53.914	53.176	50.746	52.612	23.399	19.869	19.149	20.8057	4.01	5.479	3.28	4.25633	12.42	12.39	13.855	12.8883	0	-1.35102	-2.87099	-1.73294	2.56888e-27
CJM1_0520	hemC	185.985	178.729	172.134	178.949	120.957	136.63	100.763	119.45	79.161	97.577	85.223	87.3203	87.015	103.495	90.728	93.746	0	-0.594387	-0.269707	-0.636555	3.89739e-07
CJM1_0521	CJM1_0521	332	331.685	325.346	329.677	241.615	270.308	273.468	261.797	77.384	104.305	82.516	88.0683	108.997	137.459	115.116	120.524	0	-0.346692	-1.14331	-1.15581	6.10408e-42
CJM1_0522	flaG	982.434	1086.78	1098.95	1056.06	4717.14	4570.86	4384.7	4557.57	6019.44	6081.5	6801.63	6300.85	6601.84	6403.78	6451.61	6485.75	0	2.09618	3.35202	2.91493	5.75562e-204
CJM1_0523	fliD	6981.45	6918.29	7152.19	7017.31	14222.1	14061	12327.6	13536.9	11322.4	10376.7	10914.6	10871.3	14756.9	13835.8	14310.4	14301	0	0.935365	1.40789	1.32369	1.4505e-40
CJM1_0524	fliS	673.949	747.286	685.293	702.176	767.605	765.556	679.517	737.559	213.397	201.168	212.719	209.095	586.211	549.908	536.746	557.622	0	0.0583499	-0.971946	-0.035688	2.95288e-30
CJM1_0525	CJM1_0525	90.669	88.734	103.229	94.2107	121.405	103.449	97.474	107.443	21.243	18.45	17.909	19.2007	69.099	66.98	65.387	67.1553	0	0.176503	-1.51928	-0.192143	7.26225e-23
CJM1_0526	efp	760.045	773.281	726.462	753.263	485.92	438.969	450.778	458.556	452.505	463.599	480.206	465.437	486.578	462.909	473.522	474.336	0	-0.729538	0.0789105	-0.370531	1.79134e-24
CJM1_0527	CJM1_0527	328.332	329.56	360.328	339.407	311.786	286.824	303.848	300.819	244.843	234.424	230.576	236.614	314.717	307.764	318.437	313.639	0	-0.18834	0.253159	0.182217	7.69805e-07
CJM1_0528	CJM1_0528	134.383	163.409	221.778	173.19	116.023	121.191	101.64	112.951	150.175	146.939	147.279	148.131	161.511	161.292	171.773	164.859	0	-0.630123	0.547118	0.223877	5.20721e-14
CJM1_0529	CJM1_0529	291.326	375.397	435.165	367.296	194.119	219.735	236.413	216.756	248.295	244.159	237.786	243.413	247.934	262.09	264.639	258.221	0	-0.776413	0.178792	-0.21304	1.50053e-14
CJM1_0530	CJM1_0530	64.566	77.516	83.757	75.2797	158.161	163.731	159.671	160.521	65.43	78.056	74.889	72.7917	111.042	119.165	120.524	116.91	0	1.07812	0.718883	0.930356	7.68623e-17
CJM1_0531	CJM1_0531	30.424	35.014	34.558	33.332	77.099	83.605	77.984	79.5627	25.304	33.256	24.052	27.5373	41.795	45.99	44.321	44.0353	0	1.2415	0.483869	0.697458	5.28401e-10
CJM1_0532	CJM1_0532	148.577	116.706	134.101	133.128	157.015	200.917	163.521	173.818	43.07	59.836	44.616	49.174	64.343	79.176	69.508	71.009	0	0.372277	-0.677866	-0.610847	1.68405e-15
CJM1_0533	proA	180.358	176.95	169.104	175.471	220.06	250.689	236.145	235.631	109.694	116.307	106.776	110.926	141.649	147.395	136.311	141.785	0	0.41193	0.108533	-0.0108736	8.3589e-06
CJM1_0534	CJM1_0534	796.223	760.432	712.371	756.342	940.841	801.215	847.374	863.143	1355.87	1403.26	1432.42	1397.18	1352.61	1256.61	1388.68	1332.64	0	0.177116	1.6585	1.11385	1.79198e-89
CJM1_0535	CJM1_0535	84.614	85.028	75.112	81.5847	177.747	195.662	174.045	182.485	24.34	42.354	23.714	30.136	74.324	81.12	73.499	76.3143	0	1.14879	-0.689578	0.200279	2.71812e-28
CJM1_0536	CJM1_0536	115.289	110.949	117.68	114.639	170.795	179.496	229.981	193.424	186.824	187.84	201.188	191.951	167.13	170.985	174.735	170.95	0	0.738353	1.51792	0.87254	3.46626e-39
CJM1_0537	dnaB	205.456	220.86	222.752	216.356	255.445	287.199	294.615	279.086	95.379	116.078	90.767	100.741	158.086	180.849	159.386	166.107	0	0.352844	-0.3396	-0.0853117	1.7178e-11
CJM1_0538	CJM1_0538	6.909	6.523	7.119	6.85033	18.191	23.347	30.843	24.127	2.335	3.568	2.915	2.93933	7.713	10.714	8.267	8.898	0	1.79843	-0.461368	0.67243	7.91915e-14
CJM1_0539	CJM1_0539	0.804	0.568	0.72	0.697333	4.012	5.906	7.163	5.69367	0.863	1.045	0.495	0.801	0.813	1.822	0.85	1.16167	0	3.00548	0.952974	1.02839	9.46165e-15
CJM1_0540	CJM1_0540	206.762	237.02	229.236	224.339	333.117	349.684	382.636	355.146	217.61	238.756	235.027	230.464	259.886	269.767	261.832	263.828	0	0.647876	0.809303	0.530052	2.45058e-20
CJM1_0541	CJM1_0541	199.803	205.737	213.917	206.486	148.318	166.734	176.092	163.715	93.907	106.471	87.904	96.094	82.037	105.876	84.522	90.8117	0	-0.349572	-0.337474	-0.889342	1.85161e-12
CJM1_0542	CJM1_0542	63.988	65.877	66.362	65.409	39.571	42.591	46.021	42.7277	11.142	15.571	11.87	12.861	26.343	31.874	23.307	27.1747	0	-0.628986	-1.58701	-0.97074	5.5082e-12
CJM1_0543	CJM1_0543	11.129	9.711	11.166	10.6687	25.567	27.026	41.246	31.2797	1.65	3.134	2.785	2.523	6.259	8.77	7.752	7.59367	0	1.53334	-1.32258	-0.195434	3.861e-18
CJM1_0544	CJM1_0544	13.818	14.653	11.187	13.2193	71.368	79.876	94.599	81.9477	5.812	14.475	3.046	7.77767	8.403	23.663	8.009	13.3583	0	2.61669	-0.0480459	0.310168	4.59816e-13
CJM1_0545	CJM1_0545	0.528	0.692	1.208	0.809333	7.7	9.759	13.57	10.343	0.254	1.3	0.416	0.656667	0.789	1.871	0.541	1.067	0	3.64567	0.407578	0.686474	1.04409e-16
CJM1_0546	CJM1_0546	1.884	2.1	2.182	2.05533	48.891	61.984	57.032	55.969	2.487	12.079	2.915	5.827	3.253	14.188	2.833	6.758	0	4.75041	2.20157	2.00844	1.658e-15
CJM1_0547	CJM1_0547	34.092	41.34	38.965	38.1323	207.949	166.859	195.728	190.179	52.283	46.966	52.451	50.5667	166.711	169.771	172.7	169.727	0	2.30349	1.18445	2.45	3.70594e-79
CJM1_0548	CJM1_0548	0.201	0.618	0.466	0.428333	19.312	28.002	22.998	23.4373	0.964	5.148	0.807	2.30633	0.591	4.956	0.567	2.038	0	5.74727	3.10735	2.53176	1.09961e-12
CJM1_0549	ribB	381.744	367.49	373.465	374.233	374.757	336.471	354.449	355.226	359.968	372.214	378.766	370.316	499.812	470.999	487.789	486.2	0	-0.0890022	0.757583	0.674218	1.87329e-37
CJM1_0550	rsc	171.515	206.923	218.409	198.949	162.322	162.755	166.542	163.873	237.026	250.581	276.493	254.7	198.599	206.601	204.145	203.115	0	-0.294247	1.12979	0.325617	4.55374e-48
CJM1_0551	ilvB	890.785	936.887	915.97	914.547	586.643	678.147	631.888	632.226	557.732	591.807	600.804	583.448	603.88	605.931	582.586	597.466	0	-0.546121	0.123642	-0.317715	7.31577e-16
CJM1_0552	ilvH	154.255	162.049	166.307	160.87	115.624	118.038	122.494	118.719	84.922	79.942	83.089	82.651	116.734	116.833	118.104	117.224	0	-0.452613	-0.185713	-0.160451	0.0011473
CJM1_0553	lpxD	368.303	384.639	358.315	370.419	416.571	442.597	437.671	432.28	155.175	160.165	171.539	162.293	421.028	391.604	374.914	395.849	0	0.209142	-0.416705	0.392822	3.74632e-19
CJM1_0554	queA	56.627	63.209	64.624	61.4867	147.645	197.664	167.857	171.055	9.416	27.599	10.36	15.7917	17.916	42.953	18.079	26.316	0	1.46282	-1.23811	-0.929803	1.71588e-18
CJM1_0555	tatC	49.919	52.855	64.434	55.736	66.584	77.949	58.762	67.765	22.741	23.623	19.913	22.0923	36.62	38.41	41.256	38.762	0	0.269523	-0.566854	-0.228757	0.000398925
CJM1_0556	tatB	96.296	111.888	107.954	105.379	171.069	135.404	147.636	151.37	49.593	53.643	52.347	51.861	152.59	141.686	171.387	155.221	0	0.50858	-0.252358	0.854642	3.10899e-19
CJM1_0557	CJM1_0557	2.914	4.522	5.636	4.35733	45.153	61.609	74.378	60.38	1.7	6.498	1.744	3.314	4.51	10.252	5.022	6.59467	0	3.77297	0.313724	0.890048	2.28181e-22
CJM1_0558	rppH	363.454	407.446	369.672	380.191	330.077	272.185	277.756	293.339	78.247	77.802	76.737	77.5953	349.07	327.224	367.986	348.093	0	-0.387351	-1.51972	0.169146	1.96535e-66
CJM1_0559
CJM1_0560	CJM1_0560	132.75	138.427	148.593	139.923	88.587	91.888	95.428	91.9677	28.02	32.645	32.356	31.007	73.289	73.054	72.752	73.0317	0	-0.61986	-1.40499	-0.641878	1.5163e-22
CJM1_0561	CJM1_0561	45.121	47.765	46.212	46.366	39.447	41.765	50.528	43.9133	4.543	7.569	5.518	5.87667	16.856	20.165	17.512	18.1777	0	-0.0940613	-2.22486	-1.0548	5.85339e-20
CJM1_0562	folP	62.28	57.056	48.246	55.8607	109.743	139.508	128.975	126.075	11.447	23.216	10.152	14.9383	16.979	40.353	15.349	24.227	0	1.16122	-1.16552	-0.909615	4.13648e-15
CJM1_0563	ligA	308.586	279.719	234.237	274.181	261.699	320.456	353.426	311.86	60.71	101.527	67.705	76.6473	88.617	124.218	79.603	97.4793	0	0.171105	-1.08679	-1.19529	2.64815e-23
CJM1_0564	CJM1_0564	64.44	54.783	53.161	57.4613	43.758	52.8	36.324	44.294	4.848	16.31	4.087	8.415	7.073	16.52	8.55	10.7143	0	-0.386062	-2.06016	-2.12795	2.33178e-09
CJM1_0565	tlyA	58.21	52.311	46.296	52.2723	86.818	106.502	124.833	106.051	10.507	22.069	9.059	13.8783	20.454	33.284	22.766	25.5013	0	1.00523	-1.17794	-0.739684	1.78091e-16
CJM1_0566	ribF	46.678	47.691	43.923	46.0973	76.676	92.814	93.381	87.6237	11.243	17.686	10.724	13.2177	18.261	26.457	19.263	21.327	0	0.912447	-1.05047	-0.816081	2.74931e-20
CJM1_0567	cmoA	22.636	20.164	22.671	21.8237	24.346	27.827	30.672	27.615	5.279	6.091	3.332	4.90067	7.467	8.989	7.134	7.86333	0	0.324367	-1.39584	-1.17622	1.04922e-10
CJM1_0568
CJM1_0569	CJM1_0569	141.267	159.628	136.982	145.959	176.003	126.771	157.942	153.572	130.835	139.803	135.826	135.488	184.602	181.602	202.188	189.464	0	0.059039	0.663806	0.672689	8.4231e-13
CJM1_0570	CJM1_0570	33.966	37.09	39.368	36.808	80.713	109.555	114.528	101.599	13.781	21.61	12.625	16.0053	13.702	28.06	14.654	18.8053	0	1.44934	-0.451407	-0.674137	1.236e-17
CJM1_0571	CJM1_0571	36.604	48.21	48.585	44.4663	46.972	53.076	59.956	53.3347	12.183	16.59	10.022	12.9317	11.952	18.002	11.306	13.7533	0	0.246638	-1.02707	-1.39729	1.36041e-11
CJM1_0572	nth	28.791	25.476	30.003	28.09	95.141	120.315	107.609	107.688	13.249	23.419	11.662	16.11	23.46	33.065	25.65	27.3917	0	1.92496	-0.0586103	0.258928	2.10238e-23
CJM1_0573	cbf2	6484.47	5657.23	5370.6	5837.43	5385.42	4803.64	4484.05	4891.03	9917.52	9215.05	9080.18	9404.25	6715.32	6136.86	6511.57	6454.58	0	-0.267591	1.46314	0.441987	8.88707e-64
CJM1_0574	fba	4579.57	4572.32	4047.87	4399.92	2668.03	2846.79	2506.28	2673.7	1500.61	1446.53	1559.5	1502.21	2670.89	2463.3	2583.91	2572.7	0	-0.731099	-0.774443	-0.477256	5.41174e-16
CJM1_0575	CJM1_0575	766.226	755.119	682.623	734.656	726.289	643.915	680.004	683.403	130.125	147.474	129.761	135.787	399.268	380.939	416.788	398.998	0	-0.117855	-1.66794	-0.584068	7.46193e-100
CJM1_0576	CJM1_0576	271.278	238.676	240.487	250.147	260.229	225.765	281.386	255.793	43.35	47.094	37.093	42.5123	135.069	130.705	139.376	135.05	0	0.0171781	-1.79008	-0.592717	3.29069e-69
CJM1_0577	CJM1_0577	26.053	22.239	25.617	24.6363	43.783	38.061	46.021	42.6217	3.68	3.313	1.874	2.95567	12.026	13.824	10.765	12.205	0	0.775631	-2.29139	-0.716758	3.30941e-22
CJM1_0578
CJM1_0579	CJM1_0579	20.048	22.214	22.015	21.4257	64.191	87.108	74.939	75.4127	5.101	13.634	4.061	7.59867	8.798	21.258	9.554	13.2033	0	1.80197	-0.774492	-0.40391	2.6774e-13
CJM1_0580	dsbD	124.158	124.91	135.118	128.062	134.388	129.348	127.367	130.368	34.34	36.493	30.273	33.702	82.333	87.825	97.347	89.1683	0	0.0120434	-1.15817	-0.226771	1.05024e-20
CJM1_0581	pvdS	313.057	386.789	405.883	368.576	279.342	276.164	304.75	286.752	251.214	269.821	309.474	276.836	360.726	366.824	371.205	366.252	0	-0.377196	0.361012	0.28667	5.43828e-12
CJM1_0582	CJM1_0582	283.287	364.278	359.586	335.717	316.92	373.506	400.153	363.526	133.399	176.449	164.225	158.024	238.274	270.52	224.618	244.471	0	0.0996	-0.322435	-0.161602	0.00176891
CJM1_0583	CJM1_0583	85.971	112.456	109.649	102.692	223.199	222.237	266.306	237.247	89.11	102.572	89.466	93.716	177.578	189.303	190.418	185.766	0	1.19221	0.634483	1.15072	4.94879e-29
CJM1_0584	macB	129.785	138.179	127.744	131.903	251.233	312.949	324.386	296.189	58.882	89.55	56.251	68.2277	84.6	118.995	74.787	92.794	0	1.15243	-0.198346	-0.211154	1.08461e-23
CJM1_0585	CJM1_0585	53.06	51.867	51.318	52.0817	111.064	117.362	166.079	131.502	15.177	22.298	13.275	16.9167	28.414	40.353	28.56	32.4423	0	1.31904	-0.869338	-0.386997	1.87967e-27
CJM1_0586	CJM1_0586	44.694	49.618	53.098	49.1367	123.623	155.148	180.452	153.074	8.299	18.985	6.429	11.2377	7.886	24.246	9.58	13.904	0	1.6231	-1.40078	-1.52741	8.77722e-23
CJM1_0587	CJM1_0587	59.19	65.729	66.044	63.6543	65.263	85.682	81.346	77.4303	11.624	18.781	9.996	13.467	13.825	20.772	15.04	16.5457	0	0.26843	-1.49303	-1.64831	1.04839e-20
CJM1_0588	algI	105.843	115.817	127.172	116.277	76.227	102.573	96.792	91.864	10.99	16.972	11.349	13.1037	19.714	25.534	21.942	22.3967	0	-0.3544	-2.39547	-2.0808	2.07663e-46
CJM1_0589	CJM1_0589	75.595	92.218	98.78	88.8643	44.356	46.67	41.635	44.2203	14.264	15.571	13.536	14.457	19.443	20.723	25.032	21.7327	0	-1.02021	-1.85207	-1.73673	7.81815e-23
CJM1_0590	ftnB	1148.27	1332.84	1403.11	1294.74	1117.77	797.811	952.132	955.903	2130.17	2041.32	1952.53	2041.34	1704.64	1647	1734.68	1695.44	0	-0.452196	1.42999	0.685058	3.78434e-63
CJM1_0591	pstS	50.698	49.667	49.051	49.8053	105.806	108.654	143.324	119.261	47.791	60.141	44.121	50.6843	35.018	45.358	34.535	38.3037	0	1.24337	0.786328	-0.0827075	1.87988e-17
CJM1_0592	pstC	8.617	6.672	6.674	7.321	59.133	77.749	71.918	69.6	5.609	16.182	4.685	8.82533	4.091	14.285	5.408	7.928	0	3.23512	0.987565	0.409044	2.52522e-16
CJM1_0593	pstA	12.361	10.329	11.865	11.5183	66.16	87.258	88.143	80.5203	10.584	20.769	9.006	13.453	7.984	21.136	7.777	12.299	0	2.79036	0.961028	0.389189	3.91445e-17
CJM1_0594	pstB	10.954	11.935	12.12	11.6697	35.011	41.44	50.698	42.383	15.355	18.756	13.666	15.9257	15.599	20.456	16.276	17.4437	0	1.844	1.20984	0.875301	2.84824e-11
CJM1_0595	CJM1_0595	46.553	41.044	46.911	44.836	173.91	247.586	188.37	203.289	39.568	77.012	34.256	50.2787	39.528	81.168	38.655	53.117	0	2.16841	0.902863	0.539387	1.71564e-16
CJM1_0596	CJM1_0596	5.175	5.56	5.361	5.36533	13.207	17.592	21.025	17.2747	1.218	1.911	0.781	1.30333	2.735	4.081	3.271	3.36233	0	1.66998	-1.29165	-0.378441	6.71799e-19
CJM1_0597	CJM1_0597	165.862	164.619	160.438	163.64	362.198	358.993	364.389	361.86	85.887	111.975	90.195	96.019	240.886	250.672	256.218	249.259	0	1.13119	-0.00677032	0.903334	7.55559e-66
CJM1_0598	hypF	52.633	46.307	46.19	48.3767	112.285	141.26	124.102	125.882	13.934	27.854	11.557	17.7817	31.666	50.12	34.432	38.7393	0	1.3667	-0.707397	-0.0249334	5.78699e-17
CJM1_0599	hypB	125.062	122.983	130.901	126.315	226.862	226.141	236.681	229.895	211.443	213.222	231.435	218.7	209.368	219.332	244.68	224.46	0	0.849626	1.56631	1.125	5.80287e-58
CJM1_0600	hypC	62.606	67.681	59.942	63.4097	71.243	70.217	65.096	68.852	65.862	65.519	73.457	68.2793	93.57	89.015	88.9	90.495	0	0.106024	0.882461	0.809995	1.65867e-12
CJM1_0601
CJM1_0602	hypE	142.699	150.312	122.553	138.521	170.919	215.581	215.656	200.719	50.837	85.498	61.275	65.87	77.552	103.957	67.653	83.054	0	0.521105	-0.318886	-0.441284	7.1425e-09
CJM1_0603	hypA	9.296	11.466	10.361	10.3743	14.353	18.818	20.367	17.846	2.462	4.842	2.785	3.363	6.185	7.288	6.078	6.517	0	0.767097	-0.879095	-0.37435	1.35715e-06
CJM1_0604	CJM1_0604	895.76	973.952	1025.92	965.209	563.369	438.093	512.074	504.512	486.21	456.005	458.549	466.921	600.528	581.126	642.076	607.91	0	-0.950463	-0.272981	-0.370999	1.83493e-18
CJM1_0605	holA	37.333	39.487	47.419	41.413	60.777	52.075	64.877	59.243	12.792	14.781	12.547	13.3733	42.115	43.487	48.493	44.6983	0	0.500629	-0.865072	0.405266	3.16959e-10
CJM1_0606	CJM1_0606	60.019	73.266	79.795	71.0267	215.2	261.7	263.821	246.907	23.35	43.45	21.97	29.59	45.245	68.268	45.016	52.843	0	1.78253	-0.52141	-0.131563	7.05559e-37
CJM1_0607	ilvC	1679.12	1586.62	1506.87	1590.87	1076.23	1096.12	1016.84	1063.06	1179.47	1172.22	1283.99	1211.9	1320.65	1242.38	1294.81	1285.95	0	-0.594451	0.382927	-0.0101958	8.56033e-22
CJM1_0608	CJM1_0608	407.193	398.007	350.052	385.084	210.441	207.023	203.012	206.825	35.05	37.945	38.369	37.1213	152.689	144.941	155.626	151.085	0	-0.909853	-2.60332	-1.053	3.04603e-139
CJM1_0609	dprA	53.286	45.986	38.902	46.058	66.559	70.993	86.608	74.72	3.223	8.512	3.879	5.20467	20.059	23.056	18.568	20.561	0	0.682916	-2.41158	-0.86634	5.84957e-24
CJM1_0610	CJM1_0610	13.089	12.577	11.272	12.3127	18.515	20.169	25.556	21.4133	2.233	3.415	1.406	2.35133	5.101	7.556	6.181	6.27933	0	0.78244	-1.64037	-0.67556	6.03176e-12
CJM1_0611	CJM1_0611	22.787	21.646	17.438	20.6237	55.669	59.282	83.027	65.9927	2.919	8.563	2.889	4.79033	10.498	15.476	8.962	11.6453	0	1.66138	-1.38265	-0.527587	1.19343e-17
CJM1_0612	msrA	264.218	250.883	225.486	246.862	56.666	61.183	51.697	56.5153	43.882	47.221	41.961	44.3547	53.648	55.003	53.541	54.064	0	-2.13906	-1.70717	-1.89417	4.65186e-86
CJM1_0613	ppa	727.386	697.767	701.947	709.033	184.799	179.972	183.863	182.878	458.774	465.841	448.579	457.731	294.288	277.711	305.277	292.425	0	-1.96871	0.140793	-0.981355	1.16366e-178
CJM1_0614	adk	1009.94	1059.82	995.468	1021.74	353.152	355.064	353.377	353.864	597.858	625.777	651.199	624.945	499.59	501.44	524.333	508.454	0	-1.54335	0.0638019	-0.710529	5.78462e-97
CJM1_0615	aspS	858.502	934.614	946.29	913.135	659.979	679.323	621.607	653.636	983.942	974.444	979.909	979.432	830.202	827.668	818.021	825.297	0	-0.495491	0.874562	0.150372	3.59735e-54
CJM1_0616	ppnK	281.528	276.779	257.777	272.028	555.619	448.903	501.768	502.097	217.966	212.84	223.261	218.022	563.564	537.178	606.691	569.144	0	0.870441	0.455633	1.3615	1.29135e-47
CJM1_0617	recN	400.661	349.032	338.822	362.838	418.041	419.5	443.956	427.166	120.201	136.363	121.431	125.998	289.754	296.151	287.173	291.026	0	0.22159	-0.757858	-0.0214397	3.08192e-32
CJM1_0618	cbrR	487.662	538.658	504.514	510.278	556.042	505.783	520.308	527.378	285.96	297.726	302.029	295.238	544.219	538.587	581.222	554.676	0	0.0339051	-0.0168976	0.416563	2.39337e-08
CJM1_0619	CJM1_0619	184.151	167.56	192.22	181.31	194.867	183.05	193.949	190.622	85.608	86.95	84.989	85.849	176.543	171.398	185.628	177.856	0	0.0579781	-0.306618	0.268272	2.54562e-07
CJM1_0620	CJM1_0620	156.24	144.999	143.36	148.2	106.554	112.532	113.09	110.725	63.628	63.531	62.759	63.306	77.897	77.354	79.088	78.113	0	-0.43428	-0.454088	-0.62736	1.41758e-06
CJM1_0621	rlpA	182.493	142.973	134.228	153.231	101.545	117.812	115.356	111.571	66.09	70.997	61.249	66.112	60.228	75.702	65.104	67.0113	0	-0.471069	-0.443629	-0.896815	1.80373e-08
CJM1_0622	CJM1_0622	100.266	96.592	86.173	94.3437	72.614	80.227	83.441	78.7607	26.269	30.351	26.603	27.741	38.788	40.183	38.372	39.1143	0	-0.274405	-0.998528	-0.973388	1.38598e-12
CJM1_0623	CJM1_0623	30.424	29.8	28.964	29.7293	32.42	35.184	44.145	37.2497	5.812	7.594	5.362	6.256	10.572	12.803	11.795	11.7233	0	0.309325	-1.48836	-1.04645	1.63002e-13
CJM1_0624	CJM1_0624	76.7	80.506	68.565	75.257	135.21	110.255	119.668	121.711	45.608	50.075	50.759	48.814	130.288	115.448	121.477	122.404	0	0.680194	0.147013	0.998996	3.23352e-15
CJM1_0625	engB	34.745	33.482	31.507	33.2447	59.955	57.93	64.512	60.799	4.721	6.575	4.425	5.24033	36.373	38.774	39.067	38.0713	0	0.85655	-1.907	0.491866	1.64048e-31
CJM1_0626	CJM1_0626	51.351	48.383	43.521	47.7517	168.527	223.413	152.655	181.532	23.299	47.527	16.555	29.127	28.34	57.748	32.346	39.478	0	1.91582	0.0186252	0.0206089	2.17785e-16
CJM1_0627	pbpC	117.148	110.109	95.411	107.556	229.354	262.15	305.554	265.686	39.263	54.127	36.546	43.312	72.697	98.174	73.371	81.414	0	1.28956	-0.554703	-0.105368	2.37963e-39
CJM1_0628	CJM1_0628	224.876	236.304	231.185	230.788	409.967	394.852	456.479	420.433	386.212	390.384	381.421	386.006	398.134	421.025	423.51	414.223	0	0.850354	1.51448	1.13989	3.58565e-76
CJM1_0629	dtpT	15.702	17.47	27.354	20.1753	59.382	70.692	63.269	64.4477	38.908	41.64	43.028	41.192	76.517	74.973	78.109	76.533	0	1.65995	1.79959	2.21744	6.57156e-23
CJM1_0630	CJM1_0630	31.504	39.265	56.721	42.4967	107.7	109.104	99.106	105.303	188.017	190.338	186.793	188.383	170.826	164.644	175.894	170.455	0	1.29418	2.91872	2.29825	4.50646e-75
CJM1_0631	CJM1_0631	88.86	92.811	126.791	102.821	229.28	235.35	232.929	232.52	49.415	59.836	50.525	53.2587	141.205	147.298	153.591	147.365	0	1.16238	-0.185153	0.814154	1.24632e-31
CJM1_0632	CJM1_0632	6.18	6.894	7.374	6.816	20.957	20.394	21.049	20.8	0.533	2.752	0.599	1.29467	1.331	5.102	1.494	2.64233	0	1.59476	-1.69216	-1.0725	3.145e-10
CJM1_0633	CJM1_0633	21.003	20.213	21.866	21.0273	26.215	25.274	30.404	27.2977	0.939	1.453	1.067	1.153	5.594	6.924	5.897	6.13833	0	0.361006	-3.4279	-1.48007	2.61299e-35
CJM1_0634	era	306.224	304.627	268.117	292.989	190.157	203.569	206.325	200.017	51.09	48.597	49.978	49.8883	102.984	113.067	105.51	107.187	0	-0.564394	-1.7791	-1.15417	1.13466e-64
CJM1_0635	hslU	1995.24	1845.7	1684	1841.65	1288.59	1434.87	1151.3	1291.58	1227.54	1218.5	1297.06	1247.7	1214.83	1233.92	1171.59	1206.78	0	-0.523568	0.213322	-0.313022	5.00166e-12
CJM1_0636	hslV	714.749	648.321	626.177	663.082	632.07	638.259	548.252	606.194	813.235	769.403	757.61	780.083	667.779	637.296	648.102	651.059	0	-0.141542	1.00902	0.27043	1.27162e-38
CJM1_0637	rplI	752.408	662.307	638.933	684.549	748.691	783.773	618.489	716.984	1183.99	1137.13	1126.9	1149.34	798.191	756.946	751.166	768.768	0	0.055333	1.52197	0.464382	9.92749e-62
CJM1_0638	argG	2794.93	2326.96	2188.98	2436.96	2998.8	3013.63	2673.29	2895.24	4788.11	4472.89	4697.21	4652.74	3944.45	3889.78	3957.38	3930.54	0	0.23639	1.70934	0.986482	4.14646e-63
CJM1_0639	CJM1_0639	40.247	41.983	37.482	39.904	55.196	51.074	52.33	52.8667	26.269	26.197	25.874	26.1133	42.928	45.237	50.914	46.3597	0	0.392396	0.161405	0.512304	0.0387489
CJM1_0640	CJM1_0640	31.203	37.115	33.711	34.0097	45.303	46.369	41.733	44.4683	13.553	19.852	18.117	17.174	38.542	35.251	40.716	38.1697	0	0.373927	-0.223385	0.462765	0.00608338
CJM1_0641	lptB	138.302	156.045	154.039	149.462	167.68	198.389	171.438	179.169	61.877	77.623	61.978	67.1593	116.291	128.81	114.91	120.004	0	0.248467	-0.391326	-0.0206227	1.2097e-06
CJM1_0642	rpoN	97.176	101.757	101.725	100.219	149.564	176.844	194.436	173.615	24.67	36.518	23.505	28.231	49.508	73.807	54.803	59.3727	0	0.777525	-1.07366	-0.459935	8.09781e-27
CJM1_0643	dcuB	1947.61	1659.59	2169.28	1925.49	745.227	711.604	677.909	711.58	653.694	640.405	666.14	653.413	887.916	821.473	956.599	888.663	0	-1.44962	-0.784992	-0.819608	2.43178e-39
CJM1_0644	CJM1_0644	158.024	156.292	175.99	163.435	141.141	159.427	144.859	148.476	57.461	61.416	61.509	60.1287	106.926	103.811	114.163	108.3	0	-0.152029	-0.671431	-0.297799	1.83537e-07
CJM1_0645	kdpA	148.301	158.738	158.107	155.049	139.521	178.921	169.806	162.749	102.942	115.976	116.642	111.853	121.318	138.576	119.443	126.446	0	0.0558705	0.299199	0.00190203	0.0251587
CJM1_0646	kdpB	373.478	416.589	408.023	399.363	314.179	398.13	384.536	365.615	366.999	410.746	389.829	389.191	327.778	348.749	315.604	330.71	0	-0.141576	0.732054	0.0241444	5.92532e-25
CJM1_0647	CJM1_0647	124.685	115.965	117.383	119.344	75.43	85.582	75.889	78.967	72.968	68.806	61.379	67.7177	87.976	89.501	87.432	88.303	0	-0.608703	-0.0449622	-0.138098	1.51531e-05
CJM1_0648	kdpD	160.234	160.468	160.734	160.479	102.243	105.1	120.472	109.272	60.405	65.569	61.926	62.6333	81.815	88.432	86.891	85.7127	0	-0.56948	-0.587418	-0.608722	1.02004e-08
CJM1_0649	CJM1_0649	66.124	64.345	64.476	64.9817	76.103	92.814	101.055	89.9907	20.71	23.139	14.447	19.432	25.604	36.175	26.835	29.538	0	0.454663	-0.979971	-0.841668	8.62131e-14
CJM1_0650	uvrB	106.848	115.051	141.22	121.04	312.858	410.942	408.728	377.509	44.086	81.65	43.783	56.5063	53.451	108.888	56.837	73.0587	0	1.6259	-0.356168	-0.434103	2.95716e-26
CJM1_0651	CJM1_0651	68.937	88.092	85.007	80.6787	120.483	97.994	113.967	110.815	69.72	67.863	69.813	69.132	117.646	116.565	131.882	122.031	0	0.44313	0.551089	0.89261	9.34939e-09
CJM1_0652	CJM1_0652	74.967	83.595	80.706	79.756	84.426	67.64	77.594	76.5533	62.639	62.206	57.995	60.9467	105.571	101.333	101.57	102.825	0	-0.0734288	0.383763	0.66299	5.95873e-08
CJM1_0653	CJM1_0653	31.831	33.581	34.812	33.408	40.693	41.339	47.775	43.269	8.35	9.607	8.616	8.85767	40.982	40.572	42.776	41.4433	0	0.357792	-1.14776	0.60691	5.58906e-15
CJM1_0654	priA	196.839	183.819	163.171	181.276	285.472	302.689	310.523	299.561	31.065	52.879	30.95	38.298	107.789	125.676	106.257	113.241	0	0.710972	-1.49386	-0.382179	1.28479e-51
CJM1_0655	CJM1_0655	112.878	117.151	107.742	112.59	114.104	109.505	118.548	114.052	30.964	28.108	26.212	28.428	75.975	72.519	86.505	78.333	0	0.00449454	-1.21142	-0.227204	4.46475e-18
CJM1_0656	CJM1_0656	94.462	104.747	100.687	99.9653	113.93	114.735	123.493	117.386	25.126	28.975	22.386	25.4957	44.16	48.419	45.789	46.1227	0	0.217285	-1.20662	-0.819845	4.18273e-25
CJM1_0657	CJM1_0657	839.786	821.515	748.54	803.28	948.193	937.945	941.705	942.614	240.529	240.795	241.925	241.083	596.782	594.829	593.48	595.03	0	0.217333	-0.962879	-0.136247	3.44337e-45
CJM1_0658	CJM1_0658	1155.05	1233.16	1018.61	1135.61	1005.75	1061.41	929.597	998.922	713.211	769.275	791.606	758.031	966.848	906.48	894.611	922.646	0	-0.197339	0.18925	-0.00249566	0.00136165
CJM1_0659	CJM1_0659	3139.32	2303.56	2238.69	2560.52	2053.75	2007.22	1863.82	1974.93	2378.87	2315.75	2510.12	2401.58	2731.05	2518.93	2636.94	2628.97	0	-0.387041	0.683655	0.33528	1.47621e-17
CJM1_0660	CJM1_0660	5.979	5.239	4.81	5.34267	51.059	61.984	79.397	64.1467	2.563	6.881	2.056	3.83333	6.259	11.953	6.181	8.131	0	3.56889	0.244137	0.901518	1.5775e-27
CJM1_0661	CJM1_0661	2.035	2.051	2.331	2.139	38.874	38.637	68.069	48.5267	1.904	3.975	1.978	2.619	3.105	6.73	3.142	4.32567	0	4.48133	1.03075	1.30895	8.39923e-38
CJM1_0662	CJM1_0662	0.402	0.124	0.085	0.203667	2.293	2.402	5.043	3.246	0.076	0.153	0.078	0.102333	0.419	0.632	0.258	0.436333	0	3.97653	-0.203423	1.40905	3.70748e-21
CJM1_0663	CJM1_0663	436.763	545.403	531.656	504.607	1527.96	1090.14	1305.17	1307.76	1815.17	1744.38	1866.79	1808.78	2252.11	2119.78	2482.55	2284.81	0	1.35942	2.6171	2.47475	2.65043e-100
CJM1_0664	CJM1_0664	1.306	2.347	2.818	2.157	9.12	11.861	17.102	12.6943	1.345	1.147	1.093	1.195	1.405	2.672	2.034	2.037	0	2.53318	-0.0808642	0.207992	3.50575e-17
CJM1_0665	CJM1_0665	11.908	12.973	11.887	12.256	106.055	123.143	156.212	128.47	8.172	17.941	8.486	11.533	9.857	25.436	11.383	15.5587	0	3.37314	0.648678	0.63863	7.29754e-32
CJM1_0666
CJM1_0667	cipA	166.415	174.281	192.411	177.702	123.847	131.501	182.572	145.973	37.664	41.819	37.796	39.093	57.271	66.033	65.233	62.8457	0	-0.301109	-1.41625	-1.20416	3.16899e-28
CJM1_0668	cysC	454.198	441.843	414.57	436.87	530.525	437.117	545.304	504.315	529.077	555.952	612.804	565.944	665.364	642.154	675.066	660.861	0	0.192263	1.14775	0.893766	1.89676e-40
CJM1_0669	ispG	329.89	351.676	356.62	346.062	314.602	319.38	331.402	321.795	199.819	202.289	211.079	204.396	313.781	308.808	290.855	304.481	0	-0.119128	0.013858	0.111845	0.0593069
CJM1_0670	flgH	1092.25	1126.88	1124.08	1114.4	13225.6	10334.7	11508.8	11689.7	10001.5	9299.09	9985.59	9762.05	17693.2	16689.7	18617	17666.6	0	3.37701	3.90734	4.28298	6.6838e-246
CJM1_0671	pta	1127.85	1134.64	1305.09	1189.19	949.962	849.261	900.703	899.975	1564.29	1565.51	1584.57	1571.46	1441.25	1377.5	1532.34	1450.36	0	-0.416244	1.17527	0.582361	3.96029e-67
CJM1_0672	ackA	2045.71	2058.19	2190.09	2097.99	1038.12	949.781	929.305	972.404	1292.49	1310.52	1363.05	1322.02	1601.19	1455.46	1666.95	1574.53	0	-1.12276	0.107317	-0.1178	3.98544e-39
CJM1_0673	CJM1_0673	114.134	132.743	138.148	128.342	85.123	72.719	78.666	78.836	17.259	17.405	17.805	17.4897	75.309	70.77	85.397	77.1587	0	-0.7173	-2.10266	-0.438389	1.54363e-35
CJM1_0674	CJM1_0674	21.103	24.167	25.172	23.4807	74.757	78.825	99.301	84.2943	5.203	16.055	4.451	8.56967	10.178	20.262	9.786	13.4087	0	1.8274	-0.738926	-0.513332	2.05657e-14
CJM1_0675	mraW	68.259	74.575	73.608	72.1473	126.015	118.638	125.54	123.398	16.523	26.86	17.206	20.1963	62.027	66.883	67.859	65.5897	0	0.760112	-1.08499	0.158352	6.01219e-25
CJM1_0676	CJM1_0676	537.908	649.384	665.566	617.619	846.747	706.725	788.1	780.524	268.244	268.063	281.491	272.599	854.352	825.141	950.804	876.766	0	0.323278	-0.406083	0.801222	9.20247e-31
CJM1_0677	ftsA	618.829	602.706	654.633	625.389	380.937	377.736	398.959	385.877	135.886	150.354	143.01	143.083	312.524	315.66	320.008	316.064	0	-0.710955	-1.35843	-0.688411	1.99326e-68
CJM1_0678	ftsZ	2229.46	2237.78	2132.24	2199.83	909.219	897.807	923.043	910.023	853.133	858.621	943.857	885.204	1173.51	1103.14	1144.08	1140.24	0	-1.28721	-0.538166	-0.651342	1.50726e-41
CJM1_0679	flgF	711.483	758.455	803.375	757.771	6894.31	5952.13	5936.59	6261.01	6944.32	6512.22	6701.36	6719.3	8946.83	8477.4	9323.55	8915.93	0	3.03311	3.92367	3.85267	1.1787e-251
CJM1_0680	flgG	1193.67	1094.02	1221.55	1169.74	6107.67	6089.29	5462.98	5886.65	3085.33	2846.14	3126.68	3019.38	5155.69	4679.16	5011.04	4948.63	0	2.31842	2.14503	2.37738	4.88242e-109
CJM1_0681	glnA	1036.27	1021.59	1287.46	1115.11	794.044	729.847	742.323	755.405	2234.15	2193.38	2201.12	2209.55	1520.21	1537.12	1546.73	1534.69	0	-0.57599	1.75983	0.756534	1.11258e-125
CJM1_0682	CJM1_0682	339.813	346.931	331.639	339.461	204.186	185.377	212.051	200.538	93.679	97.042	99.097	96.606	190.417	193.749	203.552	195.906	0	-0.773869	-1.04038	-0.496847	3.08722e-32
CJM1_0683	CJM1_0683	534.542	517.16	505.277	518.993	188.064	190.432	189.978	189.491	64.847	76.349	70.152	70.4493	161.092	157.307	162.167	160.189	0	-1.46717	-2.1135	-1.39939	4.27998e-175
CJM1_0684	purE	214.023	209.221	197.962	207.069	45.128	49.622	54.669	49.8063	36.091	40.213	42.403	39.569	41.302	43.269	41.205	41.9253	0	-2.07028	-1.61586	-2.00762	3.41529e-71
CJM1_0685	CJM1_0685	191.186	193.357	158.467	181.003	66.06	81.453	82.759	76.7573	43.4	47.043	44.199	44.8807	52.096	54.347	51.3	52.581	0	-1.25156	-1.24142	-1.48647	3.31877e-32
CJM1_0686	glyQ	301.928	312.238	260.955	291.707	130.725	148.191	174.459	151.125	59.238	72.527	56.564	62.7763	75.999	91.056	75.843	80.966	0	-0.963965	-1.45271	-1.55258	4.25078e-46
CJM1_0687	CJM1_0687	105.592	118.708	98.356	107.552	50.237	63.06	68.507	60.6013	7.893	16.055	9.839	11.2623	23.115	27.016	22.817	24.316	0	-0.842448	-2.50945	-1.84845	1.14763e-30
CJM1_0688	CJM1_0688	788.811	735.944	652.175	725.643	702.516	568.768	633.472	634.919	562.782	557.965	602.444	574.397	678.745	634.769	706.974	673.496	0	-0.206257	0.438193	0.189194	3.39275e-09
CJM1_0689	CJM1_0689	21.154	22.684	21.273	21.7037	22.751	23.222	27.408	24.4603	1.371	2.931	1.171	1.82433	7.689	8.479	8.911	8.35967	0	0.157257	-2.83247	-1.08041	7.03737e-19
CJM1_0690	waaA	55.12	46.035	35.851	45.6687	51.209	58.356	73.258	60.941	4.264	8.919	3.8	5.661	18.113	19.241	14.422	17.2587	0	0.400838	-2.27379	-1.10578	4.58207e-19
CJM1_0691	CJM1_0691	56.954	64.667	51.339	57.6533	92.599	103.774	124.053	106.809	18.248	27.14	19.991	21.793	36.423	44.751	35.874	39.016	0	0.874219	-0.64601	-0.26678	8.96185e-16
CJM1_0692	ffh	370.514	407.619	374.249	384.127	668.402	677.321	656.397	667.373	188.245	217.681	213.552	206.493	572.805	560.403	592.579	575.262	0	0.783519	-0.126126	0.879025	1.13861e-53
CJM1_0693	rpsP	477.311	537.274	455.951	490.179	188.188	174.241	180.599	181.009	52.563	66.563	57.058	58.728	141.624	142.536	144.938	143.033	0	-1.45078	-2.2966	-1.4804	3.6068e-156
CJM1_0694	CJM1_0694	126.142	114.804	118.082	119.676	53.526	44.367	49.383	49.092	9.441	10.627	8.434	9.50067	38.419	36.272	40.51	38.4003	0	-1.29947	-2.88882	-1.34351	4.56224e-52
CJM1_0695	rimM	400.686	419.036	328.779	382.834	168.826	142.011	146.978	152.605	17.208	20.107	16.451	17.922	98.351	89.72	95.003	94.358	0	-1.33983	-3.65079	-1.72328	1.12407e-188
CJM1_0696	trmD	196.135	175.566	131.177	167.626	174.857	196.863	151.851	174.524	19.568	42.864	18.586	27.006	57.985	75.386	54.391	62.5873	0	0.047278	-1.8986	-1.12433	5e-20
CJM1_0697	rplS	800.242	1027.72	897.388	908.451	545.751	466.695	452.703	488.383	314.538	315.794	323.712	318.015	487.613	454.187	481.119	474.306	0	-0.908374	-0.740734	-0.641059	6.18524e-20
CJM1_0698	CJM1_0698	553.233	507.646	495.234	518.704	3823.27	3046.16	3298.67	3389.37	3602.91	3445.24	3531.47	3526.54	3165.11	2934.4	3445.51	3181.67	0	2.69457	3.54034	2.91325	1.23972e-187
CJM1_0699	aroH	741.429	742.739	633.487	705.885	3750.13	3691.57	3276.11	3572.61	1342.97	1271.84	1393.19	1336	2644.68	2453.95	2614.2	2570.94	0	2.32726	1.69719	2.16174	8.23428e-101
CJM1_0700	CJM1_0700	50.748	43.465	47.991	47.4013	192.723	204.745	191.367	196.278	58.019	56.523	55.705	56.749	94.802	94.263	103.373	97.4793	0	2.03652	1.03298	1.33618	1.84133e-52
CJM1_0701	dnaE	2120.68	2169.53	2263.71	2184.64	1062.64	1127.5	1105.88	1098.68	932.674	997.456	1009.63	979.922	1244.08	1254.35	1286.75	1261.73	0	-1.00546	-0.384899	-0.49585	4.43639e-29
CJM1_0702	CJM1_0702	500.349	402.653	455.802	452.935	321.131	290.552	322.632	311.438	107.181	94.188	98.524	99.9643	327.926	310.266	325.674	321.289	0	-0.554618	-1.40272	-0.198852	1.89649e-41
CJM1_0703	flaC	3195.69	3130.46	3423.07	3249.74	3450.76	2718.99	2996.41	3055.39	5962.72	6025.18	6357.31	6115.07	5137.28	4833.53	5600.55	5190.45	0	-0.102921	1.686	0.97159	6.98718e-79
CJM1_0704	CJM1_0704	852.171	907.358	812.401	857.31	675.703	521.698	600.826	599.409	713.008	682.58	761.515	719.034	894.816	895.79	984.257	924.954	0	-0.530207	0.522902	0.405818	5.81289e-24
CJM1_0705	CJM1_0705	128.429	108.132	101.64	112.734	138.923	129.123	123.298	130.448	51.674	47.068	46.49	48.4107	114.221	108.937	111.331	111.496	0	0.197998	-0.443898	0.281152	6.88729e-07
CJM1_0706	CJM1_0706	498.666	460.722	454.891	471.426	740.094	625.222	637.175	667.497	462.226	441.53	445.456	449.737	669.283	632.825	697.342	666.483	0	0.488569	0.706747	0.796065	2.22772e-17
CJM1_0707	CJM1_0707	36.077	37.93	45.364	39.7903	46.698	33.357	44.461	41.5053	16.776	16.182	16.555	16.5043	55.077	54.274	66.649	58.6667	0	0.0451039	-0.495875	0.855169	1.03053e-08
CJM1_0708	mog	415.66	456.447	473.219	448.442	210.017	187.804	248.765	215.529	206.925	203.564	197.465	202.651	201.827	198.73	218.592	206.383	0	-1.07319	-0.373176	-0.823688	5.30651e-29
CJM1_0709	corA	513.162	532.381	547.781	531.108	637.353	522.999	569.35	576.567	588.036	585.793	598.019	590.616	777.269	721.209	821.652	773.377	0	0.104535	0.92683	0.838375	3.00312e-33
CJM1_0710	CJM1_0710	9.17	8.228	8.793	8.73033	201.894	249.388	251.103	234.128	29.949	64.346	26.629	40.308	14.811	65.814	14.782	31.8023	0	4.73013	2.93957	2.158	2.13152e-25
CJM1_0711	glpQ-2	8.718	8.476	7.946	8.38	107.849	131.3	166.079	135.076	17.563	31.421	15.957	21.647	17.176	33.575	16.533	22.428	0	3.99393	2.1125	1.71557	3.09604e-41
CJM1_0712	CJM1_0712	1.884	2.273	1.801	1.986	55.769	70.267	101.64	75.892	2.843	8.563	1.145	4.18367	3.376	11.564	2.421	5.787	0	5.23579	1.77773	1.8361	5.16642e-21
CJM1_0713	CJM1_0713	0.829	0.667	0.572	0.689333	57.264	81.177	67.289	68.5767	7.31	18.552	5.857	10.573	1.331	17.541	1.185	6.68567	0	6.61767	4.65595	3.56469	7.61215e-15
CJM1_0714	CJM1_0714	1.482	1.038	2.331	1.617	91.104	140.734	95.939	109.259	18.274	38.99	13.536	23.6	4.017	34.595	2.91	13.8407	0	6.06083	4.59092	3.3843	2.54648e-15
CJM1_0715	potA	3.04	2.249	4.428	3.239	104.311	129.699	145.955	126.655	9.568	31.651	6.716	15.9783	5.594	29.348	3.966	12.9693	0	5.27021	3.00606	2.29175	1.02559e-16
CJM1_0716	CJM1_0716	3.542	2.842	3.433	3.27233	26.29	33.207	40.88	33.459	3.274	5.785	4.217	4.42533	5.101	7.92	5.82	6.28033	0	3.33585	1.1874	1.23475	4.41761e-27
CJM1_0717	hisJ	517.935	482.491	475.359	491.928	266.484	234.048	250.275	250.269	455.982	430.674	416.822	434.493	364.25	353.219	353.667	357.045	0	-0.988681	0.595053	-0.165625	1.31458e-69
CJM1_0718	CJM1_0718	1.658	2.446	3.178	2.42733	29.753	32.131	35.179	32.3543	1.7	5.887	2.681	3.42267	6.654	10.86	8.602	8.70533	0	3.71638	1.21776	2.13229	8.90024e-21
CJM1_0719	CJM1_0719	0.502	0.593	0.953	0.682667	43.658	54.452	53.719	50.6097	3.706	10.805	2.759	5.75667	3.992	13.945	3.94	7.29233	0	6.1834	3.77708	3.69733	1.18856e-24
CJM1_0720	CJM1_0720	1.658	1.606	2.331	1.865	117.418	145.314	227.545	163.426	5.66	22.655	4.477	10.9307	4.041	29.615	3.811	12.489	0	6.43004	3.24744	3.03206	1.01017e-20
CJM1_0721	CJM1_0721	47.256	48.852	47.801	47.9697	466.434	555.205	536.972	519.537	60.989	141.205	53.805	85.333	72.081	177.496	78.212	109.263	0	3.42303	1.56005	1.48196	2.32312e-31
CJM1_0722	CJM1_0722	0.176	0.395	0.403	0.324667	1.595	2.352	2.144	2.03033	0.558	1.249	0.338	0.715	0.591	0.705	0.283	0.526333	0	2.60878	1.8538	0.981644	9.38057e-08
CJM1_0723	CJM1_0723	5.728	5.955	5.382	5.68833	118.34	152.445	160.987	143.924	12.208	36.289	9.215	19.2373	9.29	38.483	8.55	18.7743	0	4.64556	2.47083	2.01597	8.97824e-20
CJM1_0724
CJM1_0725
CJM1_0726
CJM1_0727	CJM1_0727	0.678	0.297	0.297	0.424	0.299	0.551	0.39	0.413333	1.371	0.815	0.963	1.04967	0.493	0.389	0.155	0.345667	0	-0.0398863	2.09433	0.0180384	4.00045e-08
CJM1_0729	CJM1_0729	4.924	3.682	2.479	3.695	11.612	9.109	10.768	10.4963	1.193	0.943	1.223	1.11967	6.58	5.636	7.752	6.656	0	1.49418	-0.938216	1.14742	2.37855e-12
CJM1_0730	CJM1_0730	82.83	114.977	108.548	102.118	300.947	294.356	308.185	301.163	63.882	82.847	68.538	71.7557	170.333	187.506	171.619	176.486	0	1.54575	0.253337	1.08502	2.32346e-49
CJM1_0731	hrcA	162.47	166.25	127.914	152.211	617.119	517.444	582.603	572.389	216.874	227.314	269.647	237.945	681.875	665.186	663.477	670.179	0	1.89742	1.42092	2.43569	5.54353e-92
CJM1_0732	grpE	52.783	47.913	47.589	49.4283	102.317	103.799	101.469	102.528	108.501	118.677	128.433	118.537	109.76	104.418	92.917	102.365	0	1.03928	2.03483	1.34757	4.18264e-51
CJM1_0733	dnaK	1710.8	1558.25	1344.1	1537.72	1591.45	1921.01	1686.2	1732.88	1960.02	2049.7	2280.04	2096.59	1801.59	1766.27	1548.53	1705.46	0	0.159815	1.22217	0.446758	2.30449e-29
CJM1_0734	CJM1_0734	279.091	256.393	211.162	248.882	316.072	365.149	342.487	341.236	113.145	140.797	110.42	121.454	160.969	191.417	149.188	167.191	0	0.442421	-0.271653	-0.276973	5.53726e-12
CJM1_0735	CJM1_0735	36.73	43.885	42.377	40.9973	54.548	58.206	56.058	56.2707	22.969	27.956	27.54	26.155	28.438	32.506	34.586	31.8433	0	0.443018	0.119504	-0.0692346	0.0549199
CJM1_0736	aspC	567.277	581.134	647.429	598.613	454.846	409.266	405.513	423.208	467.454	454.552	462.427	461.478	583.943	552.896	602.004	579.614	0	-0.513864	0.398566	0.249541	2.4593e-23
CJM1_0737	cysE	81.122	81.717	77.592	80.1437	77.822	92.113	111.848	93.9277	13.959	22.4	13.067	16.4753	19.024	31	19.109	23.0443	0	0.213005	-1.53216	-1.50234	1.7431e-20
CJM1_0738	speA	385.839	342.113	342.403	356.785	218.29	224.689	267.767	236.915	116.369	127.52	114.637	119.509	164.468	187.943	163.918	172.11	0	-0.605863	-0.808949	-0.755311	7.98675e-21
CJM1_0739	hisS	103.783	108.231	105.221	105.745	85.447	95.316	108.315	96.3593	41.37	52.292	43.887	45.8497	43.569	49.197	41.952	44.906	0	-0.149298	-0.441763	-0.939222	2.62492e-09
CJM1_0740	tmk	30.248	35.237	30.659	32.048	53.75	59.907	63.294	58.9837	13.198	18.297	12.859	14.7847	26.762	33.94	25.933	28.8783	0	0.865608	-0.358152	0.14598	3.15978e-07
CJM1_0741	coaD	57.858	63.777	59.687	60.4407	119.611	110.931	131.508	120.683	69.136	65.468	63.071	65.8917	109.44	116.93	111.588	112.653	0	0.982603	0.898266	1.19448	6.10222e-19
CJM1_0742	CJM1_0742	16.204	16.259	17.544	16.669	33.94	37.561	39.808	37.103	5.736	7.339	4.165	5.74667	15.229	19.071	12.928	15.7427	0	1.13935	-0.780175	0.213735	2.3139e-10
CJM1_0743	flgA	18.34	21.597	23.689	21.2087	48.941	41.59	47.336	45.9557	9.01	10.576	8.147	9.24433	26.664	27.599	31.316	28.5263	0	1.10044	-0.43454	0.722634	1.39963e-10
CJM1_0744	CJM1_0744	4.296	3.731	4.471	4.166	36.157	49.622	56.667	47.482	1.878	7.645	1.718	3.747	3.894	9.888	3.734	5.83867	0	3.49321	0.551211	0.780942	1.67709e-16
CJM1_0745	CJM1_0745	963.567	1000.71	913.978	959.42	786.942	866.877	740.983	798.267	987.876	1047.33	1216.73	1083.98	1066.68	1068.26	973.209	1036.05	0	-0.277701	0.951319	0.407698	9.41273e-33
CJM1_0746	CJM1_0746	170.786	207.813	209.404	196.001	103.738	118.288	101.08	107.702	158.424	147.831	160.945	155.733	167.08	153.712	151.171	157.321	0	-0.876865	0.444339	-0.02063	4.38856e-25
CJM1_0747	CJM1_0747	400.661	387.308	441.331	409.767	427.66	442.748	392.308	420.905	702.12	689.894	679.806	690.607	601.243	581.734	592.656	591.878	0	0.0256596	1.52614	0.826694	2.78773e-88
CJM1_0748	CJM1_0748	1513.51	1605.69	1718.22	1612.47	2400.17	2005.56	2074.17	2159.97	3618.19	3446.56	3481.81	3515.52	3365.98	3150.52	3364.46	3293.65	0	0.408069	1.8989	1.32669	3.8132e-87
CJM1_0749	CJM1_0749	169.053	184.363	190.567	181.328	102.99	110.806	120.886	111.561	31.37	48.266	36.26	38.632	54.732	63.044	60.159	59.3117	0	-0.715712	-1.47424	-1.31654	2.07968e-31
CJM1_0750	metN	286.804	324.272	288.775	299.95	113.207	138.883	143.105	131.732	106.648	120.92	118.698	115.422	92.264	105.05	94.849	97.3877	0	-1.20157	-0.607927	-1.32668	2.69618e-41
CJM1_0751	valS	842.851	942.472	978.072	921.132	394.443	420.251	410.556	408.417	346.618	382.561	371.894	367.024	387.341	402.829	384.339	391.503	0	-1.18731	-0.557557	-0.938296	1.50754e-52
CJM1_0752	CJM1_0752	496.003	540.956	595.518	544.159	381.634	350.359	377.057	369.683	268.117	303.205	296.823	289.382	309.937	331.961	366.518	336.139	0	-0.572224	-0.141645	-0.399646	1.43177e-10
CJM1_0753	rep	75.394	82.73	80.41	79.5113	222.676	291.328	307.503	273.836	30.253	64.321	29.102	41.2253	42.066	85.954	38.192	55.404	0	1.76894	-0.211966	-0.226034	6.45647e-20
CJM1_0754	peb2	1046.35	938.839	890.967	958.718	1247.2	1148.3	1076.53	1157.34	1737.61	1738.44	1819.83	1765.29	1254.29	1188.95	1366.92	1270.05	0	0.259068	1.65522	0.702221	1.1618e-70
CJM1_0755	tpx	1330.99	1147.79	1085.39	1188.06	2261.95	2040.32	1921.54	2074.6	1896.49	1960.36	2113.84	1990.23	2138.18	1890.63	2264.62	2097.81	0	0.791756	1.51874	1.11708	1.70307e-39
CJM1_0756	napA	8833.74	10385.7	10414.9	9878.12	1276.55	1370.28	1231.64	1292.82	2694.72	2720.1	2819.93	2744.92	2210.61	2090.79	2182.5	2161.3	0	-2.94688	-1.07392	-1.89603	6.7853e-182
CJM1_0757	napG	1393.19	1361.33	1380.84	1378.46	114.752	129.674	108.827	117.751	135.531	140.466	152.98	142.992	198.205	182.088	175.482	185.258	0	-3.56175	-2.49504	-2.59846	0
CJM1_0758	napH	488.215	512.662	495.255	498.711	84.226	110.781	75.45	90.1523	31.852	43.501	28.425	34.5927	48.695	54.784	44.27	49.2497	0	-2.47883	-3.09286	-3.04339	1.97566e-160
CJM1_0759	napB	864.281	920.776	881.878	888.978	69.225	74.171	95.306	79.5673	71.217	79.56	73.588	74.7883	78.34	77.694	76.1	77.378	0	-3.49797	-2.8024	-3.22557	0
CJM1_0760	napL	490.627	551.013	478.326	506.655	173.386	153.497	191.684	172.856	23.705	30.147	23.714	25.8553	112.2	112.533	129.641	118.125	0	-1.56656	-3.52951	-1.80462	3.64981e-229
CJM1_0761	napD	83.308	97.086	78.164	86.186	43.284	35.159	38.444	38.9623	15.812	16.947	16.894	16.551	46.083	39.843	41.875	42.6003	0	-1.1588	-1.60886	-0.71926	5.131e-16
CJM1_0762	CJM1_0762	13.516	16.358	15.001	14.9583	10.491	9.459	9.623	9.85767	4.162	4.46	4.659	4.427	8.6	7.094	8.576	8.09	0	-0.615128	-0.98436	-0.590039	0.00578973
CJM1_0763	CJM1_0763	59.315	62.344	56.975	59.5447	65.313	56.804	68.166	63.4277	35.532	35.193	31.991	34.2387	69.937	69.653	78.985	72.8583	0	0.0764296	-0.0266606	0.587253	0.00023954
CJM1_0764	CJM1_0764	96.623	112.11	106.09	104.941	109.544	107.102	115.697	110.781	28.172	33.868	28.685	30.2417	77.601	86.732	87.406	83.913	0	0.0636894	-1.02974	-0.0269082	1.69836e-16
CJM1_0765	cca	99.964	101.238	93.398	98.2	124.595	107.453	125.296	119.115	12.132	17.941	11.427	13.8333	59.735	58.477	61.267	59.8263	0	0.264144	-2.07254	-0.418378	2.46122e-42
CJM1_0766	purU	187.141	168.697	166.582	174.14	183.204	155.599	186.519	175.107	48.096	57.975	49.848	51.973	136.129	132.527	147.797	138.818	0	-0.00656841	-0.978627	-0.0306657	2.53273e-21
CJM1_0767	CJM1_0767	99.387	111.517	112.065	107.656	154.523	151.57	180.794	162.296	33.248	38.557	30.455	34.0867	83.663	90.935	83.079	85.8923	0	0.57667	-0.894523	-0.0297824	2.29743e-26
CJM1_0768	CJM1_0768	22.359	23.969	26.485	24.271	84.376	81.753	94.161	86.7633	8.477	17.991	10.074	12.1807	37.704	42.443	38.887	39.678	0	1.82228	-0.253099	1.00457	2.97487e-21
CJM1_0769	flgS	69.641	75.045	78.863	74.5163	245.153	226.842	294.249	255.415	63.451	72.348	63.28	66.3597	143.62	139.791	160.596	148.002	0	1.76093	0.599566	1.28563	1.14678e-55
CJM1_0770	CJM1_0770	103.13	99.656	128.931	110.572	241.988	216.732	282.896	247.205	99.516	108.739	98.655	102.303	165.552	167.56	173.164	168.759	0	1.14408	0.65606	0.905361	1.1985e-21
CJM1_0771	murF	53.411	59.823	70.769	61.3343	133.117	168.836	217.751	173.235	23.35	38.276	21.111	27.579	24.816	46.694	28.921	33.477	0	1.48032	-0.406062	-0.579276	5.59926e-22
CJM1_0772	CJM1_0772	32.76	38.498	38.647	36.635	52.031	69.892	56.228	59.3837	15.812	22.4	17.206	18.4727	19.862	27.064	20.963	22.6297	0	0.6839	-0.229065	-0.399552	6.72466e-06
CJM1_0773	CJM1_0773	6.708	10.452	8.793	8.651	7.8	8.733	11.938	9.49033	2.03	1.733	1.666	1.80967	3.499	4.762	5.073	4.44467	0	0.116277	-1.48122	-0.666071	4.95806e-06
CJM1_0774	ddl	152.471	167.214	181.795	167.16	110.391	134.228	132.629	125.749	70.075	67.404	63.41	66.963	68.237	86.44	74.71	76.4623	0	-0.425234	-0.547269	-0.833063	1.39038e-08
CJM1_0775	ruvA	32.685	33.804	33.732	33.407	19.063	18.618	22.584	20.0883	13.071	14.373	12.729	13.391	12.198	11.491	14.061	12.5833	0	-0.749106	-0.550522	-1.11255	7.73045e-05
CJM1_0776	CJM1_0776	77.228	85.225	89.563	84.0053	251.183	302.589	335.276	296.349	36.471	66.232	29.492	44.065	41.006	83.913	39.789	54.9027	0	1.80316	-0.191195	-0.318804	8.57096e-24
CJM1_0777	CJM1_0777	24.872	25.303	23.943	24.706	57.613	53.676	52.672	54.6537	13.045	13.71	13.744	13.4997	47.808	42.175	53.283	47.7553	0	1.13218	-0.0999356	1.24705	1.68107e-14
CJM1_0778	mviN	32.258	28.145	34.516	31.6397	92.948	109.555	120.229	107.577	18.528	28.516	15.384	20.8093	36.102	47.01	42.802	41.9713	0	1.74997	0.144418	0.702627	1.67089e-19
CJM1_0779	cysS	243.291	279.967	277.037	266.765	209.444	224.289	231.687	221.807	162.586	176.78	171.591	170.319	191.181	209.735	204.274	201.73	0	-0.280697	0.122958	-0.107349	6.66826e-05
CJM1_0780	msbA	162.018	187.575	179.211	176.268	239.596	330.065	289.304	286.322	100.354	131.139	96.104	109.199	96.281	148.464	89.775	111.507	0	0.686353	0.0690131	-0.364982	5.42541e-10
CJM1_0781	pyrD	318.258	326.125	331.131	325.171	221.729	229.894	235.706	229.11	147.459	155.884	148.893	150.745	254.588	256.211	265.695	258.831	0	-0.519284	-0.338349	-0.0330421	1.83384e-12
CJM1_0782	CJM1_0782	640.133	557.264	568.227	588.541	477.572	443.373	488.345	469.763	204.413	215.133	237.057	218.868	530.936	517.523	551.348	533.269	0	-0.339359	-0.652949	0.154226	1.53754e-19
CJM1_0783	dapA	977.786	967.132	864.673	936.53	952.279	872.533	834.267	886.36	1066.15	1055.15	1105.82	1075.71	1071.65	983.518	1118.74	1057.97	0	-0.0921717	0.974633	0.472599	1.97994e-33
CJM1_0784	CJM1_0784	974.596	1018.11	859.27	950.659	651.607	733.525	661.342	682.158	276.645	308.505	318.168	301.106	686.828	618.88	586.243	630.65	0	-0.491592	-0.887045	-0.294638	5.54188e-18
CJM1_0785	CJM1_0785	14.898	18.681	17.311	16.9633	17.094	18.993	17.297	17.7947	2.665	4.714	2.863	3.414	10.128	12.39	13.057	11.8583	0	0.0556501	-1.56272	-0.221423	2.57413e-07
CJM1_0786
CJM1_0787	nadE	98.181	88.734	95.284	94.0663	118.639	124.244	120.813	121.232	39.695	48.597	39.592	42.628	84.575	90.813	96.857	90.7483	0	0.352396	-0.377853	0.243987	1.30807e-07
CJM1_0788	lpxK	63.235	62.986	61.743	62.6547	96.312	110.556	100.934	102.601	16.345	23.343	14.16	17.9493	38.739	49.342	40.819	42.9667	0	0.698297	-1.04921	-0.248286	1.1413e-18
CJM1_0789	thrC	582.803	535.717	508.794	542.438	625.915	564.764	565.525	585.401	523.595	521.421	526.54	523.852	713.689	674.563	716.09	701.447	0	0.0968578	0.723509	0.667642	8.09411e-23
CJM1_0790	kdsB	259.068	245.051	233.728	245.949	294.667	283.921	281.654	286.747	131.724	139.676	130.776	134.059	229.354	234.977	221.09	228.474	0	0.208157	-0.104877	0.190409	0.000208786
CJM1_0791	CJM1_0791	64.541	55.079	79.816	66.4787	108.024	89.41	134.042	110.492	42.233	43.22	42.299	42.584	82.776	86.319	93.123	87.406	0	0.715266	0.128692	0.689885	5.45761e-06
CJM1_0792	glnH	221.962	188.885	171.35	194.066	414.901	355.84	345.094	371.945	631.08	592.776	599.815	607.89	545.648	511.668	530.462	529.259	0	0.926176	2.42287	1.74461	2.23651e-115
CJM1_0793	fliP	67.857	64.172	69.582	67.2037	72.614	96.117	90.921	86.5507	21.7	27.344	17.518	22.1873	23.707	33.745	25.032	27.4947	0	0.350857	-0.840426	-0.993777	9.73124e-13
CJM1_0794	glmU	1092.12	1074.84	919.084	1028.68	1187.34	1134.61	1110.61	1144.19	852.193	862.087	937.61	883.963	1476.57	1371.53	1469.14	1439.08	0	0.140554	0.556352	0.781289	2.25409e-17
CJM1_0795	dfp	227.614	201.438	217.371	215.474	190.68	187.679	180.355	186.238	88.12	84.937	82.256	85.1043	166.045	155.072	165.979	162.365	0	-0.223659	-0.566867	-0.111747	2.5878e-07
CJM1_0796	CJM1_0796	70.395	75.811	78.969	75.0583	60.678	56.479	64.634	60.597	13.832	14.245	15.045	14.374	34.747	31.121	32.578	32.8153	0	-0.323694	-1.6114	-0.897028	4.53399e-16
CJM1_0797	uppS	233.443	228.174	216.46	226.026	160.653	176.969	172.413	170.012	60.202	76.196	63.722	66.7067	71.071	80.196	79.191	76.8193	0	-0.42441	-0.996622	-1.26088	3.07097e-36
CJM1_0798	CJM1_0798	59.165	61.034	59.645	59.948	43.309	45.118	33.645	40.6907	4.365	7.569	3.826	5.25333	9.315	12.9	10.585	10.9333	0	-0.570271	-2.76596	-2.15914	8.24781e-28
CJM1_0799	CJM1_0799	75.796	78.998	79.202	77.9987	86.369	85.732	90.263	87.4547	20.228	23.853	19.913	21.3313	39.7	41.398	41.462	40.8533	0	0.150844	-1.10501	-0.636861	1.13706e-15
CJM1_0800	truA	29.319	26.662	26.655	27.5453	56.591	68.34	70.822	65.251	7.487	12.334	6.325	8.71533	25.382	29.761	24.44	26.5277	0	1.22969	-0.912762	0.242114	1.88918e-16
CJM1_0801	ilvA	271.177	250.907	249.895	257.326	251.707	226.967	253.93	244.201	179.87	187.662	179.479	182.337	256.362	242.824	241.976	247.054	0	-0.0897403	0.274385	0.238079	8.91397e-06
CJM1_0802	CJM1_0802	143.402	157.873	180.397	160.557	171.617	135.855	149.829	152.434	97.283	99.412	105.709	100.801	147.464	144.383	178.108	156.652	0	-0.0892798	0.101716	0.259681	0.0416348
CJM1_0803	trmA	118.43	114.285	93.906	108.874	120.334	158.076	175.239	151.216	11.193	23.114	10.36	14.889	31.247	47.787	28.715	35.9163	0	0.458968	-2.13246	-1.30348	1.51263e-27
CJM1_0804	CJM1_0804	373.403	371.246	373.38	372.676	163.867	189.055	178.333	177.085	168.855	167.02	154.672	163.516	131.323	141.2	141.41	137.978	0	-1.08707	-0.416572	-1.13744	5.07215e-48
CJM1_0805	CJM1_0805	224.574	251.822	235.783	237.393	86.27	93.564	110.898	96.9107	159.261	164.268	160.372	161.3	104.635	107.358	103.579	105.191	0	-1.30802	0.21439	-0.877879	1.87905e-57
CJM1_0806	CJM1_0806	270.198	315.969	310.218	298.795	92.001	98.594	107	99.1983	70.735	72.374	72.026	71.7117	91.598	92.587	91.32	91.835	0	-1.60559	-1.28668	-1.40583	1.53168e-63
CJM1_0807	acnB	4688.3	5300.93	6638.82	5542.68	2243.83	2393.68	2117.75	2251.76	6069.67	5990.75	6409.45	6156.62	4961.38	4984.06	4795.74	4913.72	0	-1.31302	0.925819	0.12202	8.38599e-66
CJM1_0808	ogt	30.851	29.751	25.595	28.7323	73.062	77.024	80.079	76.7217	27.969	30.631	25.223	27.941	48.621	48.613	47.617	48.2837	0	1.40327	0.72735	1.04588	9.14255e-13
CJM1_0809	CJM1_0809	40.096	42.576	48.542	43.738	17.942	17.241	20.27	18.4843	5.888	5.734	5.44	5.68733	12.469	14.504	13.726	13.5663	0	-1.25794	-2.17071	-1.39328	7.69155e-17
CJM1_0810	metG	505.148	495.489	524.813	508.483	249.115	241.581	282.677	257.791	210.58	209.883	204.416	208.293	209.54	219.55	215.425	214.838	0	-0.995139	-0.514997	-0.946831	1.31696e-40
CJM1_0811	CJM1_0811	9.321	8.574	9.704	9.19967	8.747	9.609	10.476	9.61067	7.69	7.161	7.21	7.35367	5.446	5.053	5.46	5.31967	0	0.0479286	0.451109	-0.493913	0.0113749
CJM1_0812	fbp	173.424	175.887	184.55	177.954	155.993	164.107	157.601	159.234	108.932	123.8	109.379	114.037	110.648	129.004	111.228	116.96	0	-0.174037	0.125327	-0.309524	8.65303e-05
CJM1_0813	mobB	22.661	30.344	27.587	26.864	53.875	44.117	52.184	50.0587	22.791	21.075	22.204	22.0233	46.896	43.706	49.806	46.8027	0	0.883032	0.488954	1.09684	4.03398e-06
CJM1_0814	CJM1_0814	18.817	21.967	24.345	21.7097	60.304	51.124	70.675	60.701	10.076	13.914	11.453	11.8143	34.279	33.211	36.286	34.592	0	1.46633	-0.117164	0.96746	6.92168e-15
CJM1_0815	CJM1_0815	299.541	309.767	314.71	308.006	138.375	129.599	161.45	143.141	36.065	39.831	33.605	36.5003	57.345	60.445	56.502	58.0973	0	-1.12109	-2.3097	-2.11007	2.79229e-124
CJM1_0816	CJM1_0816	41.78	35.36	39.982	39.0407	14.677	12.762	15.665	14.368	4.975	4.052	4.243	4.42333	9.167	8.795	9.529	9.16367	0	-1.45697	-2.3632	-1.79441	8.33155e-19
CJM1_0817	gltX1	860.512	779.31	717.308	785.71	637.951	505.608	599.486	581.015	313.675	307.053	304.111	308.28	708.859	658.067	742.024	702.983	0	-0.449519	-0.57584	0.136234	5.89428e-15
CJM1_0818	CJM1_0818	252.31	239.343	219.807	237.153	309.22	307.343	301.339	305.967	102.892	113.759	109.796	108.816	223.39	216.951	225.314	221.885	0	0.354412	-0.353624	0.200772	8.15211e-16
CJM1_0819	psd	197.969	191.899	176.986	188.951	136.481	128.172	126.197	130.283	74.643	69.545	71.219	71.8023	135.685	128.227	124.001	129.304	0	-0.549438	-0.620418	-0.250149	3.79031e-08
CJM1_0820	CJM1_0820	6.808	6.573	7.268	6.883	16.297	17.091	18.199	17.1957	1.117	2.701	0.911	1.57633	2.489	5.102	2.498	3.363	0	1.30576	-1.39418	-0.737483	2.10907e-12
CJM1_0821	CJM1_0821	86.297	90.118	89.245	88.5533	319.113	346.331	405.513	356.986	28.375	78.617	21.527	42.8397	26.343	78.326	27.041	43.9033	0	1.9957	-0.330695	-0.718059	2.03902e-16
CJM1_0822	CJM1_0822	131.971	145.469	147.259	141.566	237.503	225.715	219.847	227.688	44.517	50.279	39.592	44.796	169.569	163.575	207.261	180.135	0	0.672026	-0.894785	0.64311	2.4968e-48
CJM1_0823	CJM1_0823	29.344	39.512	40.47	36.442	54.996	41.089	45.217	47.1007	15.101	14.347	14.473	14.6403	44.801	41.738	60.726	49.0883	0	0.355923	-0.541782	0.724544	1.5041e-06
CJM1_0824	CJM1_0824	297.607	329.98	326.172	317.92	119.063	123.092	111.02	117.725	83.07	81.267	82.49	82.2757	175.977	180.314	174.477	176.923	0	-1.44628	-1.17643	-0.549296	6.17541e-54
CJM1_0825	hemL	855.262	907.951	1010.24	924.483	404.684	420.727	403.564	409.658	1033.76	1008.03	1065.21	1035.67	659.425	670.773	652.171	660.79	0	-1.18802	0.938461	-0.188411	2.53245e-109
CJM1_0826	CJM1_0826	259.219	301.563	318.629	293.137	106.753	105.175	108.559	106.829	59.669	63.454	64.034	62.3857	131.175	128.373	130.362	129.97	0	-1.47059	-1.46096	-0.877341	3.04189e-58
CJM1_0827	folD	318.032	314.635	282.842	305.17	380.538	371.755	364.852	372.382	133.602	137.204	142.75	137.852	312.918	295.519	329.022	312.486	0	0.274029	-0.372937	0.330825	2.81635e-16
CJM1_0828	lepB	368.027	322.616	274.515	321.719	368.103	404.911	370.601	381.205	180.733	185.954	181.066	182.584	291.799	298.848	271.618	287.422	0	0.232237	-0.0446283	0.13461	0.023926
CJM1_0829	moeA	137.523	148.36	160.438	148.774	98.131	106.702	114.065	106.299	37.715	44.902	38.212	40.2763	62.52	61.368	58.022	60.6367	0	-0.499902	-1.11982	-0.998499	2.60773e-19
CJM1_0830	murA	416.313	385.825	408.341	403.493	338.275	357.967	381.053	359.098	277.102	271.248	259.287	269.212	316.344	336.869	310.711	321.308	0	-0.182628	0.189006	-0.0322594	0.000181904
CJM1_0831	fspA1	277.86	296.374	303.882	292.705	1155.17	791.681	994.791	980.547	1284.88	1289.27	1342.33	1305.49	1684.11	1630.6	1842.71	1719.14	0	1.72952	2.93089	2.85014	2.76395e-139
CJM1_0832	CJM1_0832	206.486	188.415	181.52	192.14	255.744	313.9	266.793	278.812	75.456	99.743	86.42	87.2063	179.057	187.749	166.442	177.749	0	0.524588	-0.375923	0.184519	1.58638e-15
CJM1_0833	pabA	1.407	1.631	1.674	1.57067	18.938	18.743	33.377	23.686	0.635	2.013	0.026	0.891333	0.296	2.429	0.386	1.037	0	3.89181	-0.123485	-0.304668	4.29166e-11
CJM1_0834	CJM1_0834	3.542	1.656	1.589	2.26233	6.18	6.456	11.426	8.02067	0.381	0.841	0.39	0.537333	0.69	1.288	0.438	0.805333	0	1.80815	-1.32336	-1.18574	8.43901e-15
CJM1_0835	pabB	12.26	15.913	18.815	15.6627	83.055	83.68	115.356	94.0303	4.137	12.997	3.8	6.978	5.865	15.184	6.078	9.04233	0	2.56774	-0.45117	-0.498756	1.07193e-19
CJM1_0836	xerD	30.248	32.741	33.88	32.2897	118.016	122.467	156.845	132.443	8.629	22.247	9.683	13.5197	19.32	36.175	22.843	26.1127	0	2.01969	-0.525711	-0.0117259	2.39152e-23
CJM1_0837	dsbA	176.514	187.13	269.515	211.053	131.622	133.703	166.517	143.947	89.516	99.692	83.557	90.9217	94.26	108.451	98.48	100.397	0	-0.568948	-0.44903	-0.776956	8.25493e-07
CJM1_0838	dsbB	63.31	71.536	130.033	88.293	70.596	92.463	115.039	92.6993	17.081	21.636	16.555	18.424	20.947	30.222	22.585	24.5847	0	0.0517993	-1.50064	-1.55068	1.22623e-14
CJM1_0839	astA	1044.96	994.239	1217.29	1085.5	417.393	488.817	456.99	454.4	865.467	869.987	922.2	885.885	607.354	610.474	604.786	607.538	0	-1.27028	0.480738	-0.541321	1.64392e-68
CJM1_0840	CJM1_0840	408.65	342.335	413.235	388.073	100.1	106.251	119.4	108.584	167.053	172.372	179.01	172.812	170.432	167.657	162.734	166.941	0	-1.8526	-0.394149	-0.920588	9.39238e-74
CJM1_0841	dsbA	187.719	191.677	182.325	187.24	110.964	92.188	101.104	101.419	161.419	152.826	141.761	152.002	146.848	141.905	148.389	145.714	0	-0.89836	0.472395	-0.0652234	4.56844e-35
CJM1_0842	CJM1_0842	847.85	916.229	935.06	899.713	671.268	666.711	648.625	662.201	1628.5	1641.76	1696.47	1655.58	1089.99	1070.64	1100.82	1087.15	0	-0.455794	1.65336	0.569237	9.34807e-143
CJM1_0843	CJM1_0843	49.995	42.526	50.216	47.579	103.538	64.211	80.445	82.7313	17.132	16.87	14.525	16.1757	114.615	99.972	110.816	108.468	0	0.783855	-0.786038	1.48535	3.43672e-33
CJM1_0844	CJM1_0844	50.246	42.106	40.448	44.2667	48.617	52.951	56.886	52.818	7.284	11.238	6.664	8.39533	19.838	21.792	22.56	21.3967	0	0.240614	-1.64598	-0.752507	2.4354e-15
CJM1_0845	CJM1_0845	19.847	20.584	19.387	19.9393	9.37	9.009	12.62	10.333	5.228	5.479	3.748	4.81833	9.217	7.871	8.396	8.49467	0	-0.964636	-1.28334	-0.933698	2.60454e-05
CJM1_0846	CJM1_0846	109.863	104.821	96.873	103.852	163.793	184.726	178.114	175.544	35.101	48.776	33.943	39.2733	79.794	90.473	86.376	85.5477	0	0.743891	-0.64497	0.0165376	7.92651e-24
CJM1_0847	flhA	337.979	316.093	304.349	319.474	367.231	363.972	396.645	375.949	168.677	183.024	162.663	171.455	226.273	234.904	232.087	231.088	0	0.220631	-0.128842	-0.170756	1.11978e-06
CJM1_0848	CJM1_0848	45.146	48.457	50.937	48.18	82.357	64.612	76.23	74.3997	25.812	23.445	22.698	23.985	82.308	68.122	79.963	76.7977	0	0.612145	-0.231836	0.969091	4.99238e-12
CJM1_0849	rpsO	440.933	366.057	411.01	406	646.1	429.135	585.161	553.465	150.226	141.103	156.286	149.205	709.722	697.498	771.485	726.235	0	0.431986	-0.667472	1.13513	3.75835e-46
CJM1_0850	ftsK	557.253	491.09	471.715	506.686	674.383	687.606	702.515	688.168	147.332	186.54	147.696	160.523	372.974	405.477	394.898	391.116	0	0.428046	-0.895437	-0.0770938	1.1703e-54
CJM1_0851	flaD	1616.14	1644.86	1755.03	1672.01	5544.28	4725.19	4845.37	5038.28	2886.8	2704.94	2730.65	2774.13	5948.97	5554.93	5975.46	5826.46	0	1.57776	1.50536	2.09737	8.73408e-83
CJM1_0852	CJM1_0852	0.879	2.15	2.013	1.68067	4.834	5.38	5.457	5.22367	5.99	3.236	5.284	4.83667	2.045	2.842	1.803	2.23	0	1.61676	2.31367	0.700528	1.3401e-08
CJM1_0853	CJM1_0853	1.759	1.285	1.314	1.45267	12.908	16.241	15.519	14.8893	1.142	1.733	1.848	1.57433	5.791	5.393	4.378	5.18733	0	3.34258	0.881925	2.13344	3.44175e-26
CJM1_0854	CJM1_0854	61.903	66.396	57.463	61.9207	266.982	327.162	311.327	301.824	29.441	63.352	25.588	39.4603	29.596	75.532	30.054	45.0607	0	2.27156	0.0829715	-0.163768	3.24458e-23
CJM1_0855	CJM1_0855	35.047	30.764	29.579	31.7967	83.753	90.837	96.646	90.412	6.726	14.933	5.024	8.89433	11.508	26.991	13.907	17.4687	0	1.49334	-1.1084	-0.569241	1.67813e-15
CJM1_0856	CJM1_0856	201.285	170.451	149.928	173.888	101.022	96.617	101.762	99.8003	28.984	30.351	28.894	29.4097	73.757	68.414	72.418	71.5297	0	-0.814415	-1.7922	-0.984305	2.55668e-35
CJM1_0857	serA	1494.77	1293.7	1130.2	1306.22	603.015	632.203	573.102	602.773	382.303	390.945	397.872	390.373	507.722	490.629	490.777	496.376	0	-1.12813	-0.968887	-1.09878	6.06953e-41
CJM1_0858	CJM1_0858	448.043	419.727	393.848	420.539	182.831	182.399	166.274	177.168	61.522	56.421	59.349	59.0973	175.829	168.653	167.447	170.643	0	-1.25972	-2.05489	-1.00434	1.31805e-89
CJM1_0859	rpsA	4399.31	4591.06	4825.95	4605.44	2650.98	2362.08	2393.61	2468.89	1749.72	1735.95	1867.98	1784.55	3243.82	2986.46	3216.48	3148.92	0	-0.913097	-0.593001	-0.252074	5.73954e-20
CJM1_0860	ispH	120.012	115.916	101.344	112.424	99.377	108.529	116.136	108.014	13.959	27.038	13.51	18.169	29.104	41.665	31.29	34.0197	0	-0.0719348	-1.88743	-1.42846	2.76474e-24
CJM1_0861	aroA	261.229	240.504	231.842	244.525	174.358	186.528	196.41	185.765	25.989	41.003	22.802	29.9313	56.778	72.617	57.275	62.2233	0	-0.410645	-2.2804	-1.67822	1.85955e-59
CJM1_0862	pheT	1048.08	955.617	911.308	971.668	529.055	522.724	556.194	535.991	287.863	296.936	290.914	291.904	516.199	508.777	525.234	516.737	0	-0.872207	-0.96268	-0.614394	1.59632e-39
CJM1_0863	pheS	623.251	625.588	586.788	611.876	599.95	591.94	543.404	578.431	290.35	309.091	308.354	302.598	509.423	511.352	532.162	517.646	0	-0.0938304	-0.244041	0.0551347	0.00178325
CJM1_0864	CJM1_0864	162.445	148.187	184.508	165.047	121.281	109.004	118.621	116.302	91.369	95.615	86.446	91.1433	100.026	102.523	108.318	103.622	0	-0.519592	-0.0871115	-0.375935	1.24337e-05
CJM1_0865	thiJ	460.479	408.46	415.1	428.013	476.327	372.531	386.973	411.944	477.555	481.794	496.084	485.144	460.58	418.037	504.4	461.006	0	-0.0682808	0.954544	0.403551	1.76218e-26
CJM1_0866	CJM1_0866	43.488	48.135	43.076	44.8997	61.002	54.127	53.719	56.2827	62.562	64.397	71.271	66.0767	58.232	64.041	69.868	64.047	0	0.312845	1.33206	0.808161	2.78617e-16
CJM1_0867	CJM1_0867	16.003	18.78	17.502	17.4283	58.435	64.962	71.065	64.8207	16.903	20.616	17.909	18.476	26.023	32.142	34.921	31.0287	0	1.87984	0.84942	1.12699	1.01955e-15
CJM1_0868	peb1C	50.899	58.341	57.547	55.5957	72.215	82.028	88.85	81.031	39.949	45.437	43.21	42.8653	45.614	52.063	46.175	47.9507	0	0.528414	0.393594	0.0824916	0.00362704
CJM1_0869	CJM1_0869	1865.93	1876.79	2630.04	2124.25	1151.63	1028.98	1049.87	1076.83	1347.64	1373.06	1438.74	1386.48	1369.91	1289.41	1487.55	1382.29	0	-0.9945	0.157438	-0.324474	5.79775e-20
CJM1_0870	CJM1_0870	32.886	33.927	28.562	31.7917	52.928	59.031	80.372	64.1103	7.03	9.556	7.653	8.07967	24.668	26.408	24.337	25.1377	0	0.995303	-1.2143	-0.0419922	1.82125e-18
CJM1_0871	alr	71.676	83.273	73.799	76.2493	118.465	146.365	137.258	134.029	21.294	37.155	18.013	25.4873	39.922	59.279	37.548	45.583	0	0.800066	-0.837495	-0.446291	1.17912e-13
CJM1_0872	CJM1_0872	369.459	395.808	399.887	388.385	488.587	379.387	464.762	444.245	498.545	496.753	492.102	495.8	585.274	539.145	606.408	576.942	0	0.179045	1.12527	0.867218	3.07117e-39
CJM1_0873	CJM1_0873	8.693	8.13	12.056	9.62633	21.729	15.74	19.66	19.043	4.365	6.142	4.738	5.08167	14.687	15.791	18.619	16.3657	0	0.967854	-0.163536	1.05929	4.62746e-06
CJM1_0874	CJM1_0874	248.064	287.182	380.796	305.347	138.001	107.553	133.238	126.264	216.722	218.37	213.474	216.189	153.798	143.678	175.379	157.618	0	-1.28975	0.273453	-0.658933	2.01031e-31
CJM1_0875	CJM1_0875	48.864	42.823	65.62	52.4357	12.958	10.01	15.641	12.8697	2.005	1.835	2.056	1.96533	11.36	10.592	12.928	11.6267	0	-2.04406	-3.9615	-1.87774	3.03331e-36
CJM1_0876	CJM1_0876	57.356	58.094	70.748	62.066	35.933	34.408	39.102	36.481	3.223	5.989	3.67	4.294	10.547	12.147	11.537	11.4103	0	-0.781881	-3.10451	-2.1478	1.26374e-34
CJM1_0877	cysM	694.324	629.517	495.107	606.316	764.515	716.734	736.72	739.323	531.184	560.029	595.91	562.374	885.969	844.674	853.148	861.264	0	0.273114	0.665458	0.803715	1.49628e-14
CJM1_0878	hup	8767.04	6897.83	8248.85	7971.24	3619.78	2902.39	3184.39	3235.52	6926.18	6702.23	7092.36	6906.92	4631.08	4343.68	4943.44	4639.4	0	-1.31464	0.56843	-0.484593	5.04019e-55
CJM1_0879	ciaB	750.398	669.498	530.682	650.193	750.909	671.291	688.555	703.585	551.818	577.078	584.665	571.187	656.296	647.426	749.441	684.388	0	0.101011	0.58626	0.370653	1.51904e-07
CJM1_0880	CJM1_0880	38.162	32.593	20.298	30.351	69.3	74.596	89.556	77.8173	34.619	39.168	30.377	34.7213	30.508	36.855	32.887	33.4167	0	1.34429	0.960708	0.436312	1.75598e-08
CJM1_0881	yjiY	420.91	462.624	504.62	462.718	1370.2	1538.47	1360.54	1423.07	2222.12	2411.55	2629.34	2421	2219.88	2099.64	2212.34	2177.29	0	1.60749	3.16018	2.53045	5.8131e-183
CJM1_0882	prs	1003.96	1032.39	1027.91	1021.42	699.875	645.416	628.307	657.866	822.93	818.281	861.992	834.401	845.9	795.818	906.174	849.297	0	-0.647947	0.482645	0.0300112	1.2291e-31
CJM1_0883	CJM1_0883	507.308	494.624	610.54	537.491	338.599	375.033	316.2	343.277	191.646	199.537	190.333	193.839	366.123	359.195	376.072	367.13	0	-0.659855	-0.700637	-0.254115	1.84551e-15
CJM1_0884	CJM1_0884	1094.98	1178.83	1592.66	1288.82	934.412	869.405	772.898	858.905	1115.23	1095.34	1096.68	1102.42	1280.65	1187.37	1283.64	1250.56	0	-0.598758	0.547521	0.252203	3.87787e-18
CJM1_0885	peb1A	3820.15	4244.62	5342.69	4469.15	5263.29	4447.99	4313.51	4674.93	13571.6	13275	13212.8	13353.1	8688.08	8053.97	8765.04	8502.36	0	0.0513629	2.35215	1.22368	1.42515e-104
CJM1_0886	artM	897.091	1010.13	1218.79	1042	1491.63	1299.64	1336.26	1375.84	2664.93	2506.88	2531.68	2567.83	2437.13	2389.61	2540.16	2455.63	0	0.386809	2.07554	1.5324	1.16756e-88
CJM1_0887	cheR	133.152	140.527	160.861	144.847	178.121	167.56	196.264	180.648	106.826	97.195	94.36	99.4603	156.287	158.012	168.657	160.985	0	0.303168	0.232013	0.447977	0.00130824
CJM1_0888	cheB	318.384	312.114	324.096	318.198	381.784	313.825	340.587	345.399	226.443	221.453	242.914	230.27	477.534	445.976	507.387	476.966	0	0.104472	0.308874	0.880199	4.17362e-22
CJM1_0889	rpiB	118.681	160.073	138.487	139.08	297.433	230.47	271.373	266.425	84.263	83.026	81.24	82.843	245.914	234.151	265.875	248.647	0	0.923379	0.0254729	1.13427	3.69054e-30
CJM1_0890
CJM1_0891	apt	186.337	194.494	188.385	189.739	120.334	119.639	147.417	129.13	79.085	78.082	76.659	77.942	94.014	95.551	95.286	94.9503	0	-0.570757	-0.510487	-0.702415	1.23557e-09
CJM1_0892	CJM1_0892	348.28	363.833	388.805	366.973	136.357	149.042	141.741	142.38	135.023	138.325	154.385	142.578	131.126	138.188	140.045	136.453	0	-1.37968	-0.589411	-1.13142	4.6483e-50
CJM1_0893	pepA	793.384	895.967	834.331	841.227	296.162	348.282	325.433	323.292	467.936	480.087	475.286	474.436	345.373	352.393	355.908	351.225	0	-1.39322	-0.0538915	-0.963845	2.48633e-77
CJM1_0894	engD	787.103	799.128	793.734	793.322	208.896	236.025	237.046	227.322	259.234	271.987	278.211	269.811	228.787	241.585	230.799	233.724	0	-1.81726	-0.783487	-1.46682	4.0547e-128
CJM1_0895	argH	1062.75	969.752	920.101	984.202	469.2	489.042	451.265	469.836	247.711	252.925	248.146	249.594	381.057	376.882	392.477	383.472	0	-1.07962	-1.2068	-1.06323	5.21058e-64
CJM1_0896	pckA	2167.89	2085.32	1922.43	2058.55	972.862	1075.2	1007.9	1018.65	1038.43	1110.53	1227.17	1125.38	1179.49	1091.6	1132.67	1134.59	0	-1.02812	-0.0971912	-0.562529	4.27089e-28
CJM1_0897	pycB	2570.38	2424.51	2208.79	2401.23	2064.86	1843.46	1767.32	1891.88	1311.73	1291.38	1341.37	1314.83	2346.07	2182.04	2355.74	2294.62	0	-0.356611	-0.0941813	0.231304	1.71267e-07
CJM1_0898	CJM1_0898	104.512	111.146	121.578	112.412	124.196	168.561	144.762	145.84	39.923	55.121	39.462	44.8353	62.741	74.682	66.185	67.8693	0	0.362032	-0.568261	-0.432386	1.90075e-10
CJM1_0899	CJM1_0899	162.093	204.65	207.073	191.272	319.636	440.145	327.236	362.339	170.225	240.846	173.387	194.819	146.774	214.132	166.623	175.843	0	0.909396	0.783509	0.173586	1.17559e-11
CJM1_0900	atpE	901.639	662.456	690.59	751.562	444.007	365.649	398.033	402.563	542.275	520.912	499.651	520.946	529.704	521.07	545.27	532.015	0	-0.914081	0.245103	-0.201674	6.91463e-24
CJM1_0901	CJM1_0901	5.703	5.016	6.611	5.77667	5.333	4.704	6.87	5.63567	1.472	0.714	0.859	1.015	4.805	5.345	4.558	4.90267	0	-0.0531306	-1.71943	0.0588678	2.33116e-06
CJM1_0902	CJM1_0902	16.38	23.45	20.765	20.1983	100.025	60.758	85.415	82.066	63.248	60.498	56.225	59.9903	71.736	65.595	85.706	74.3457	0	2.00706	2.34285	2.17539	4.20441e-28
CJM1_0903	CJM1_0903	83.71	93.8	87.847	88.4523	212.011	172.665	202.135	195.604	138.805	133.05	145.9	139.252	231.497	222.733	225.906	226.712	0	1.13047	1.43062	1.65438	5.04064e-50
CJM1_0904	CJM1_0904	13.089	15.79	19.832	16.237	18.988	11.011	16.177	15.392	3.858	4.587	4.555	4.33333	13.628	11.321	15.246	13.3983	0	-0.093378	-1.13777	0.017824	0.000810589
CJM1_0905	CJM1_0905	1.281	0.766	1.78	1.27567	92.275	110.53	155.067	119.291	6.827	18.399	5.18	10.1353	5.865	24.926	5.048	11.9463	0	6.52171	3.70128	3.51357	1.26733e-27
CJM1_0906	CJM1_0906	1.482	1.433	2.161	1.692	75.43	92.563	117.719	95.2373	6.396	15.774	5.518	9.22933	6.013	18.27	6.335	10.206	0	5.79182	3.16778	2.88103	2.13664e-35
CJM1_0907	CJM1_0907	10.677	11.317	11.378	11.124	71.567	69.241	97.011	79.273	14.822	17.915	13.848	15.5283	34.821	38.896	37.368	37.0283	0	2.81573	1.244	2.03031	3.38764e-35
CJM1_0908	CJM1_0908	4.798	4.176	3.178	4.05067	70.197	76.723	69.53	72.15	5.863	17.839	4.92	9.54067	12.075	25.048	12.31	16.4777	0	4.142	1.95184	2.31974	1.12388e-21
CJM1_0909	CJM1_0909	3.542	4.893	4.852	4.429	27.76	36.885	32.426	32.357	3.68	7.9	4.243	5.27433	6.506	7.847	6.979	7.11067	0	2.85365	0.991523	0.977292	5.69972e-20
CJM1_0910	aas	187.191	181.768	181.817	183.592	350.212	389.972	422.956	387.713	100.557	130.757	96.468	109.261	176.593	213.914	181.637	190.715	0	1.06374	0.0116855	0.35094	1.63151e-34
CJM1_0911	CJM1_0911	24.972	31.456	30.617	29.015	49.14	38.612	44.51	44.0873	19.543	19.75	20.512	19.935	42.189	37.098	46.047	41.778	0	0.588951	0.231624	0.821766	0.00116932
CJM1_0912	CJM1_0912	1.683	2.298	1.695	1.892	9.37	8.083	8.77	8.741	1.32	1.58	2.004	1.63467	9.266	10.058	9.4	9.57467	0	2.19294	0.561848	2.6344	7.0041e-20
CJM1_0913	CJM1_0913	0.352	0.568	0.551	0.490333	1.072	1.376	1.657	1.36833	0.558	0.433	0.208	0.399667	0.616	0.705	0.824	0.715	0	1.45356	0.469251	0.829305	0.00200613
CJM1_0914	CJM1_0914	0.251	0.642	0.403	0.432	0.772	0.526	0.658	0.652	0.203	0.688	0.39	0.427	1.331	1.433	1.288	1.35067	0	0.575702	0.724051	1.93239	1.28624e-05
CJM1_0915	CJM1_0915	0.251	0.173	0.297	0.240333	0.374	0.651	0.609	0.544667	0.254	0.102	0.208	0.188	1.01	0.875	0.747	0.877333	0	1.14453	0.411615	2.14014	2.08341e-06
CJM1_0916	CJM1_0916	0.452	0.914	0.72	0.695333	1.52	1.351	1.584	1.485	0.812	0.433	0.807	0.684	1.528	2.138	1.236	1.634	0	1.07371	0.75919	1.52262	0.00142056
CJM1_0917	CJM1_0917	0.427	0.89	0.826	0.714333	1.894	1.627	1.437	1.65267	0.635	0.612	0.443	0.563333	0.542	1.239	1.262	1.01433	0	1.18876	0.41826	0.791038	0.0200047
CJM1_0918	CJM1_0918	0.151	0.173	0.191	0.171667	2.018	1.777	2.095	1.96333	0.431	0.408	0.286	0.375	0.912	1.336	0.979	1.07567	0	3.4691	1.87012	2.91318	7.03623e-16
CJM1_0919	glnP	24.219	24.488	21.358	23.355	98.953	130.575	118.694	116.074	8.731	18.527	7.965	11.741	28.315	37.778	28.715	31.6027	0	2.29988	-0.255992	0.732498	3.22348e-28
CJM1_0920	CJM1_0920	189.327	215.102	213.959	206.129	199.227	241.606	249.837	230.223	22.715	41.054	23.245	29.0047	74.398	92.927	71.98	79.7683	0	0.144696	-2.08314	-1.07372	3.19431e-46
CJM1_0921
CJM1_0922	lolA	109.184	133.41	132.66	125.085	117.991	115.986	158.624	130.867	54.745	56.497	53.466	54.9027	80.583	90.789	90.857	87.4097	0	0.0482737	-0.417022	-0.221574	0.00450335
CJM1_0923	CJM1_0923	55.195	65.507	60.768	60.49	114.951	122.717	134.407	124.025	30.583	39.372	32.876	34.277	71.711	89.939	66.443	76.031	0	1.02098	-0.0562639	0.625991	1.14955e-13
CJM1_0924	CJM1_0924	63.611	63.382	63.268	63.4203	140.244	141.36	160.475	147.36	18.172	30.657	19.497	22.7753	82.382	88.092	81.895	84.123	0	1.20139	-0.726606	0.703833	1.15921e-33
CJM1_0925	CJM1_0925	125.037	103.017	85.325	104.46	150.286	160.553	174.922	161.92	39.39	50.993	38.264	42.8823	58.798	71.961	63.61	64.7897	0	0.618513	-0.522726	-0.392394	2.61135e-15
CJM1_0926	CJM1_0926	193.497	195.038	170.608	186.381	158.634	188.455	173.68	173.59	59.212	81.038	67.575	69.275	79.203	92.635	82.899	84.9123	0	-0.115679	-0.665721	-0.837827	1.50053e-14
CJM1_0927	CJM1_0927	61.803	71.165	66.425	66.4643	82.083	84.781	78.008	81.624	14.188	22.375	15.852	17.4717	33.416	36.005	29.41	32.9437	0	0.283289	-1.17273	-0.715884	1.46495e-14
CJM1_0928	CJM1_0928	130.514	133.583	112.722	125.606	205.183	205.746	209.882	206.937	52.512	60.702	53.154	55.456	103.698	121.619	103.965	109.761	0	0.706859	-0.412098	0.102058	5.71596e-21
CJM1_0929	CJM1_0929	1780.01	1671.64	1503.22	1651.63	1676.1	1258.68	1477.7	1470.83	1555.48	1495.41	1547.06	1532.65	2152.87	1996.94	2228.9	2126.24	0	-0.181093	0.667396	0.661179	1.34564e-19
CJM1_0930	carB	120.565	136.573	138.042	131.727	178.146	189.03	213.707	193.628	45.583	69.927	41.622	52.3773	62.199	90.157	72.572	74.976	0	0.540454	-0.579464	-0.517967	1.80161e-14
CJM1_0931	purH	356.42	380.216	344.67	360.435	192.25	249.588	234.561	225.466	57.639	102.929	65.336	75.3013	66.019	112.557	64.846	81.1407	0	-0.690563	-1.51032	-1.85563	2.20888e-26
CJM1_0932	CJM1_0932	139.407	131.335	116.239	128.994	55.918	60.458	61.807	59.3943	26.878	36.136	32.642	31.8853	51.233	53.205	46.407	50.2817	0	-1.13256	-1.25185	-1.06204	6.84147e-19
CJM1_0933	purL	355.792	367.366	309.095	344.084	261.799	341.651	280.996	294.815	119.44	176.041	131.687	142.389	99.903	167.438	101.725	123.022	0	-0.235253	-0.515292	-1.18809	4.50541e-12
CJM1_0934	mnmE	143.653	132.62	116.408	130.894	85.024	90.762	117.354	97.7133	16.573	23.572	16.035	18.7267	33.441	38.774	34.38	35.5317	0	-0.437615	-2.04803	-1.58458	3.12339e-36
CJM1_0935	CJM1_0935	246.733	233.091	211.396	230.407	150.461	178.345	155.652	161.486	61.268	79.101	63.28	67.883	78.217	95.672	81.148	85.0123	0	-0.525375	-1.0004	-1.14209	1.2523e-24
CJM1_0936	oxaA	487.964	487.557	438.047	471.189	231.871	243.307	240.823	238.667	159.82	169.212	164.173	164.402	163.088	167.706	173.19	167.995	0	-0.994763	-0.747662	-1.19144	5.72267e-55
CJM1_0937	CJM1_0937	100.417	83.347	83.016	88.9267	82.532	62.36	67.849	70.9137	10.71	11.264	10.516	10.83	75.507	68.341	82.745	75.531	0	-0.339708	-2.2667	0.0610442	9.78154e-37
CJM1_0938	rnpA	261.204	288.813	290.64	280.219	241.091	189.906	205.253	212.083	212.154	209.119	223.496	214.923	268.659	271.541	299.792	279.997	0	-0.415722	0.391919	0.294674	5.5459e-15
CJM1_0939
CJM1_0940	CJM1_0940	66.953	59.304	58.437	61.5647	53.576	51.875	53.963	53.138	12.512	14.781	13.614	13.6357	31.617	35.276	33.196	33.363	0	-0.22604	-1.40692	-0.587488	3.31755e-11
CJM1_0941	CJM1_0941	35.876	32.37	37.588	35.278	43.11	38.287	42.439	41.2787	15.228	15.8	13.588	14.872	28.512	30.49	28.277	29.093	0	0.212083	-0.477138	0.0179388	0.0148395
CJM1_0942	CJM1_0942	169.027	180.755	173.85	174.544	143.907	135.254	162.424	147.195	125.176	118.117	116.147	119.813	109.218	118.752	113.494	113.821	0	-0.261027	0.231402	-0.320689	2.02709e-07
CJM1_0943	CJM1_0943	77.329	76.231	71.193	74.9177	223.1	175.718	264.576	221.131	39.619	50.101	44.668	44.796	123.856	124.34	127.967	125.388	0	1.54507	0.0234461	1.03953	6.03739e-42
CJM1_0944
CJM1_0945
CJM1_0946
CJM1_0947	CJM1_0947	0.829	0.815	1.165	0.936333	27.984	33.332	43.487	34.9343	0.558	2.268	0.729	1.185	1.873	4.3	1.545	2.57267	0	5.19529	1.0513	1.74624	1.26374e-34
CJM1_0948	CJM1_0948	5.929	6.449	7.458	6.612	70.77	88.234	121.252	93.4187	4.188	10.27	4.425	6.29433	9.463	18.342	11.743	13.1827	0	3.80137	0.659878	1.28882	2.34038e-36
CJM1_0949	CJM1_0949	1.256	1.705	2.119	1.69333	22.153	28.577	33.133	27.9543	2.386	5.632	1.874	3.29733	1.824	5.539	2.421	3.26133	0	4.02355	1.6844	1.23528	1.56126e-20
CJM1_0950	CJM1_0950	3.844	4.003	4.28	4.04233	65.861	87.934	91.115	81.6367	4.67	13.048	4.868	7.52867	6.161	15.937	6.979	9.69233	0	4.31939	1.62055	1.55486	1.54729e-29
CJM1_0951	cmoB	110.566	110.85	110.052	110.489	147.022	146.64	157.04	150.234	64.491	71.889	62.837	66.4057	83.047	90.91	86.556	86.8377	0	0.428996	0.0332592	-0.0513758	3.17505e-05
CJM1_0952	CJM1_0952	384.658	403.666	421.689	403.338	2650.03	1971.61	2168.43	2263.36	1952.28	1786.38	1777.01	1838.55	2894.66	2640.97	2942.45	2826.02	0	2.47465	2.96371	3.10503	4.82776e-145
CJM1_0953	CJM1_0953	20.073	23.598	25.15	22.9403	36.606	36.034	37.177	36.6057	15.279	15.392	13.067	14.5793	27.28	28.06	31.651	28.997	0	0.659564	0.115221	0.633162	0.00511877
CJM1_0954	CJM1_0954	456.233	411.252	391.75	419.745	440.667	398.931	404.879	414.826	643.009	606.817	625.012	624.946	544.884	517.402	550.447	537.578	0	-0.0302146	1.34977	0.653725	2.06073e-68
CJM1_0955	pepD	175.057	144.085	153.255	157.466	164.44	163.606	167.37	165.139	211.621	200.327	206.576	206.175	177.233	176.816	175.25	176.433	0	0.0549626	1.16413	0.460729	4.42958e-39
CJM1_0956	cjaB	816.447	1044.13	1213.39	1024.66	1219.26	1050.28	1021.64	1097.06	712.475	725.877	768.855	735.736	1186.76	1066.29	1229.27	1160.77	0	0.0848003	0.295392	0.475702	0.000655459
CJM1_0957	cjaA	8557.99	7981.15	8261.33	8266.82	10094.3	8796.65	8802.78	9231.24	19789.1	19263.7	20485.9	19846.2	15102.9	14377	15204.8	14894.9	0	0.14596	2.03867	1.14591	1.11134e-108
CJM1_0958	jlpA	233.794	233.808	194.297	220.633	155.27	154.022	196.702	168.665	88.983	91.181	82.073	87.4123	102.836	113.334	104.326	106.832	0	-0.402923	-0.564749	-0.749598	5.03846e-10
CJM1_0959	CJM1_0959	52.231	51.447	40.046	47.908	65.786	75.272	91.018	77.3587	8.35	13.048	8.252	9.88333	13.702	20.067	12.413	15.394	0	0.676031	-1.52377	-1.34094	3.74294e-22
CJM1_0960	hipO	227.438	204.23	217.434	216.367	525.841	589.388	537.313	550.847	684.937	718.945	751.363	718.415	728.401	736.588	717.352	727.447	0	1.33497	2.50433	2.04579	4.24413e-170
CJM1_0961	CJM1_0961	44.694	47.888	55.64	49.4073	280.987	291.428	277.049	283.155	439.18	470.25	460.787	456.739	309.148	314.178	334.636	319.321	0	2.50414	3.97842	2.98701	0
CJM1_0962	CJM1_0962	6.155	7.932	10.933	8.34	20.733	17.517	31.257	23.169	2.411	3.95	2.395	2.91867	7.344	8.309	7.623	7.75867	0	1.45309	-0.765029	0.189756	2.60351e-10
CJM1_0963	CJM1_0963	29.469	27.552	29.812	28.9443	70.471	91.512	99.253	87.0787	3.249	10.78	2.343	5.45733	9.931	16.617	11.074	12.5407	0	1.57356	-1.69706	-0.911381	2.49763e-18
CJM1_0964	CJM1_0964	311.123	295.806	253.2	286.71	262.92	274.287	270.082	269.096	49.669	67.302	52.711	56.5607	137.903	151.185	143.857	144.315	0	-0.104645	-1.58041	-0.693739	5.84002e-58
CJM1_0965	hemN	686.008	599.791	560.261	615.353	506.155	485.588	505.715	499.153	241.214	242.452	239.452	241.039	405.231	394.836	414.702	404.923	0	-0.315464	-0.57894	-0.306995	1.10701e-09
CJM1_0966	CJM1_0966	263.038	249.252	225.083	245.791	268.054	262.35	259.752	263.385	125.531	129.712	135.409	130.217	207.643	199.531	224.618	210.597	0	0.0865929	-0.142941	0.0736441	0.0642095
CJM1_0967	argF	1010.14	838.615	750.743	866.501	1082.16	1089.06	979.784	1050.34	826.179	833.01	880.369	846.519	1001.1	955.142	1026.57	994.271	0	0.265367	0.741089	0.495398	4.98463e-11
CJM1_0968	hemB	1401.28	1379.64	1216.97	1332.63	1718.54	1549.6	1466.45	1578.2	1522.23	1490.82	1610.75	1541.27	1995.62	1869.39	2127.2	1997.41	0	0.231432	0.985491	0.880473	1.57664e-26
CJM1_0969	ribA	45.548	55.919	49.92	50.4623	94.568	120.99	108.51	108.023	26.446	35.881	31.861	31.396	51.11	67.903	54.339	57.784	0	1.08455	0.0787219	0.49112	1.6543e-10
CJM1_0970	rsmG	21.003	24.315	21.379	22.2323	48.791	59.757	65.73	58.0927	6.193	8.715	4.972	6.62667	11.237	16.788	11.486	13.1703	0	1.37047	-0.99242	-0.459449	6.88144e-19
CJM1_0971	CJM1_0971	1574.81	1535.17	1644.74	1584.91	1868.15	1462.32	1578.34	1636.27	2752.87	2642.45	2742.6	2712.64	2080.89	2006.17	2251.64	2112.9	0	0.0323243	1.5502	0.710916	1.69906e-63
CJM1_0972	CJM1_0972	297.004	269.514	442.348	336.289	3997.45	3410.78	3218.25	3542.16	2282.98	2218.38	2251.77	2251.04	3557.46	3112.86	3626.73	3432.35	0	3.38304	3.51597	3.64687	1.29759e-111
CJM1_0973	CJM1_0973	42.734	37.535	35.766	38.6783	42.562	45.418	57.836	48.6053	12.005	15.621	11.505	13.0437	15.796	18.075	17.306	17.059	0	0.313797	-0.807212	-0.884578	1.26082e-08
CJM1_0974	rpoD	878.45	944.053	938.069	920.191	1052.53	889.774	986.751	976.351	529.509	551.645	524.77	535.308	1020.72	1027.61	1114.34	1054.22	0	0.0712864	-0.0104331	0.492176	3.24791e-10
CJM1_0975	sixA	30.675	40.747	45.894	39.1053	34.264	33.482	38.736	35.494	13.426	12.207	10.022	11.885	17.152	21.015	20.396	19.521	0	-0.155593	-0.947023	-0.70761	0.000397827
CJM1_0976	CJM1_0976	18.691	22.709	26.443	22.6143	57.488	67.114	57.154	60.5853	8.401	14.933	6.872	10.0687	14.884	23.76	17.718	18.7873	0	1.40802	-0.426073	0.0267779	3.78317e-11
CJM1_0977	CJM1_0977	60.823	84.114	69.985	71.6407	223.673	163.256	223.915	203.615	58.045	59.912	52.893	56.95	200.694	210.683	220.704	210.694	0	1.49144	0.438793	1.85222	5.23604e-49
CJM1_0978	ftsH_1	192.668	203.241	187.241	194.383	236.481	261.575	276.392	258.149	61.319	84.759	62.629	69.569	104.142	123.902	107.287	111.777	0	0.394916	-0.723347	-0.502109	5.38261e-27
CJM1_0979	CJM1_0979	278.589	291.506	271.761	280.619	243.234	264.177	234.951	247.454	81.395	104.458	93.475	93.1093	166.366	168.532	163.172	166.023	0	-0.194237	-0.826624	-0.460658	1.46552e-18
CJM1_0980	CJM1_0980	321.323	317.452	327.74	322.172	419.387	382.24	430.898	410.842	148.83	144.951	140.277	144.686	328.37	325.013	332.962	328.782	0	0.336188	-0.381889	0.325591	1.98334e-20
CJM1_0981	aroB	326.498	310.558	306.955	314.67	426.837	392.55	428.706	416.031	118.551	130.502	128.72	125.924	378.149	351.081	378.879	369.37	0	0.388748	-0.55066	0.527869	7.84429e-43
CJM1_0982	CJM1_0982	224.499	231.04	249.365	234.968	299.277	277.114	291.18	289.19	160.86	169.645	149.414	159.973	254.514	268.212	263.763	262.163	0	0.285335	0.214375	0.453874	1.26065e-06
CJM1_0983	tgt	42.935	45.516	50.979	46.4767	198.056	221.912	208.201	209.39	55.71	70.59	58.386	61.562	91.253	102.815	93.587	95.885	0	2.15738	1.16823	1.34016	1.46206e-60
CJM1_0984	CJM1_0984	9.898	11.12	13.624	11.5473	52.729	62.96	65.681	60.4567	3.452	9.2	2.629	5.09367	5.988	12.172	5.846	8.002	0	2.37244	-0.460592	-0.234694	1.10186e-17
CJM1_0985	CJM1_0985	2.814	3.361	4.45	3.54167	29.853	24.573	26.896	27.1073	2.411	3.211	2.603	2.74167	22.499	20.262	25.084	22.615	0	2.91827	0.389806	2.96689	4.00518e-33
CJM1_0986	CJM1_0986	77.881	66.989	70.324	71.7313	69.35	85.407	80.396	78.3843	28.274	40.315	28.191	32.26	48.35	56.874	37.574	47.5993	0	0.114338	-0.395916	-0.294637	0.0251587
CJM1_0987	CJM1_0987	1319.86	1281.94	1274.96	1292.25	684.35	736.428	784.105	734.961	578.01	586.583	576.674	580.422	680.544	686.273	669.271	678.696	0	-0.828592	-0.382116	-0.632551	4.12974e-24
CJM1_0988	livF	121.218	120.61	108.293	116.707	104.261	125.495	111.848	113.868	43.273	54.841	47.219	48.4443	74.94	77.888	67.19	73.3393	0	-0.048413	-0.503841	-0.3732	0.000335847
CJM1_0989	livG	127.725	123.897	114.396	122.006	85.248	97.643	106.488	96.4597	58.578	59.479	61.197	59.7513	70.75	78.301	70.718	73.2563	0	-0.353558	-0.256336	-0.43938	0.00781999
CJM1_0990	livM	316.524	308.26	280.385	301.723	252.081	359.018	282.214	297.771	90.658	131.012	101.908	107.859	126.074	157.186	120.499	134.586	0	-0.0312091	-0.725031	-0.868258	6.5077e-15
CJM1_0991	livH	379.91	390.199	378.402	382.837	231.273	263.426	264.893	253.197	167.992	190.363	214.75	191.035	204.168	210.877	220.884	211.976	0	-0.610564	-0.23002	-0.556703	4.18094e-11
CJM1_0992	livK	833.957	800.907	770.364	801.743	691.577	691.585	634.056	672.406	832.371	834.947	853.115	840.144	836.782	819.772	857.114	837.889	0	-0.266563	0.841274	0.360142	1.69245e-39
CJM1_0993	livJ	1200.6	1127.62	1057.44	1128.56	1296.86	1171.57	1125.62	1198.01	1886.19	1841.78	1920.93	1882.96	1711.88	1610.27	1727.11	1683.09	0	0.0733984	1.51348	0.873364	1.86879e-70
CJM1_0994	CJM1_0994	239.548	212.359	215.337	222.415	287.316	228.843	255.416	257.192	238.422	219.924	225.552	227.966	318.734	281.113	334.275	311.374	0	0.195844	0.811408	0.782025	1.66682e-18
CJM1_0995	CJM1_0995	128.077	157.231	129.969	138.426	175.156	144.888	145.297	155.114	99.541	97.679	101.232	99.484	205.105	190.883	220.549	205.512	0	0.151268	0.297886	0.866556	2.36104e-13
CJM1_0996	CJM1_0996	126.645	150.782	159.018	145.482	102.766	93.139	106.366	100.757	29.416	34.938	31.601	31.985	54.437	55.003	69.07	59.5033	0	-0.544972	-1.41885	-0.994691	2.01556e-21
CJM1_0997	asd	221.761	245.249	235.953	234.321	249.738	296.933	338.37	295.014	103.044	126.068	120.494	116.535	134.034	151.695	133.143	139.624	0	0.316765	-0.24036	-0.450784	5.66198e-12
CJM1_0998	rrp-2	161.993	171.513	168.044	167.183	647.047	601.749	565.062	604.619	119.186	122.857	123.514	121.852	451.536	426.637	458.019	445.397	0	1.84159	0.316056	1.71003	5.87538e-147
CJM1_0999	CJM1_0999	91.774	98.075	115.158	101.669	651.806	531.883	530.37	571.353	126.901	108	113.882	116.261	595.057	545.389	611.378	583.941	0	2.47674	0.970828	2.81767	2.40599e-139
CJM1_1000	CJM1_1000	1562.65	1639.92	1718.69	1640.42	7924.44	5953.63	6498.65	6792.24	8051.94	7398.42	7318.9	7589.75	8639.39	7955.38	9034.21	8542.99	0	2.03612	2.985	2.6769	1.17021e-126
CJM1_1001	gyrA	2141.99	2289.28	2099.23	2176.83	2293.74	2223.4	2225.68	2247.61	1490.79	1542.4	1656.2	1563.13	2267.78	2131.02	2295.48	2231.43	0	0.0326559	0.296236	0.332316	0.000141483
CJM1_1002	ctsW	31.278	38.894	40.258	36.81	38.425	35.184	40.369	37.9927	10.939	11.187	10.334	10.82	31.075	31.17	34.329	32.1913	0	0.030427	-0.995888	0.102082	3.18951e-06
CJM1_1003	mapA	596.595	608.662	611.727	605.661	515.649	416.773	450.68	461.034	887.421	841.624	854.729	861.258	799.842	759.303	793.659	784.268	0	-0.407382	1.28275	0.669308	1.12148e-78
CJM1_1004	lepA	327.327	353.677	333.737	338.247	401.47	452.707	441.642	431.94	144.541	188.936	154.854	162.777	248.427	281.477	249.135	259.68	0	0.338941	-0.29269	-0.0851411	2.90514e-12
CJM1_1005	cmeD	93.382	103.14	110.857	102.46	126.489	121.941	154.75	134.393	31.345	35.473	28.946	31.9213	74.003	79.37	81.586	78.3197	0	0.375191	-0.916785	-0.0920661	3.35781e-17
CJM1_1006	cmeE	112.099	99.977	121.896	111.324	78.894	89.16	98.741	88.9317	42.994	50.738	38.941	44.2243	46.354	53.667	47.18	49.067	0	-0.339363	-0.568466	-0.886161	1.65988e-07
CJM1_1007	cmeF	310.269	344.386	375.774	343.476	274.383	328.939	336.616	313.313	85.202	99.463	89.987	91.5507	113.827	144.091	118.748	125.555	0	-0.147473	-1.14062	-1.15641	7.66743e-41
CJM1_1008	CJM1_1008	31.278	31.629	34.728	32.545	141.141	118.088	151.583	136.937	24.873	30.733	24.703	26.7697	116.907	121.254	130.259	122.807	0	2.05703	0.481209	2.21125	1.44346e-71
CJM1_1009	CJM1_1009	38.79	51.496	47.144	45.81	153.401	109.83	135.577	132.936	59.999	54.535	60.312	58.282	202.049	190.591	222.661	205.1	0	1.52218	1.12432	2.45837	5.61621e-55
CJM1_1010	ate	90.041	106.303	107.912	101.419	52.205	49.472	57.983	53.22	20.33	22.655	21.189	21.3913	36.004	35.227	39.273	36.8347	0	-0.945527	-1.47638	-1.16533	4.64602e-18
CJM1_1011	CJM1_1011	77.329	89.97	85.622	84.307	72.29	77.799	66.826	72.305	30.71	38.633	30.351	33.2313	50.371	60.615	46.51	52.4987	0	-0.234252	-0.580646	-0.387146	0.00661809
CJM1_1012	accC-1	617.045	591.834	612.193	607.024	669.175	644.44	627.795	647.137	706.841	705.999	694.175	702.338	713.468	689.383	726.624	709.825	0	0.0789513	0.98333	0.52209	6.27625e-40
CJM1_1013	ftsW	79.112	74.353	67.209	73.558	220.932	276.439	239.288	245.553	34.644	63.582	34.516	44.2473	56.162	93.656	66.16	71.9927	0	1.7264	0.0113197	0.264361	1.28813e-26
CJM1_1014	murG	36.755	39.166	34.622	36.8477	100.374	112.958	129.706	114.346	10.152	22.196	13.067	15.1383	15.574	25.898	14.061	18.511	0	1.61853	-0.540942	-0.697034	3.70466e-23
CJM1_1015	CJM1_1015	70.596	65.63	64.963	67.063	79.292	80.827	75.938	78.6857	8.883	13.532	9.683	10.6993	37.433	38.774	40.329	38.8453	0	0.217536	-1.89134	-0.49149	1.9792e-26
CJM1_1016	CJM1_1016	215.53	204.699	191.479	203.903	153.601	149.543	174.703	159.282	148.043	153.335	161.283	154.22	130.387	133.086	133.89	132.454	0	-0.371015	0.370727	-0.325808	2.50779e-15
CJM1_1017	CJM1_1017	41.88	42.749	43.478	42.7023	45.776	46.67	45.558	46.0013	4.442	8.155	3.462	5.353	17.373	21.185	18.053	18.8703	0	0.0937215	-2.25469	-0.882218	2.80457e-17
CJM1_1018	CJM1_1018	89.764	85.596	84.266	86.542	84.052	98.894	100.13	94.3587	20.127	28.236	21.423	23.262	39.651	51.189	41.565	44.135	0	0.110579	-1.13608	-0.675475	4.20179e-14
CJM1_1019	thiH	251.28	234.253	242.373	242.635	170.845	212.353	191.952	191.717	101.115	124.258	112.164	112.512	125.483	147.055	125.495	132.678	0	-0.35319	-0.3426	-0.574685	1.20761e-06
CJM1_1020	thiG	136.418	142.924	147.153	142.165	131.398	150.869	157.406	146.558	133.246	140.95	132.832	135.676	92.56	108.767	89.647	96.9913	0	0.0292135	0.703016	-0.255575	6.41152e-18
CJM1_1021	thiF	70.244	86.189	80.261	78.898	72.589	88.309	95.428	85.442	34.466	50.636	45.787	43.6297	50.666	54.541	44.682	49.963	0	0.0997808	-0.0928333	-0.362582	0.0634986
CJM1_1022	thiS	18.189	20.88	16.421	18.4967	32.121	40.238	37.518	36.6257	11.37	15.876	11.401	12.8823	12.938	21.525	15.89	16.7843	0	0.972247	0.236611	0.155295	0.000859188
CJM1_1023	CJM1_1023	160.862	146.235	131.134	146.077	176.152	196.037	242.26	204.816	39.111	56.599	39.123	44.9443	59.02	78.617	57.069	64.902	0	0.471998	-0.943856	-0.8739	6.39418e-25
CJM1_1024	CJM1_1024	56.878	50.73	42.249	49.9523	40.344	42.916	53.89	45.7167	5.787	10.066	4.998	6.95033	12.543	17.638	12.568	14.2497	0	-0.143204	-2.09958	-1.51292	1.18458e-16
CJM1_1025	CJM1_1025	45.146	53.695	46.19	48.3437	28.607	28.477	56.545	37.8763	4.264	6.524	4.373	5.05367	9.29	12.536	11.022	10.9493	0	-0.372273	-2.50273	-1.84667	2.42469e-18
CJM1_1026	hsdM4	537.079	552.05	517.651	535.593	389.035	429.485	492.365	436.962	169.896	211.005	177.058	185.986	214.025	252.834	232.37	233.076	0	-0.30879	-0.761593	-0.904353	7.72172e-28
CJM1_1027	dapE	210.807	244.804	226.651	227.421	204.635	255.619	213.683	224.646	112.536	148.825	125.023	128.795	141.895	159.543	123.409	141.616	0	-0.0304756	-0.0576463	-0.386792	0.00395261
CJM1_1028	CJM1_1028	37.308	37.238	41.783	38.7763	31.572	31.48	29.576	30.876	11.294	13.022	11.636	11.984	28.167	26.335	34.612	29.7047	0	-0.34216	-0.926941	-0.0890787	0.000347054
CJM1_1029	npdA	109.838	135.189	130.16	125.062	158.56	171.113	160.646	163.44	100.506	106.726	97.848	101.693	141.328	151.768	145.376	146.157	0	0.372438	0.47121	0.520756	7.98453e-06
CJM1_1030	cjeI	222.389	224.072	202.645	216.369	252.13	291.603	365.095	302.943	39.213	72.425	32.772	48.1367	55.127	91.153	56.837	67.7057	0	0.469457	-1.42814	-1.3805	1.9792e-26
CJM1_1031	mutS	161.214	178.877	165.014	168.368	213.456	242.582	257.73	237.923	38.451	65.799	38.343	47.531	53.131	88.894	50.528	64.1843	0	0.48424	-1.07689	-1.09569	3.4634e-22
CJM1_1032	CJM1_1032	12.386	15.666	16.887	14.9797	9.893	10.535	12.132	10.8533	4.771	5.071	3.852	4.56467	6.752	5.831	7.468	6.68367	0	-0.480633	-0.948295	-0.868626	0.00365442
CJM1_1033	murC	297.808	313.103	334.838	315.25	267.456	280.568	295.735	281.253	145.429	168.32	161.934	158.561	220.876	225.988	225.958	224.274	0	-0.179248	-0.222913	-0.195245	0.0306426
CJM1_1034	CJM1_1034	298.561	275.815	278.817	284.398	119.686	139.333	127.708	128.909	75.253	82.363	77.622	78.4127	116.562	118.801	108.936	114.766	0	-1.15479	-1.08891	-1.01248	1.37775e-40
CJM1_1035	CJM1_1035	82.027	92.317	82.613	85.6523	38.973	47.771	45.606	44.1167	47.258	50.483	57.397	51.7127	51.356	49.439	51.558	50.7843	0	-0.970875	0.0463601	-0.457532	1.19136e-09
CJM1_1036	guaB	1858.85	1937.62	1773.14	1856.54	912.783	1077.28	925.09	971.717	1096.15	1208.15	1333.76	1212.69	1255.52	1220.88	1166.9	1214.43	0	-0.946655	0.158826	-0.315505	2.04023e-26
CJM1_1037	gatA	1069.16	1116.46	1027.04	1070.88	439.347	550.025	461.229	483.534	381.339	422.035	434.028	412.467	397.296	413.129	373.961	394.795	0	-1.15972	-0.604911	-1.14297	1.49927e-42
CJM1_1038	ileS	2049.13	2072.15	2085.46	2068.91	1146.8	1159.68	1118.89	1141.79	1057.34	1106.22	1113.63	1092.4	1208.89	1188.66	1228.58	1208.71	0	-0.871008	-0.149101	-0.479055	1.31008e-25
CJM1_1039	cinA	162.646	171.81	169.337	167.931	226.165	212.027	221.771	219.988	106.039	111.72	100.503	106.087	189.087	180.703	182.229	184.006	0	0.375574	0.107049	0.428408	1.14354e-06
CJM1_1040	CJM1_1040	30.449	32.123	33.244	31.9387	41.914	44.117	48.895	44.9753	8.807	8.155	7.627	8.19633	17.669	19.168	19.881	18.906	0	0.478755	-1.18881	-0.460743	6.32418e-11
CJM1_1041	CJM1_1041	174.328	158.615	155.84	162.928	148.044	119.589	129.438	132.357	103.704	101.527	92.069	99.1	170.038	162.021	180.658	170.906	0	-0.31327	0.0547475	0.365465	5.2136e-08
CJM1_1042	rdxA	127.298	101.855	100.475	109.876	70.222	69.516	71.552	70.43	29.873	30.198	28.92	29.6637	59.784	57.554	58.897	58.745	0	-0.65506	-1.11669	-0.606344	7.02315e-11
CJM1_1043	pgsA	132.071	115.075	105.56	117.569	198.978	185.452	186.957	190.462	85.582	87.205	79.679	84.1553	161.018	156.117	177.928	165.021	0	0.682996	0.289074	0.785797	3.68606e-13
CJM1_1044	CJM1_1044	215.631	174.157	158.128	182.639	269.075	283.345	289.523	280.648	126.698	125.023	119.245	123.655	175.952	179.318	177.877	177.716	0	0.606401	0.210574	0.2576	2.99063e-07
CJM1_1045	CJM1_1045	26.63	27.082	21.697	25.1363	20.434	20.344	22.998	21.2587	3.832	5.504	4.243	4.52633	11.73	11.491	12.799	12.0067	0	-0.255851	-1.71285	-0.769041	6.57958e-09
CJM1_1046	CJM1_1046	6.18	7.314	6.462	6.652	21.43	22.822	24.216	22.8227	3.249	5.81	2.993	4.01733	5.964	7.118	4.687	5.923	0	1.76366	0.0179017	0.12953	2.11443e-11
CJM1_1047	rpsF	531.326	611.256	615.604	586.062	851.033	780.295	758.743	796.69	1237.09	1167.69	1233.31	1212.69	1026.93	1029.63	1049.57	1035.37	0	0.429547	1.8246	1.1171	1.28211e-86
CJM1_1048	ssb	1092.35	1151.15	1062.57	1102.02	1268.35	1161.88	1056.84	1162.36	847.219	791.905	850.46	829.861	1574.15	1545.99	1536.02	1552.05	0	0.064427	0.367205	0.790643	4.57075e-17
CJM1_1049	rpsR	317.454	320.788	321.32	319.854	203.14	175.543	190.149	189.611	150.023	136.669	147.592	144.761	188.717	185.999	192.092	188.936	0	-0.768336	-0.366947	-0.46317	1.35789e-13
CJM1_1050	lon	945.83	848.771	811.723	868.775	677.846	733.6	799.672	737.039	258.6	297.292	277.951	277.948	453.187	497.262	461.753	470.734	0	-0.251694	-0.875444	-0.587605	1.09956e-25
CJM1_1051	CJM1_1051	427.769	463.761	410.332	433.954	578.943	449.629	541.455	523.342	224.438	221.733	233.283	226.485	586.556	544.126	608.056	579.579	0	0.255868	-0.16346	0.714054	1.82518e-19
CJM1_1052	fliW	367.424	420.765	446.098	411.429	658.16	394.977	525.619	526.252	389.003	368.061	365.881	374.315	717.977	627.553	772.49	706.007	0	0.340348	0.637765	1.07507	9.88753e-14
CJM1_1053	proC	429.98	441.645	456.629	442.751	423.274	331.992	392.966	382.744	101.217	89.957	92.98	94.718	384.112	367.334	419.235	390.227	0	-0.224649	-1.44837	0.113868	1.77992e-51
CJM1_1054	ctsT	10.828	11.663	13.179	11.89	11.438	10.46	11.182	11.0267	0.914	0.968	0.807	0.896333	2.316	3.45	2.884	2.88333	0	-0.123404	-2.95934	-1.74811	2.84032e-23
CJM1_1055	CJM1_1055	2.638	3.113	3.983	3.24467	16.297	17.817	27.164	20.426	0.406	2.166	0.156	0.909333	1.01	1.895	0.953	1.286	0	2.63331	-1.1445	-1.03888	3.98712e-15
CJM1_1056	CJM1_1056	3.14	2.174	3.348	2.88733	6.604	7.232	7.747	7.19433	0.228	0.331	0.078	0.212333	0.838	1.628	1.777	1.41433	0	1.30002	-2.99476	-0.736981	1.74703e-21
CJM1_1057	hemD	54.743	38.77	40.025	44.5127	48.268	50.098	59.737	52.701	4.771	7.849	3.905	5.50833	16.585	19.241	16.224	17.35	0	0.2287	-2.26654	-1.06234	1.48856e-20
CJM1_1058	thiE	96.422	94.096	89.245	93.2543	107.476	122.667	125.466	118.536	10.761	24.643	11.87	15.758	49.212	58.161	43.626	50.333	0	0.331943	-1.82843	-0.592996	1.52425e-20
CJM1_1059	thiD	130.916	130.223	121.049	127.396	142.487	149.493	163.033	151.671	55.329	62.613	58.126	58.6893	89.923	105.779	89.106	94.936	0	0.237215	-0.349296	-0.127894	1.86713e-05
CJM1_1060	CJM1_1060	50.07	51.595	49.03	50.2317	74.533	93.264	70.456	79.4177	10.152	24.362	12.182	15.5653	17.792	29.567	15.529	20.9627	0	0.649092	-0.954557	-0.964756	1.02334e-09
CJM1_1061	CJM1_1061	114.36	90.538	82.952	95.95	124.047	145.789	168.491	146.109	28.73	39.372	31.34	33.1473	47.241	63.652	44.965	51.9527	0	0.591768	-0.771993	-0.588366	4.87471e-16
CJM1_1062	mfd	514.946	498.676	453.895	489.172	564.216	591.465	646.481	600.721	100.303	122.092	95.713	106.036	339.829	359.414	362.938	354.06	0	0.281992	-1.44206	-0.169952	8.7219e-96
CJM1_1063	CJM1_1063	413.7	397.908	396.03	402.546	208.323	213.279	194.583	205.395	210.529	218.573	218.107	215.736	266.565	263.766	246.534	258.955	0	-0.983638	-0.127597	-0.339686	2.48664e-31
CJM1_1064	CJM1_1064	444.325	454.272	434.572	444.39	413.805	420.451	422.469	418.908	362.989	358.504	381.968	367.82	461.122	445.368	439.477	448.656	0	-0.0988999	0.502011	0.310484	2.08774e-14
CJM1_1065	folC	94.889	86.016	80.515	87.14	199.177	202.568	253.442	218.396	19.086	32.594	19.523	23.7343	76.147	97.98	79.242	84.4563	0	1.31001	-1.12688	0.251064	2.34513e-45
CJM1_1066	CJM1_1066	123.404	113.667	111.768	116.28	180.862	201.317	218.263	200.147	15.025	28.797	11.818	18.5467	45.713	57.724	45.609	49.682	0	0.768842	-1.91042	-0.930588	3.68744e-38
CJM1_1067	CJM1_1067	65.546	74.748	81.257	73.8503	37.752	35.058	39.175	37.3283	7.487	7.823	7.288	7.53267	24.668	21.938	25.624	24.0767	0	-0.99918	-2.52303	-1.32089	9.07655e-28
CJM1_1068	leuS	858.653	781.435	735.382	791.823	609.269	659.454	610.23	626.318	274.995	298.72	279.383	284.366	409.988	421.462	405.56	412.337	0	-0.351206	-0.707302	-0.644656	1.36752e-20
CJM1_1069	secF	1031.05	789.392	679.042	833.16	563.169	554.429	493.607	537.068	316.543	309.55	321.812	315.968	475.809	441.676	450.164	455.883	0	-0.645331	-0.623485	-0.57244	7.08438e-09
CJM1_1070	secD	1840.89	1714.37	1396.67	1650.64	1183.45	1305.02	1162.18	1216.89	419.003	456.412	485.36	453.592	1055.27	1017.41	961.44	1011.37	0	-0.452197	-1.09048	-0.409378	3.74386e-21
CJM1_1071	yajC	89.061	75.02	86.893	83.658	96.486	74.246	83.758	84.83	78.222	76.426	85.848	80.1653	102.195	99.875	116.481	106.184	0	0.00605143	0.714328	0.639835	3.93564e-09
CJM1_1072	lnt	40.775	37.164	41.021	39.6533	99.551	130.299	129.121	119.657	16.649	28.414	14.291	19.7847	19.739	29.154	21.169	23.354	0	1.57879	-0.258285	-0.468281	6.20791e-24
CJM1_1073	metK	1462.46	1467.12	1394.51	1441.36	1728.7	1802.02	1737.99	1756.24	1472.94	1507.21	1650.08	1543.41	2386.78	2249.48	2147.11	2261.13	0	0.27168	0.873394	0.946576	6.50882e-29
CJM1_1074	sstT	184.679	189.28	202.157	192.039	198.978	207.323	218.848	208.383	117.003	117.709	116.199	116.97	199.215	192.705	211.871	201.264	0	0.103256	0.0571597	0.363654	0.000497958
CJM1_1075	pyrB	232.94	196.891	224.13	217.987	154.797	157.425	164.982	159.068	134.236	125.303	127.288	128.942	146.824	151.234	149.419	149.159	0	-0.46882	0.0175235	-0.251153	2.50297e-06
CJM1_1076	pepF	321.021	331.364	346.259	332.881	181.734	187.654	201.55	190.313	77.029	86.058	71.323	78.1367	106.039	117.829	109.064	110.977	0	-0.821249	-1.32441	-1.28875	4.53157e-60
CJM1_1077	CJM1_1077	69.641	68.151	71.765	69.8523	29.355	34.783	40.076	34.738	6.32	7.823	5.857	6.66667	8.724	12.22	9.323	10.089	0	-1.02334	-2.62671	-2.49553	2.0447e-35
CJM1_1078	CJM1_1078	149.959	146.21	141.707	145.959	245.004	286.899	290.717	274.207	21.802	50.356	18.351	30.1697	26.639	64.429	27.968	39.6787	0	0.8955	-1.54563	-1.58435	6.39741e-22
CJM1_1079	truB	24.671	30.665	28.244	27.86	62.173	74.546	75.962	70.8937	3.985	8.792	4.061	5.61267	9.635	18.683	11.357	13.225	0	1.33278	-1.57434	-0.780061	4.23294e-21
CJM1_1080	csrA	8.115	11.243	11.42	10.2593	11.438	8.508	11.255	10.4003	7.995	8.282	6.612	7.62967	14.835	13.605	18.645	15.695	0	0.0036974	0.339723	0.907958	0.0042101
CJM1_1081	ispE	120.515	127.776	111.832	120.041	176.377	168.286	185.617	176.76	35.71	40.672	36.208	37.53	114.566	118.825	117.898	117.096	0	0.544117	-0.90949	0.260707	8.54784e-35
CJM1_1082	smpB	72.103	82.73	73.333	76.0553	141.241	115.735	126.051	127.676	81.471	81.777	84.859	82.7023	128.366	120.04	134.483	127.63	0	0.733645	0.894723	1.04328	2.41678e-15
CJM1_1083	trxC	465.127	421.358	392.238	426.241	595.763	523.4	525.985	548.383	604.279	583.066	614.366	600.57	588.182	569.975	587.48	581.879	0	0.350538	1.27017	0.745865	4.15232e-43
CJM1_1084	clpS	162.018	144.06	133.931	146.67	117.344	105.576	105.489	109.47	45.152	43.603	42.533	43.7627	103.033	98.466	96.342	99.2803	0	-0.434977	-0.970979	-0.265854	5.72804e-12
CJM1_1085	clpA	915.13	791.789	699.425	802.115	573.859	564.414	587.354	575.209	111.8	135.624	107.661	118.362	245.914	263.523	242.826	250.754	0	-0.49319	-1.99635	-1.38066	2.87129e-119
CJM1_1086	aat	45.322	40.92	39.876	42.0393	51.308	51.199	71.455	57.9873	6.573	6.957	6.586	6.70533	16.831	19.241	18.079	18.0503	0	0.447397	-1.87736	-0.923372	3.54139e-23
CJM1_1087	CJM1_1087	923.923	938.419	1113.11	991.816	911.786	849.536	931.936	897.753	740.977	736.198	762.478	746.551	888.902	859.057	926.416	891.458	0	-0.158519	0.363839	0.141973	4.34113e-07
CJM1_1088	CJM1_1088	173.625	184.19	173.341	177.052	131.448	135.304	134.578	133.777	55.557	57.287	58.152	56.9987	93.052	92.392	91.114	92.186	0	-0.418015	-0.862531	-0.64498	7.86454e-14
CJM1_1089	msrB	198.597	197.83	171.265	189.231	181.585	160.303	162.79	168.226	111.064	119.722	111.097	113.961	185.218	175.626	190.959	183.934	0	-0.182758	0.0386397	0.255858	0.000235857
CJM1_1090	CJM1_1090	19.847	17.149	18.328	18.4413	61.699	64.562	87.485	71.2487	7.03	11.213	5.102	7.78167	14.342	20.578	16.25	17.0567	0	1.93307	-0.499118	0.182887	3.04631e-21
CJM1_1091	pssA	296.928	278.484	289.347	288.253	362.546	368.477	319.513	350.179	110.1	129.253	112.347	117.233	196.159	200.6	234.302	210.354	0	0.268264	-0.531565	-0.158763	2.70704e-16
CJM1_1092	CJM1_1092	437.441	331.66	327.126	365.409	386.294	398.33	345.216	376.613	158.677	146.888	151.886	152.484	295.989	289.883	311.432	299.101	0	0.0315702	-0.484638	0.00790591	6.43428e-06
CJM1_1093	ftsH	3322.29	2843.45	2500.28	2888.67	3273.71	3427.45	2923.91	3208.35	2384.2	2386.14	2615.78	2462.04	3175.22	2871.21	3233.64	3093.35	0	0.139543	0.54511	0.395814	1.0428e-05
CJM1_1095	prmA	238.467	266.302	252.967	252.579	336.755	319.18	308.038	321.324	128.627	124.029	131.479	128.045	273.884	260.851	289.877	274.871	0	0.334017	-0.205059	0.418246	4.90535e-12
CJM1_1096	cheY	1530.44	1756.62	1573.65	1620.24	1447.82	1233	1314.33	1331.72	891.381	949.216	1037.25	959.283	1521.93	1430.68	1701.71	1551.44	0	-0.296618	0.0175061	0.233597	1.46724e-05
CJM1_1097	cheY	1.834	5.115	4.979	3.976	52.23	76.523	65.657	64.8033	4.213	11.468	2.629	6.10333	2.859	10.592	2.859	5.43667	0	4.01031	1.33066	0.743134	5.62059e-16
CJM1_1098	pglG	247.034	239.738	229.893	238.888	117.219	141.91	144.079	134.403	34.974	44.138	37.041	38.7177	64.097	72.689	64.795	67.1937	0	-0.843994	-1.86113	-1.53356	2.44074e-61
CJM1_1099	pglF	628.853	646.888	642.281	639.341	425.791	450.555	426.951	434.432	163.728	183.941	180.442	176.037	374.575	385.021	369.48	376.359	0	-0.570867	-1.09079	-0.468106	1.02658e-42
CJM1_1100	pglE	1090.44	1034.15	974.195	1032.93	1145.6	983.414	994.791	1041.27	781.738	752.711	775.415	769.955	1387.88	1294.93	1394.71	1359.17	0	-0.00147877	0.351108	0.692727	1.54961e-15
CJM1_1101	pglD	26.279	28.367	24.261	26.3023	34.139	46.494	44.218	41.617	6.396	9.709	5.05	7.05167	11.163	14.358	9.4	11.6403	0	0.648117	-1.14911	-0.879	7.37607e-11
CJM1_1102	pglC	45.9	44.38	39.008	43.096	53.576	65.112	66.704	61.7973	16.446	23.267	15.931	18.548	21.735	28.838	25.521	25.3647	0	0.505908	-0.459165	-0.468789	4.79936e-06
CJM1_1103	pglA	98.256	110.183	96.958	101.799	104.485	120.24	115.502	113.409	24.67	46.278	25.614	32.1873	34.254	57.457	35.771	42.494	0	0.142203	-0.916825	-0.964849	2.20904e-09
CJM1_1104	wlaF	388.2	352.12	340.178	360.166	242.262	297.134	274.418	271.271	93.196	116.486	93.813	101.165	109.046	134.811	113.236	119.031	0	-0.422227	-1.06846	-1.30111	6.44509e-42
CJM1_1105	pglJ	92.603	87.153	90.58	90.112	80.862	84.005	93.186	86.0177	23.705	27.981	27.071	26.2523	49.311	50.217	49.755	49.761	0	-0.0818442	-1.01076	-0.560339	4.64808e-11
CJM1_1106	pglI	168.022	164.619	138.635	157.092	119.586	148.442	119.985	129.338	20.786	35.193	20.642	25.5403	53.673	64.794	49.497	55.988	0	-0.292398	-1.87159	-1.19159	1.12587e-27
CJM1_1107	capM	145.789	129.729	121.727	132.415	87.914	100.796	95.428	94.7127	26.294	31.167	26.447	27.9693	39.133	45.771	43.008	42.6373	0	-0.496643	-1.47704	-1.33858	1.08925e-27
CJM1_1108	wlaB	467.413	428.005	380.139	425.186	318.29	365.574	339.929	341.264	70.862	100.915	70.906	80.8943	190.122	214.473	185.706	196.767	0	-0.3302	-1.6365	-0.814889	1.36266e-52
CJM1_1109	galE	956.155	774.146	817.698	849.333	654.921	566.391	549.08	590.131	922.7	895.139	887.918	901.919	869.089	794.846	895.487	853.141	0	-0.538042	0.86074	0.303131	1.01277e-39
CJM1_1110	wlaX	118.405	119.499	100.454	112.786	101.869	105.576	122.104	109.85	39.822	39.958	42.664	40.8147	63.407	70.236	71.439	68.3607	0	-0.0527245	-0.691718	-0.426027	1.79897e-06
CJM1_1111	waaC	27.836	28.689	28.647	28.3907	118.889	112.607	159.623	130.373	15.254	22.935	18.299	18.8293	53.771	64.794	63.507	60.6907	0	2.18213	0.166143	1.39143	9.1196e-41
CJM1_1112	htrB	26.379	35.978	33.477	31.9447	64.166	68.165	83.027	71.786	8.375	13.659	9.241	10.425	12.839	19.727	12.593	15.053	0	1.15194	-0.862832	-0.789953	2.49763e-18
CJM1_1113	CJM1_1113	13.089	18.211	13.836	15.0453	41.44	46.219	48.92	45.5263	4.188	7.849	3.566	5.201	5.126	11.54	6.103	7.58967	0	1.58281	-0.791317	-0.692039	1.65915e-14
CJM1_1114	rmlA1	131.971	136.845	120.455	129.757	177.772	187.129	203.572	189.491	58.146	71.66	59.583	63.1297	102.441	116.395	111.588	110.141	0	0.532003	-0.274812	0.0597807	7.28307e-12
CJM1_1115	rmlB	130.74	126.912	123.74	127.131	150.66	136.105	181.598	156.121	46.674	57.44	48.677	50.9303	106.655	102.28	100.463	103.133	0	0.280457	-0.554857	-0.00499718	1.02076e-09
CJM1_1116	CJM1_1116	30.173	30.739	26.528	29.1467	58.211	59.131	61.954	59.7653	13.147	17.1	13.926	14.7243	23.953	29.664	28.122	27.2463	0	1.02216	-0.222122	0.198695	7.70934e-09
CJM1_1117	CJM1_1117	29.57	28.071	25.807	27.816	43.708	39.813	48.189	43.9033	11.7	14.602	12.859	13.0537	21.637	22.327	23.229	22.3977	0	0.643598	-0.325828	-0.0160846	0.00015231
CJM1_1118	CJM1_1118	99.713	115.495	91.152	102.12	100.897	82.279	124.443	102.54	23.528	26.732	24.442	24.9007	76.443	73.856	73.448	74.5823	0	-0.0105333	-1.26736	-0.156376	7.47341e-15
CJM1_1119	CJM1_1119	71.173	91.378	83.588	82.0463	67.207	63.436	80.42	70.3543	22.588	23.292	24.234	23.3713	62.076	53.448	62.091	59.205	0	-0.237671	-1.03877	-0.174256	7.27976e-08
CJM1_1120	CJM1_1120	33.715	31.308	34.834	33.2857	35.235	25.174	43.268	34.559	1.675	3.517	1.093	2.095	7.516	9.669	8.318	8.501	0	0.0364737	-3.25522	-1.67328	8.20072e-22
CJM1_1121	CJM1_1121	35.675	44.231	35.533	38.4797	47.795	39.187	69.067	52.0163	2.741	4.562	1.536	2.94633	9.537	11.977	9.374	10.296	0	0.416658	-2.96544	-1.6054	2.27475e-24
CJM1_1122	CJM1_1122	165.46	172.922	166.243	168.208	231.871	219.685	310.28	253.945	34.517	45.845	32.225	37.529	89.873	99.122	94.128	94.3743	0	0.577509	-1.40508	-0.537655	6.61339e-51
CJM1_1123	CJM1_1123	328.759	370.554	399.314	366.209	235.285	175.818	229.835	213.646	189.362	189.089	184.607	187.686	200.176	195.766	221.914	205.952	0	-0.792949	-0.191984	-0.534666	6.96515e-13
CJM1_1124	cgtA	138.528	166.473	169.633	158.211	223.199	168.736	279.876	223.937	86.344	90.289	78.091	84.908	149.436	155.947	165.515	156.966	0	0.483417	-0.129032	0.284211	4.06958e-05
CJM1_1125	CJM1_1125	81.097	103.906	89.796	91.5997	267.331	250.464	299.268	272.354	32.005	43.654	25.536	33.7317	108.898	126.745	131.006	122.216	0	1.55688	-0.686654	0.711522	2.25022e-55
CJM1_1126	CJM1_1126	44.292	43.712	44.517	44.1737	60.229	47.22	68.093	58.514	4.086	8.282	4.581	5.64967	31.74	32.652	34.792	33.0613	0	0.38931	-2.22246	-0.122008	7.03526e-22
CJM1_1127	CJM1_1127	39.518	42.798	45.385	42.567	25.143	18.518	27.091	23.584	2.843	4.893	3.748	3.828	16.831	16.496	17.821	17.0493	0	-0.868216	-2.71935	-1.02398	1.70221e-19
CJM1_1128	waaV	75.344	72.376	62.484	70.068	148.866	126.07	162.863	145.933	31.218	33.587	29.622	31.4757	92.584	91.226	96.394	93.4013	0	1.04351	-0.385119	0.711506	3.62095e-26
CJM1_1129	waaF	31.203	35.78	35.342	34.1083	78.246	88.109	107.195	91.1833	8.579	16.666	7.757	11.0007	17.792	27.477	18.594	21.2877	0	1.40239	-0.892748	-0.384737	2.59454e-19
CJM1_1130	CJM1_1130	65.32	74.378	77.697	72.465	137.927	158.701	145.955	147.528	18.477	28.618	18.481	21.8587	50.321	57.189	58.305	55.2717	0	1.01186	-0.976119	-0.0954189	1.48908e-30
CJM1_1131	CJM1_1131	67.757	75.49	73.587	72.278	99.203	113.258	162.57	125.01	14.035	22.324	14.082	16.8137	34.303	43.657	33.453	37.1377	0	0.772647	-1.35199	-0.664667	5.63413e-24
CJM1_1132	gmhA	161.038	174.652	164.972	166.887	106.03	132.101	138.915	125.682	51.42	65.952	63.019	60.1303	64.836	76.455	57.867	66.386	0	-0.423892	-0.706336	-1.03338	2.79303e-12
CJM1_1133	hldE	390.863	393.856	397.153	393.957	264.64	303.314	263.65	277.201	135.81	161.414	144.103	147.109	210.822	228.393	198.582	212.599	0	-0.519988	-0.654554	-0.593474	1.06449e-15
CJM1_1134	waaD	129.81	147.915	160.311	146.012	127.211	125.32	138.037	130.189	110.506	108.662	101.83	106.999	124.67	135.199	121.735	127.201	0	-0.180501	0.323306	0.0968582	0.000179332
CJM1_1135
CJM1_1136	cyf	2794.15	1675.25	2260.32	2243.24	1583.15	1182.8	1382.08	1382.68	2712.8	2709.5	2564.97	2662.42	2066.13	1927.94	2445.28	2146.45	0	-0.712071	1.01954	0.232487	9.05371e-29
CJM1_1137	ccoS	8.366	10.477	8.581	9.14133	13.855	11.836	19.441	15.044	2.563	3.695	3.748	3.33533	9.044	8.965	8.473	8.82733	0	0.701003	-0.688684	0.246344	0.00016202
CJM1_1138	CJM1_1138	160.46	162.618	165.756	162.945	229.629	260.724	294.59	261.648	77.511	102.725	73.275	84.5037	106.36	138.333	115.091	119.928	0	0.667914	-0.188246	-0.146586	3.82327e-15
CJM1_1139	CJM1_1139	43.061	52.657	46.402	47.3733	46.773	51.124	51.453	49.7833	20.304	19.164	18.065	19.1777	31.666	33.429	36.286	33.7937	0	0.0575584	-0.531258	-0.191453	0.0245229
CJM1_1140	rho	617.925	593.02	561.278	590.741	280.912	297.909	284.041	287.621	352.481	349.789	354.298	352.189	309.863	324.333	311.303	315.166	0	-1.05159	0.0276744	-0.609887	4.42676e-49
CJM1_1141	dnaX	280.171	278.509	255.276	271.319	197.608	231.371	251.079	226.686	90.379	99.488	91.288	93.7183	118.878	146.982	116.584	127.481	0	-0.273983	-0.764259	-0.793339	8.67283e-16
CJM1_1142	CJM1_1142	90.945	86.387	110.984	96.1053	112.011	137.907	125.491	125.136	85.024	95.258	78.455	86.2457	69.321	77.451	78.598	75.1233	0	0.366643	0.609572	-0.0602614	6.02645e-07
CJM1_1143	CJM1_1143	212.54	216.733	200.42	209.898	212.011	248.287	232.32	230.873	61.319	88.76	63.488	71.189	103.748	125.093	96.008	108.283	0	0.124027	-0.80284	-0.65837	2.95454e-18
CJM1_1144	CJM1_1144	16.807	21.152	19.069	19.0093	30.227	31.905	37.201	33.111	14.188	14.73	14.681	14.533	13.455	15.913	14.731	14.6997	0	0.785071	0.384471	-0.0752148	0.0013657
CJM1_1145	CJM1_1145	124.459	115.866	122.214	120.846	176.975	184.326	167.808	176.37	116.115	125.584	117.501	119.733	127.306	130.486	130.285	129.359	0	0.532379	0.756486	0.394443	1.45658e-12
CJM1_1146	CJM1_1146	157.32	131.063	134.758	141.047	119.786	118.763	123.517	120.689	46.319	56.344	45.917	49.5267	89.282	96.352	101.519	95.7177	0	-0.238628	-0.745403	-0.263197	9.65952e-08
CJM1_1147	CJM1_1147	36.026	35.064	38.436	36.5087	45.278	59.532	60.93	55.2467	6.091	11.748	6.664	8.16767	9.857	16.763	10.198	12.2727	0	0.582671	-1.41553	-1.27729	1.1784e-14
CJM1_1148	CJM1_1148	43.639	49.717	46.402	46.586	89.808	113.633	96.5	99.9803	10.279	20.642	12.911	14.6107	21.587	33.162	22.817	25.8553	0	1.08877	-0.92697	-0.553891	2.09412e-18
CJM1_1149	ldh	74.063	92.935	97.106	88.0347	178.27	191.533	208.542	192.782	92.029	101.247	80.85	91.3753	87.779	97.567	86.427	90.591	0	1.11548	0.819432	0.336948	7.47318e-19
CJM1_1150	CJM1_1150	968.315	799.103	698.429	821.949	768.078	662.883	719.179	716.713	95.201	103.617	106.75	101.856	666.251	611.227	701.901	659.793	0	-0.210986	-2.24016	-0.0200326	1.69484e-97
CJM1_1151	CJM1_1151	11.531	7.808	9.175	9.50467	12.509	12.962	14.983	13.4847	14.264	15.953	15.488	15.235	11.114	12.973	13.701	12.596	0	0.489771	1.45056	0.701889	3.34627e-06
CJM1_1152	omp50	331.422	342.557	349.141	341.04	363.443	456.085	495.239	438.256	406.795	423.054	431.686	420.512	345.694	402.148	331.726	359.856	0	0.34656	1.0748	0.373609	1.28666e-24
CJM1_1153	ppiB	275.172	234.599	216.29	242.02	182.457	186.903	189.345	186.235	149.033	167.81	190.515	169.119	233.025	241.707	229.692	234.808	0	-0.391373	0.256548	0.253247	7.88196e-10
CJM1_1154	CJM1_1154	254.546	238.997	194.148	229.23	261.201	269.357	275.88	268.813	316.72	328.383	337.43	327.511	263.78	265.321	259.411	262.837	0	0.216503	1.28834	0.494524	6.02929e-47
CJM1_1155	CJM1_1155	52.633	44.207	47.928	48.256	68.951	62.66	65.925	65.8453	14.924	16.513	15.306	15.581	60.622	53.642	62.168	58.8107	0	0.4346	-0.86167	0.581962	4.46063e-14
CJM1_1156	CJM1_1156	11.481	12.577	12.755	12.271	23.997	31.355	33.766	29.706	3.223	3.823	2.629	3.225	8.896	10.665	10.25	9.937	0	1.25976	-1.1656	-0.00902462	4.62716e-15
CJM1_1157	argS	1338.28	1185.03	1124.97	1216.09	1112.96	1092.02	1047.58	1084.19	500.778	475.474	494.132	490.128	1150.49	1090.29	1094.89	1111.89	0	-0.178583	-0.535442	0.167742	1.98188e-12
CJM1_1158	tatA	460.379	488.372	481.567	476.773	444.032	400.707	396.669	413.803	436.084	434.7	505.742	458.842	684.339	669.073	667.057	673.49	0	-0.217707	0.721018	0.794811	3.56853e-35
CJM1_1159	gmk	267.308	286.144	291.445	281.632	346.523	302.013	321.121	323.219	359.182	350.91	336.441	348.844	355.403	325.207	356.68	345.763	0	0.184702	1.08154	0.59232	5.46022e-39
CJM1_1160	CJM1_1160	340.843	394.498	423.003	386.115	430.924	418.224	481.231	443.46	341.771	408.044	374.445	374.753	392.935	393.013	410.35	398.766	0	0.184424	0.723574	0.342308	3.32683e-16
CJM1_1161	fliR	60.546	62.863	55.111	59.5067	133.665	146.44	153.654	144.586	13.629	22.094	10.438	15.387	26.836	42.03	30.929	33.265	0	1.26663	-1.20548	-0.543473	9.60534e-31
CJM1_1162	CJM1_1162	62.858	66.816	56.933	62.2023	49.29	51.824	46.873	49.329	7.335	8.69	8.642	8.22233	32.332	30.368	30.646	31.1153	0	-0.347134	-2.14993	-0.702264	1.41727e-21
CJM1_1163	tsf	2314.05	1871.7	1794.54	1993.43	1183.7	1216.51	1053.65	1151.29	1186.6	1131.96	1185.03	1167.86	1495.86	1431.12	1435.84	1454.27	0	-0.804066	0.00438212	-0.157911	3.50539e-14
CJM1_1164	rpsB	1948.89	1811.58	1742.16	1834.21	1570.59	1570.3	1493.22	1544.7	2130.62	2234.46	2348.66	2237.91	1963.17	1890	1945.08	1932.75	0	-0.26086	1.06037	0.372201	2.23824e-51
CJM1_1165	cfa	263.565	266.154	237.542	255.754	319.586	322.608	340.27	327.488	296.112	320.686	380.432	332.41	391.111	378.485	380.244	383.28	0	0.342771	1.15348	0.880489	6.03686e-34
CJM1_1166	petC	3352.23	2902.41	3035.6	3096.75	715.923	725.117	753.164	731.401	1280.46	1273.21	1327.96	1293.88	1256.18	1272.31	1237.31	1255.27	0	-2.09597	-0.484671	-1.00621	4.42232e-109
CJM1_1167	petB	2548.98	2470.72	2481.78	2500.49	693.421	753.469	655.788	700.893	1141.83	1131.98	1201.69	1158.5	1042.13	997.244	1012.35	1017.24	0	-1.8476	-0.335229	-1.00093	4.43627e-87
CJM1_1168	petA	1203.47	1414.93	1329.73	1316.04	474.806	486.039	427.317	462.721	483.164	481.973	506.601	490.579	498.801	482.175	520.573	500.516	0	-1.52071	-0.649441	-1.09849	2.34007e-60
CJM1_1169	arsB	79.715	77.911	77.803	78.4763	124.072	174.116	111.702	136.63	32.131	61.62	22.36	38.7037	23.781	63.846	24.105	37.244	0	0.789287	-0.285795	-0.780748	2.57648e-05
CJM1_1170	mnmG	247.687	270.305	272.312	263.435	308.323	373.356	355.302	345.66	133.678	159.885	147.123	146.895	214.321	249.019	220.266	227.869	0	0.377912	-0.0757177	0.0866257	4.78256e-06
CJM1_1171	cetB	141.241	120.61	120.116	127.322	100.174	86.858	92.48	93.1707	74.846	73.954	77.232	75.344	126.321	121.473	128.997	125.597	0	-0.464011	0.0176204	0.27702	1.39016e-07
CJM1_1172	cetA	920.833	854.528	748.01	841.124	1047.74	969.726	1046.97	1021.48	1057.21	1133.23	1269.31	1153.25	1437.04	1400.24	1460.59	1432.62	0	0.266559	1.22977	1.0651	3.15221e-43
CJM1_1173	CJM1_1173	232.84	198.126	213.578	214.848	230.301	175.342	227.813	211.152	28.35	27.293	27.983	27.8753	170.21	154.101	208.497	177.603	0	-0.0400867	-2.17191	0.0212704	1.03042e-62
CJM1_1174	dctA	720.678	775.554	997.333	831.188	467.381	441.196	482.62	463.732	421.896	439.466	435.824	432.395	550.084	552.629	573.959	558.891	0	-0.856961	-0.171487	-0.277105	3.1856e-15
CJM1_1175	CJM1_1175	122.047	118.485	102.996	114.509	175.828	147.541	198.456	173.942	63.146	69.851	60.729	64.5753	136.03	131.944	154.467	140.814	0	0.587774	-0.0580708	0.594794	1.69447e-10
CJM1_1176	CJM1_1176	330.769	320.961	420.842	357.524	386.269	361.52	389.117	378.969	262.305	265.336	263.999	263.88	403.679	401.832	426.445	410.652	0	0.0691777	0.33396	0.495394	4.80309e-07
CJM1_1177	pyrC2	204.501	189.231	214.51	202.747	114.453	120.64	114.576	116.556	54.085	57.338	55.262	55.5617	73.387	80.901	82.667	78.985	0	-0.812256	-1.0968	-1.06438	1.41409e-26
CJM1_1178	gpsA	267.384	306.629	312.57	295.528	208.946	223.163	209.882	213.997	91.699	109.096	114.924	105.24	184.725	193.774	189.028	189.176	0	-0.47934	-0.719721	-0.347615	1.63652e-11
CJM1_1179	gatB	627.572	665.075	675.843	656.163	609.369	585.459	585.453	593.427	528.925	507.329	524.249	520.168	775.346	743.171	786.911	768.476	0	-0.158694	0.439676	0.524234	1.0393e-18
CJM1_1180	luxS	1565.34	1371.86	1336.7	1424.63	2647.17	2061.14	2105.4	2271.24	2698.51	2533.71	2437.47	2556.56	3029.35	2755.03	3036.62	2940.34	0	0.660086	1.61799	1.34222	8.8976e-48
CJM1_1181	CJM1_1181	78.911	68.694	85.813	77.806	711.487	660.856	647.115	673.153	1588.25	1478.23	1421.93	1496.14	919.558	927.203	932.004	926.255	0	3.09904	5.03888	3.86914	0
CJM1_1182	CJM1_1182	36.604	37.263	39.22	37.6957	265.038	273.936	246.718	261.897	425.221	400.552	396.389	407.387	424.083	421.584	414.831	420.166	0	2.78306	4.20782	3.77437	0
CJM1_1183	metE	93.658	93.849	89.563	92.3567	657.213	683.477	614.591	651.76	1695.28	1641.81	1616.04	1651.04	1043.96	1040.32	1043.57	1042.61	0	2.80632	4.9339	3.79338	0
CJM1_1184	metF	16.883	19.793	17.946	18.2073	78.345	91.938	105.903	92.062	60.253	63.301	57.943	60.499	70.331	75.58	67.653	71.188	0	2.32235	2.50236	2.2633	5.90002e-49
CJM1_1185
CJM1_1186	radA	262.535	261.73	232.669	252.311	345.552	451.106	383.903	393.52	66.243	104.993	77.648	82.9613	206.583	220.716	181.044	202.781	0	0.628561	-0.848977	-0.0182752	9.10771e-30
CJM1_1187	ftsY	262.686	278.682	250.361	263.91	278.445	300.662	310.182	296.43	191.57	195.689	228.754	205.338	378.987	367.601	342.928	363.172	0	0.153621	0.414	0.757578	1.53168e-14
CJM1_1188	CJM1_1188	401.666	364.624	372.299	379.53	611.512	446.226	527.666	528.468	589.254	556.895	558.661	568.27	790.33	744.337	863.424	799.364	0	0.463584	1.35718	1.37096	9.27467e-48
CJM1_1189	CJM1_1189	104.16	74.773	85.855	88.2627	132.145	96.792	113.139	114.025	79.085	81.191	77.076	79.1173	153.083	148.659	150.836	150.859	0	0.355701	0.613925	1.07007	5.03544e-13
CJM1_1190	CJM1_1190	572.804	502.432	517.397	530.878	449.588	481.284	494.046	474.973	367.836	376.903	360.337	368.359	364.004	377.003	361.651	367.553	0	-0.174525	0.244599	-0.233913	3.42774e-09
CJM1_1191	dedA	67.757	79.32	77.909	74.9953	53.053	54.877	58.592	55.5073	16.269	17.711	16.009	16.663	29.867	31.364	32.449	31.2267	0	-0.448727	-1.4013	-0.968141	4.72931e-13
CJM1_1192	comEC	7.11	7.166	7.098	7.12467	70.67	100.321	84.757	85.2493	3.299	11.519	2.161	5.65967	2.661	12.244	3.657	6.18733	0	3.56704	0.372068	0.0898484	2.05185e-17
CJM1_1193	rbn	46.352	47.098	45.364	46.2713	74.607	76.998	99.228	83.611	6.777	11.315	4.868	7.65333	16.141	22.472	20.113	19.5753	0	0.837409	-1.85232	-0.945696	9.75546e-25
CJM1_1194	glcD	769.718	751.758	637.598	719.691	543.907	609.507	620.584	591.333	157.053	192.707	186.793	178.851	408.534	406.813	400.692	405.346	0	-0.297176	-1.24049	-0.531308	1.49559e-40
CJM1_1195	CJM1_1195	628.024	585.31	567.549	593.628	587.665	514.616	528.299	543.527	445.652	444.206	447.122	445.66	654.176	607.097	749.518	670.264	0	-0.140522	0.360024	0.471432	8.192e-12
CJM1_1196	CJM1_1196	506.705	462.377	393.149	454.077	410.665	392.349	437.963	413.659	227.306	212.967	211.418	217.23	313.707	301.933	333.528	316.389	0	-0.148489	-0.288501	-0.224413	0.023592
CJM1_1197
CJM1_1198
CJM1_1199	ribE	60.195	63.456	60.154	61.2683	65.537	77.974	86.414	76.6417	32.284	34.709	33.527	33.5067	41.425	44.921	37.625	41.3237	0	0.307857	-0.0999709	-0.271497	0.00829344
CJM1_1200	CJM1_1200	536.828	509.895	522.079	522.934	592.175	602.625	662.244	619.015	449.688	465.153	447.278	454.04	465.139	501.805	463.478	476.807	0	0.228749	0.567816	0.163078	4.54778e-12
CJM1_1201	groS	205.481	204.773	205.293	205.182	409.195	381.089	350.234	380.173	834.909	831.991	825.003	830.634	543.972	508.388	539.836	530.732	0	0.876985	2.79045	1.6676	3.61867e-235
CJM1_1202	groL	3805.38	3913.48	3684.96	3801.27	4664.98	5228.74	4435.76	4776.5	8120.82	7959.77	8667.55	8249.38	5892.42	5722.93	5362.77	5659.37	0	0.317026	1.89339	0.871009	1.56083e-83
CJM1_1203	dccS	75.947	88.438	94.775	86.3867	177.672	198.765	230.59	202.342	29.111	41.997	25.822	32.31	72.894	83.816	73.01	76.5733	0	1.21194	-0.665342	0.121687	5.78025e-34
CJM1_1204	dccR	132.197	150.287	129.609	137.364	285.746	272.835	266.403	274.995	51.649	64.907	53.024	56.5267	211.61	216.683	220.627	216.307	0	0.988259	-0.51727	0.951502	1.39248e-70
CJM1_1205	CJM1_1205	149.13	164.644	187.474	167.083	126.265	98.369	133.336	119.323	113.196	113.377	114.091	113.555	132.95	130.365	148.492	137.269	0	-0.501834	0.215516	0.0119369	4.94443e-07
CJM1_1206	CJM1_1206	148.427	160.27	200.971	169.889	109.494	86.407	99.545	98.482	249.615	242.095	235.808	242.506	218.215	202.277	214.729	211.74	0	-0.801643	1.28605	0.613448	2.23984e-68
CJM1_1207	CJM1_1207	5.577	8.476	6.632	6.895	16.77	12.137	15.957	14.9547	4.619	5.173	5.388	5.06	14.022	11.467	13.726	13.0717	0	1.10161	0.32456	1.21922	4.69567e-05
CJM1_1208	CJM1_1208	1246.02	1043.83	894.019	1061.29	587.764	549.199	521.673	552.879	86.141	96.379	80.512	87.6773	366.074	340.707	343.289	350.023	0	-0.953174	-2.83002	-1.30291	1.01983e-147
CJM1_1209	ompR	1456.1	1371.74	1190.57	1339.47	900.049	708.326	809.052	805.809	512.225	486.152	511.911	503.429	1009.38	936.119	1064.58	1003.36	0	-0.746829	-0.635841	-0.120044	7.19252e-15
CJM1_1210	htrA	1893.77	1962.34	1632.18	1829.43	1111.09	1082.41	1094.36	1095.95	1549.26	1624.28	1743.71	1639.09	1461.16	1354.45	1412.97	1409.53	0	-0.752553	0.615483	-0.0791631	4.91932e-41
CJM1_1211	dnaJ-1	87.453	113.815	97.657	99.6417	212.459	249.888	274.589	245.645	133.297	174.894	192.988	167.06	218.018	223.073	173.344	204.812	0	1.28662	1.51479	1.33649	4.45158e-26
CJM1_1212	hspR	79.791	77.615	84.351	80.5857	103.414	94.815	101.518	99.9157	47.842	46.89	46.021	46.9177	117.991	119.675	108.781	115.482	0	0.295918	-0.00745913	0.815474	2.44807e-11
CJM1_1213	kefB	115.817	107.563	115.73	113.037	250.66	252.016	246.938	249.871	40.177	47.374	38.681	42.0773	118.386	124.874	117.717	120.326	0	1.13073	-0.660682	0.386376	6.67764e-63
CJM1_1214	CJM1_1214	3.442	3.459	3.009	3.30333	7.102	6.381	9.16	7.54767	1.142	1.427	1.796	1.455	2.292	2.454	3.168	2.638	0	1.17561	-0.409863	-0.0289025	1.24147e-06
CJM1_1215	CJM1_1215	29.444	27.824	28.795	28.6877	30.202	32.181	41.148	34.5103	6.7	8.206	6.82	7.242	8.206	11.176	7.777	9.053	0	0.250372	-1.22124	-1.36748	5.86415e-12
CJM1_1216	glyS	500.45	482.294	510.066	497.603	409.344	405.262	411.043	408.55	245.3	254.429	229.196	242.975	322.702	346.198	344.602	337.834	0	-0.298371	-0.264075	-0.262709	0.000114217
CJM1_1217	CJM1_1217	122.374	117.719	125.371	121.821	74.956	89.535	94.502	86.331	17.995	22.298	16.79	19.0277	24.101	31.704	22.766	26.1903	0	-0.511631	-1.91642	-1.92145	1.91273e-37
CJM1_1218	CJM1_1218	43.84	33.112	39.643	38.865	39.746	42.04	56.643	46.143	3.071	5.708	2.733	3.83733	8.921	11.856	7.262	9.34633	0	0.230933	-2.59642	-1.75903	6.40911e-23
CJM1_1219	CJM1_1219	26.103	28.614	29.791	28.1693	84.55	98.819	104.758	96.0423	18.629	31.039	18.221	22.6297	31.247	44.726	32.655	36.2093	0	1.75437	0.432545	0.65749	6.53073e-16
CJM1_1220	pdxJ	119.008	135.461	127.787	127.419	192.699	171.163	216.509	193.457	126.013	131.47	123.644	127.042	169.027	161.267	181.843	170.712	0	0.586894	0.766535	0.71812	1.74421e-13
CJM1_1221	pdxA	60.496	60.861	63.522	61.6263	98.903	103.073	108.656	103.544	18.248	22.757	15.644	18.883	33.096	41.738	33.737	36.1903	0	0.734136	-0.94627	-0.472099	9.21262e-21
CJM1_1222	CJM1_1222	223.645	260.668	259.811	248.041	155.32	143.387	147.709	148.805	190.124	189.267	215.4	198.264	207.643	193.871	211.098	204.204	0	-0.751122	0.452451	0.0156246	8.49594e-28
CJM1_1223	CJM1_1223	22.988	27.947	27.778	26.2377	77.797	97.043	84.708	86.516	26.548	33.078	24.807	28.1443	25.678	33.186	29.771	29.545	0	1.70768	0.8625	0.466326	1.33578e-16
CJM1_1224	CJM1_1224	1311.37	1595.76	1528.5	1478.54	9990.85	7085.74	9141.32	8739.3	10437.9	10231.2	11976.3	10881.8	9515	9410.77	10878.5	9934.76	0	2.54834	3.65646	3.04411	2.10556e-133
CJM1_1225	hemE	790.495	725.837	684.255	733.529	1882.21	1657.93	1619.64	1719.93	838.539	785.84	773.749	799.376	1801.19	1655.8	1797.8	1751.6	0	1.21661	0.898877	1.55258	3.73881e-51
CJM1_1226	CJM1_1226	344.436	323.432	304.582	324.15	413.954	389.697	457.77	420.474	86.369	78.872	75.618	80.2863	307.398	307.594	300.642	305.211	0	0.360648	-1.23871	0.209896	5.58515e-65
CJM1_1227	CJM1_1227	129.81	125.108	124.651	126.523	319.536	250.739	302.533	290.936	86.369	86.466	84.989	85.9413	258.605	254.826	291.164	268.198	0	1.18679	0.214796	1.37998	2.09723e-55
CJM1_1228	uvrC	85.368	103.412	92.784	93.8547	247.147	227.392	254.051	242.863	44.06	52.828	42.768	46.552	149.042	163.575	173.833	162.15	0	1.35714	-0.247156	1.0845	3.41107e-62
CJM1_1229	CJM1_1229	9.723	15.271	15.065	13.353	26.19	17.667	26.263	23.3733	6.218	6.651	5.518	6.129	20.133	18.561	20.422	19.7053	0	0.790783	-0.356326	0.856875	3.71664e-05
CJM1_1230	guaA	656.288	651.806	666.456	658.183	536.257	556.982	512.878	535.372	562.909	579.881	595.676	579.489	603.066	614.361	608.417	608.615	0	-0.311066	0.589306	0.18333	1.22127e-26
CJM1_1231	CJM1_1231	379.432	392.521	397.768	389.907	275.803	314.15	337.493	309.149	169.591	197.04	178.307	181.646	177.184	217.607	176.409	190.4	0	-0.349679	-0.334618	-0.738123	1.08767e-12
CJM1_1232	purD	1665.08	1698.6	1784.12	1715.93	2427.11	2352.67	2108.69	2296.16	2251.15	2161.37	2236.6	2216.37	2771.66	2658.07	2835.36	2755.03	0	0.407462	1.14402	0.979335	6.09899e-35
CJM1_1233	CJM1_1233	78.384	82.73	97.106	86.0733	85.248	93.514	96.061	91.6077	38.02	39.704	37.301	38.3417	58.232	60.809	63.224	60.755	0	0.0750722	-0.396447	-0.207112	0.0107995
CJM1_1234	CJM1_1234	349.913	328.077	321.956	333.315	380.413	450.205	418.084	416.234	54.517	78.592	52.659	61.9227	131.274	160.684	126.422	139.46	0	0.307147	-1.67243	-0.960695	6.15343e-75
CJM1_1235	pnp	1410.05	1219.5	1119.21	1249.59	531.098	613.461	598.877	581.145	441.566	498.843	457.612	466.007	363.19	422.823	361.831	382.615	0	-1.11795	-0.654121	-1.41092	2.64384e-53
CJM1_1236	CJM1_1236	33.539	26.489	29.07	29.6993	52.828	64.261	72.576	63.2217	6.624	10.525	6.924	8.02433	8.453	15.524	9.941	11.306	0	1.07463	-1.13459	-1.09795	5.04996e-19
CJM1_1237
CJM1_1238	CJM1_1238	167.52	148.805	159.166	158.497	244.306	335.32	242.845	274.157	58.4	90.594	58.906	69.3	98.967	143.897	117.666	120.177	0	0.778901	-0.440641	-0.104046	1.18936e-14
CJM1_1239	CJM1_1239	32.534	37.609	37.948	36.0303	74.433	79.351	78.861	77.5483	36.446	40.443	32.876	36.5883	43.224	48.492	41.952	44.556	0	1.0916	0.788206	0.602297	2.34381e-08
CJM1_1240	porA	84953.8	86652.6	86417.3	86007.9	23399.8	21948.6	20403.7	21917.3	80240	76881.1	78568.3	78563.1	47463.1	45315.9	47445.8	46741.6	0	-1.98526	0.644139	-0.583294	2.01091e-118
CJM1_1241	dnaJ	44.794	46.233	43.288	44.7717	119.96	143.787	177.285	147.011	32.36	52.369	32.434	39.0543	38.517	63.846	41.926	48.0963	0	1.69905	0.553607	0.398719	4.14466e-17
CJM1_1242	racR	202.793	228.347	283.415	238.185	174.832	144.062	169.587	162.827	135.099	133.458	132.989	133.849	230.832	220.085	232.525	227.814	0	-0.564074	-0.0588953	0.231412	9.1547e-10
CJM1_1243	racS	122.148	130.322	149.674	134.048	165.512	198.364	180.769	181.548	26.218	44.189	22.204	30.8703	63.111	88.481	58.614	70.0687	0	0.423747	-1.37374	-0.640375	3.8464e-20
CJM1_1244	recR	10.426	9.81	11.781	10.6723	22.302	25.074	26.92	24.7653	3.858	4.638	3.54	4.012	4.189	8.94	3.683	5.604	0	1.19896	-0.648428	-0.633842	2.38413e-09
CJM1_1245	hydD	455.279	436.679	389.102	427.02	151.782	154.222	154.336	153.447	102.993	101.654	91.913	98.8533	175.089	183.716	170.46	176.422	0	-1.48993	-1.33907	-0.978477	4.90989e-74
CJM1_1246	hydC	1324.36	1218.88	1284.39	1275.88	566.135	539.465	490.659	532.086	1289.52	1250	1265.62	1268.38	1198.25	1157.49	1171.22	1175.65	0	-1.27445	0.765788	0.178521	7.66757e-95
CJM1_1247	hydB	3189.26	3549.42	3593.07	3443.92	1709.59	1837.83	1619.91	1722.44	5061.92	4989.52	5317.95	5123.13	3434.12	3461.93	3431.78	3442.61	0	-1.01255	1.34772	0.295653	3.28256e-115
CJM1_1248	hydA	1378.37	1359.7	1420.97	1386.35	1169.17	1282.77	1105.91	1185.95	2109.81	2163.28	2254.82	2175.97	2111.69	1995.22	2048.14	2051.68	0	-0.237959	1.42381	0.86204	1.81e-83
CJM1_1249	mnmC	59.34	55.746	52.674	55.92	154.423	192.384	208.64	185.149	10.71	29.179	9.163	16.3507	26.023	45.334	22.354	31.237	0	1.71229	-1.05258	-0.544136	1.40543e-21
CJM1_1250	amiA	286.754	308.408	277.418	290.86	284.276	312.348	307.746	301.457	63.527	101.017	69.084	77.876	108.504	141.953	106.515	118.991	0	0.0379299	-1.14743	-0.993324	5.61847e-31
CJM1_1251	CJM1_1251	732.109	705.278	714.533	717.307	365.312	409.416	382.636	385.788	275.934	303.638	315.122	298.231	367.133	365.609	366.982	366.575	0	-0.908173	-0.49444	-0.672041	1.64113e-28
CJM1_1252	tyrS	722.889	727.938	652.536	701.121	435.36	473.677	483.96	464.332	246.316	258.175	265.925	256.805	415.311	420.709	396.598	410.873	0	-0.608389	-0.676079	-0.474177	1.14183e-17
CJM1_1253	spoT	591.696	561.539	553.968	569.068	427.71	435.265	468.051	443.675	186.621	184.298	173.049	181.323	308.926	300.961	317.072	308.986	0	-0.373382	-0.8777	-0.584571	2.06636e-27
CJM1_1254	rpoZ	86.247	116.756	101.068	101.357	72.041	75.272	65.437	70.9167	80.938	78.286	90.039	83.0877	100.199	91.785	93.741	95.2417	0	-0.527959	0.489836	0.206877	3.19499e-10
CJM1_1255	pyrH	533.135	562.602	484.407	526.715	535.559	578.627	582.457	565.548	500.829	568.286	638.158	569.091	656.197	615.017	622.864	631.359	0	0.0889205	0.884723	0.558416	5.28641e-23
CJM1_1256	CJM1_1256	86.448	82.804	88.016	85.756	149.888	147.791	176.749	158.143	20	31.574	16.165	22.5797	48.227	58.501	53.026	53.2513	0	0.867476	-1.17746	-0.39173	2.14932e-28
CJM1_1257	ftsX	78.962	95.159	96.131	90.084	159.382	162.005	154.799	158.729	33.832	38.378	30.377	34.1957	63.604	72.738	70.486	68.9427	0	0.803454	-0.6324	-0.0904253	1.28945e-23
CJM1_1258	lolD	142.523	126.961	134.546	134.677	151.283	148.467	165.177	154.976	26.218	29.153	25.874	27.0817	86.818	91.955	91.089	89.954	0	0.187982	-1.54591	-0.286039	1.95372e-44
CJM1_1259	trmB	459.198	422.248	383.826	421.757	406.279	386.994	403.125	398.799	93.019	92.455	93.37	92.948	279.428	259.248	280.503	273.06	0	-0.0942614	-1.40818	-0.33028	8.23317e-58
CJM1_1260	CJM1_1260	1623.92	1379.77	1224.34	1409.35	1595.51	1552.06	1448.01	1531.86	1109.04	1108.06	1141.17	1119.42	1561.71	1465.33	1520.85	1515.96	0	0.1078	0.442145	0.40234	1.49908e-05
CJM1_1261	rluA	534.893	456.941	437.305	476.38	894.442	722.49	759.06	791.997	226.037	219.338	215.374	220.25	816.772	763.846	853.174	811.264	0	0.720316	-0.339012	1.06481	1.47821e-49
CJM1_1262	mrdB	138.453	129.654	128.274	132.127	174.533	213.028	191.635	193.065	40.253	58.103	38.108	45.488	66.931	77.135	67.911	70.659	0	0.53399	-0.782964	-0.606684	3.11028e-25
CJM1_1263	CJM1_1263	1.105	1.705	1.695	1.50167	7.326	5.981	7.309	6.872	1.421	1.351	1.614	1.462	6.925	6.365	7.443	6.911	0	2.17372	0.732404	2.49271	2.02612e-16
CJM1_1264	CJM1_1264	16.832	8.451	9.386	11.5563	41.64	43.391	51.039	45.3567	13.908	15.876	11.766	13.85	18.384	20.286	18.671	19.1137	0	1.95837	1.02633	1.02328	1.15926e-09
CJM1_1265	ktrB	98.683	85.25	86.024	89.9857	243.608	326.211	279.778	283.199	53.273	78.49	50.785	60.8493	92.387	127.668	98.763	106.273	0	1.64116	0.189965	0.535866	3.67164e-33
CJM1_1266	ktrA	40.322	36.596	30.299	35.739	52.205	65.838	65.145	61.0627	18.959	24.923	17.154	20.3453	21.292	28.619	20.19	23.367	0	0.759186	-0.053432	-0.316179	1.64101e-05
CJM1_1267	CJM1_1267	95.518	80.58	78.545	84.881	84.401	89.886	99.009	91.0987	20.71	26.248	18.455	21.8043	49.754	55.1	49.06	51.3047	0	0.0875974	-1.20009	-0.429651	7.37378e-14
CJM1_1268	upp	280.548	274.333	239.767	264.883	180.413	204.22	170.293	184.975	129.896	133.738	123.956	129.197	146.405	156.093	144.475	148.991	0	-0.530063	-0.264432	-0.533374	4.19312e-08
CJM1_1269	maeB	1214.6	1105.48	1019.5	1113.19	795.389	871.857	765.467	810.904	908.969	917.998	945.939	924.302	921.111	867.56	874.627	887.766	0	-0.46955	0.505707	-0.0294305	3.79831e-22
CJM1_1270	gltX2	717.035	773.503	706.82	732.453	852.628	902.687	814.265	856.527	723.998	750.01	801.289	758.432	933.9	897.175	947.405	926.16	0	0.212926	0.824153	0.635053	6.58195e-22
CJM1_1271	CJM1_1271	357.55	321.875	293.818	324.414	261.325	213.254	240.628	238.402	153.221	170.766	156.208	160.065	244.583	237.698	265.54	249.274	0	-0.458109	-0.250027	-0.0835035	8.01329e-06
CJM1_1272	accC	1116.59	1069.14	1078.25	1087.99	514.976	567.792	535.973	539.58	295.68	312.557	320.927	309.721	607.453	616.135	594.278	605.955	0	-1.02517	-1.04018	-0.547888	3.25987e-47
CJM1_1273	accB	461.936	522.645	508.032	497.538	359.033	373.406	320	350.813	325.451	305.473	309.63	313.518	437.317	428.071	433.476	432.955	0	-0.516685	0.108634	0.095746	5.20413e-12
CJM1_1274	dcd	331.171	329.14	321.977	327.429	440.618	433.789	414.527	429.645	504.839	506.004	496.839	502.561	510.285	491.455	519.826	507.189	0	0.378781	1.39098	0.92781	1.5542e-74
CJM1_1275	flmA	747.836	717.386	802.316	755.846	4966.55	4486.38	4425.65	4626.2	6789.63	6217.63	6569.05	6525.44	6484.1	6204.45	6660.62	6449.72	0	2.6002	3.88622	3.38925	2.36767e-246
CJM1_1276	pseC	253.817	247.398	278.075	259.763	599.077	627.099	527.057	584.411	215.783	202.289	201.708	206.593	432.117	401.857	407.62	413.865	0	1.15718	0.443997	0.968377	2.10087e-35
CJM1_1277	CJM1_1277	152.496	146.284	141.305	146.695	264.091	295.057	287.915	282.354	34.872	46.329	35.687	38.9627	103.846	111.026	94.102	102.991	0	0.931048	-1.15144	-0.213481	8.66447e-74
CJM1_1278	CJM1_1278	35.122	38.746	32.1	35.3227	79.666	66.764	78.666	75.032	18.096	18.399	18.69	18.395	68.828	65.255	72.057	68.7133	0	1.07268	-0.167987	1.25669	1.26613e-19
CJM1_1279	CJM1_1279	293.713	296.918	300.174	296.935	412.036	327.938	388.264	376.079	105.176	96.048	89.83	97.018	380.391	374.185	381.738	378.771	0	0.326376	-0.839788	0.64754	1.45269e-49
CJM1_1280	CJM1_1280	104.461	92.243	93.101	96.6017	69.051	60.858	68.897	66.2687	28.147	30.173	26.212	28.1773	38.172	36.272	38.784	37.7427	0	-0.557903	-1.00863	-1.05917	6.0316e-12
CJM1_1281	acpP4	191.261	126.961	143.381	153.868	101.919	61.784	95.379	86.3607	85.455	83.969	84.39	84.6047	127.208	121.837	145.531	131.525	0	-0.848563	-0.0887227	0.0700904	5.31066e-07
CJM1_1282	CJM1_1282	138.804	159.158	160.247	152.736	225.193	221.762	290.546	245.834	42.385	58.842	47.792	49.673	133.763	148.27	146.097	142.71	0	0.670166	-0.859872	0.197694	3.65165e-33
CJM1_1283	neuA	31.504	23.104	30.087	28.2317	68.727	68.44	95.793	77.6533	21.929	22.502	20.798	21.743	31.001	37.195	30.26	32.8187	0	1.44253	0.393911	0.513098	1.77961e-10
CJM1_1284	pseG	10.2	9.093	12.692	10.6617	32.868	37.06	48.822	39.5833	5.431	9.76	4.79	6.66033	9.438	13.095	8.833	10.4553	0	1.87438	0.0635525	0.266806	8.90286e-12
CJM1_1285	pseH	3.894	3.459	4.238	3.86367	18.59	24.649	29.99	24.4097	1.117	3.058	1.041	1.73867	0.986	5.005	1.03	2.34033	0	2.64129	-0.426887	-0.429136	1.01571e-12
CJM1_1286	CJM1_1286	0.528	0.84	0.89	0.752667	31.697	36.26	50.04	39.3323	2.03	5.224	2.108	3.12067	3.278	9.742	5.099	6.03967	0	5.67994	2.7724	3.28829	1.44579e-32
CJM1_1287	hisF2	273.363	284.983	279.516	279.287	316.82	310.697	311.376	312.964	68.045	70.258	66.299	68.2007	237.165	221.348	227.451	228.655	0	0.15056	-1.26287	0.0080567	8.11241e-66
CJM1_1288	hisH1	287.909	316.513	320.409	308.277	422.053	431.237	399.69	417.66	162.434	169.237	185.439	172.37	390.101	344.667	359.359	364.709	0	0.424806	-0.0648984	0.539205	5.45618e-13
CJM1_1289	pseA	634.431	695.147	697.031	675.536	1665.16	1604.86	1605.02	1625.01	1611.19	1652.16	1748.92	1670.76	2241.74	2066.23	2272.25	2193.4	0	1.25261	2.08008	1.99541	2.13379e-114
CJM1_1290	pseI	337.175	306.654	324.117	322.649	441.191	439.695	450.607	443.831	192.915	187.254	177.058	185.742	363.141	369.885	369.917	367.648	0	0.446148	-0.023866	0.484678	1.20948e-14
CJM1_1291	maf3	134.257	151.325	146.92	144.167	194.916	199.54	238.849	211.102	33.07	44.112	31.861	36.3477	69.568	84.084	72.16	75.2707	0	0.534605	-1.22844	-0.641725	6.11952e-43
CJM1_1292	maf-3	174.353	192.443	192.729	186.508	328.258	265.403	324.02	305.894	107.46	110.013	99.54	105.671	246.678	242.46	260.158	249.765	0	0.698784	-0.0492818	0.717365	3.54438e-24
CJM1_1293	maf-4	450.279	465.515	445.674	453.823	320.134	327.813	356.861	334.936	70.862	83.892	67.575	74.1097	139.11	155.34	148.673	147.708	0	-0.452725	-1.84961	-1.3233	1.13938e-127
CJM1_1294	flaA	1035.09	772.194	883.001	896.762	1508.85	1471.88	1328.41	1436.38	790.722	770.983	785.515	782.407	992.65	886.412	983.485	954.182	0	0.6671	0.577617	0.386343	6.38622e-09
CJM1_1295	CJM1_1295	1803.86	1882.03	1818.7	1834.86	5073.53	4649.76	4375.35	4699.55	4554.8	4211.71	4265.84	4344.11	4310.97	3969.32	4411.56	4230.62	0	1.34399	2.01889	1.50169	8.95511e-77
CJM1_1296	flaB	12012.9	13007.5	12488.2	12502.9	12639.5	12140.4	10992.3	11924.1	17752.1	17415.4	18179	17782.2	14704.7	13737.4	14226.5	14222.9	0	-0.0810826	1.28277	0.482567	9.08037e-49
CJM1_1297	maf-5	245.652	219.303	214.595	226.517	191.976	196.287	237.509	208.591	48.223	60.473	48.911	52.5357	78.538	92.562	79.603	83.5677	0	-0.134213	-1.34467	-1.14221	1.73105e-43
CJM1_1298	maf7	135.739	142.009	130.541	136.096	106.504	119.639	126.222	117.455	54.136	58.46	52.893	55.163	48.325	61.174	48.339	52.6127	0	-0.226905	-0.533432	-1.07492	7.77281e-14
CJM1_1299	CJM1_1299	58.285	73.315	67.633	66.411	56.915	66.989	75.304	66.4027	18.705	22.808	18.638	20.0503	20.257	23.493	21.221	21.657	0	-0.0156415	-0.963725	-1.32064	1.34593e-13
CJM1_1300	ctsG	40.373	41.81	41.995	41.3927	34.887	34.533	36.276	35.232	13.502	16.845	14.186	14.8443	21.735	22.059	20.989	21.5943	0	-0.246666	-0.71519	-0.642217	0.00208139
CJM1_1301	gcp	65.872	71.264	78.375	71.837	81.211	88.409	105.246	91.622	13.705	17.89	14.369	15.3213	45.516	44.459	42.776	44.2503	0	0.334915	-1.46726	-0.40281	5.66391e-22
CJM1_1302	CJM1_1302	365.464	353.257	373.952	364.224	463.294	447.152	484.422	464.956	391.034	397.927	374.237	387.733	455.528	486.596	475.557	472.56	0	0.337843	0.861678	0.671701	3.72007e-30
CJM1_1303	dxr	307.128	313.103	301.191	307.141	459.357	487.615	487.882	478.285	193.042	192.3	211.209	198.85	452.152	454.673	446.327	451.051	0	0.625153	0.147934	0.850889	1.43143e-27
CJM1_1304	cdsA	77.379	93.676	81.024	84.0263	133.067	148.717	107.828	129.871	64.009	78.337	75.358	72.568	121.688	125.822	117.872	121.794	0	0.616974	0.556114	0.832028	1.05728e-07
CJM1_1305	cdsA	17.234	20.806	26.612	21.5507	44.306	40.364	36.276	40.3153	37.233	39.755	37.952	38.3133	40.193	37.705	47.798	41.8987	0	0.889565	1.59919	1.25351	5.94345e-11
CJM1_1306	CJM1_1306	200.707	196.57	180.058	192.445	399.875	355.94	332.182	362.666	537.402	519.153	554.705	537.087	556.565	527.144	575.865	553.191	0	0.901751	2.25639	1.82	3.69798e-126
CJM1_1307	CJM1_1307	62.883	59.428	56.615	59.642	78.968	75.497	88.314	80.9263	23.959	29.612	22.204	25.2583	41.672	48.541	48.416	46.2097	0	0.425533	-0.477173	-0.0722254	6.32744e-06
CJM1_1308	mobA	53.16	53.547	51.784	52.8303	71.841	60.132	70.139	67.3707	8.299	10.932	9.085	9.43867	47.413	45.479	51.995	48.2957	0	0.336324	-1.72155	0.166753	2.80795e-24
CJM1_1309	pldA	45.975	49.816	52.038	49.2763	96.362	116.937	109.972	107.757	10.101	16.335	9.839	12.0917	26.886	34.377	25.779	29.014	0	1.11476	-1.27621	-0.468274	3.59698e-29
CJM1_1310	ceuB	1.859	1.804	2.331	1.998	72.489	101.222	95.549	89.7533	4.442	9.302	2.056	5.26667	1.824	12.998	2.215	5.679	0	5.4716	2.11834	1.79694	1.17637e-21
CJM1_1311	ceuC	12.863	13.591	13.306	13.2533	65.313	67.665	69.603	67.527	8.299	10.754	6.976	8.67633	38.221	34.328	42.081	38.21	0	2.33466	0.147082	1.82348	8.72093e-35
CJM1_1312	yclP	1.859	1.408	1.589	1.61867	49.913	67.765	73.648	63.7753	4.061	9.862	4.139	6.02067	3.006	12.342	3.065	6.13767	0	5.28172	2.62349	2.21446	2.73238e-26
CJM1_1313	ceuE	94.337	91.156	91.088	92.1937	251.233	276.063	304.823	277.373	335.248	343.138	328.658	335.681	196.184	222.344	208.265	208.931	0	1.57424	2.63617	1.47633	1.96268e-174
CJM1_1314	CJM1_1314	15.35	19.496	21.548	18.798	23.05	10.935	18.345	17.4433	7.969	7.416	6.56	7.315	19.887	18.828	20.912	19.8757	0	-0.124041	-0.589765	0.375864	0.0244231
CJM1_1315	CJM1_1315	2.588	2.866	3.433	2.96233	4.784	4.73	4.97	4.828	0.178	0.586	0.234	0.332667	2.711	2.357	2.704	2.59067	0	0.688173	-2.40317	0.101068	1.87236e-13
CJM1_1316	CJM1_1316	3.04	3.311	3.941	3.43067	19.611	14.664	22.73	19.0017	5	5.097	5.466	5.18767	14.096	15.063	14.19	14.4497	0	2.44992	1.36755	2.36776	2.65134e-16
CJM1_1317	CJM1_1317	266.153	316.562	333.673	305.463	497.059	424.305	450.486	457.283	578.366	560.335	578.418	572.373	482.044	447.725	497.627	475.799	0	0.567914	1.68015	0.935324	3.32477e-62
CJM1_1318	nrfA	4276.61	5121.88	5116.29	4838.26	536.207	560.185	518.603	538.332	1172.49	1192.25	1211.92	1192.22	914.013	904.244	864.995	894.417	0	-3.1813	-1.24789	-2.13913	4.19008e-234
CJM1_1319	nrfH	479.095	614.543	686.077	593.238	67.605	76.298	63.927	69.2767	120.176	121.073	121.796	121.015	83.047	82.286	91.114	85.4823	0	-3.1113	-1.52096	-2.49944	7.79262e-167
CJM1_1320	ppk	801.448	796.904	744.154	780.835	460.802	438.994	540.773	480.19	363.039	358.759	360.987	360.928	390.322	423.236	406.255	406.604	0	-0.716703	-0.339499	-0.645082	6.6585e-18
CJM1_1321	CJM1_1321	41.93	41.192	38.139	40.4203	283.254	356.966	396.084	345.435	27.791	54.382	22.126	34.7663	61.214	98.709	53.051	70.9913	0	3.08	0.518797	1.10857	2.40958e-46
CJM1_1322	CJM1_1322	883.751	572.066	897.239	784.352	537.528	426.107	473.532	479.056	1497.99	1541.02	1539.19	1526.07	653.363	721.501	824.228	733.031	0	-0.725538	1.73246	0.197492	1.45846e-74
CJM1_1323	ruvB	64.692	62.467	62.357	63.172	133.342	154.748	170.488	152.859	33.248	39.423	33.631	35.434	68.878	80.682	75.791	75.117	0	1.25982	-0.068306	0.545734	9.63189e-26
CJM1_1324	amaA	78.936	80.456	83.291	80.8943	110.69	137.256	119.303	122.416	32.944	38.914	31.575	34.4777	49.336	58.526	53.103	53.655	0	0.584461	-0.465685	-0.296588	2.67237e-12
CJM1_1325	fumC	3722.82	3551.2	4504.97	3926.33	2075.2	2041.1	1883.51	1999.94	3252.96	3077.1	3237.36	3189.14	2905.28	2919.38	2930.57	2918.41	0	-0.986632	0.47515	-0.132122	1.22035e-36
CJM1_1326	glmS	3130.62	2515.1	2389.45	2678.39	3096.18	2968.33	2759.07	2941.2	2296.38	2198.76	2335.41	2276.85	3418.84	3238.3	3388.93	3348.69	0	0.122586	0.541671	0.619216	2.07642e-09
CJM1_1327	CJM1_1327	382.221	307.617	349.967	346.602	504.934	431.737	499.649	478.773	100.354	106.98	113.986	107.107	454.025	431.69	515.68	467.132	0	0.451594	-0.921299	0.726648	7.31798e-56
CJM1_1328	CJM1_1328	376.016	381.105	389.801	382.307	256.142	277.19	306.65	279.994	96.877	121.532	102.741	107.05	163.975	184.226	173.524	173.908	0	-0.464289	-1.07234	-0.840458	3.50869e-38
CJM1_1329	CJM1_1329	325.719	318.193	370.371	338.094	163.668	189.531	177.383	176.861	221.849	228.155	218.316	222.773	188.027	204.342	183.929	192.099	0	-0.948731	0.169379	-0.519628	4.56685e-36
CJM1_1330	CJM1_1330	116.772	144.036	158.086	139.631	55.196	62.159	60.102	59.1523	41.065	45.081	42.82	42.9887	52.342	56.485	59.438	56.0883	0	-1.25343	-0.930355	-1.02058	1.87988e-17
CJM1_1331	CJM1_1331	120.515	118.461	133.38	124.119	116.82	140.884	125.491	127.732	71.522	78.388	70.386	73.432	71.909	80.877	71.182	74.656	0	0.0278596	0.0111607	-0.43747	0.000504257
CJM1_1332	CJM1_1332	55.12	55.845	49.962	53.6423	37.777	36.084	46.557	40.1393	25.406	27.777	23.193	25.4587	25.851	27.55	25.573	26.3247	0	-0.433905	-0.307525	-0.730263	0.00476123
CJM1_1333	CJM1_1333	9.748	8.599	7.162	8.503	10.167	11.911	9.599	10.559	2.487	2.599	2.082	2.38933	3.746	5.102	3.837	4.22833	0	0.301128	-1.06157	-0.710304	1.28645e-05
CJM1_1334	CJM1_1334	59.667	55.301	51.191	55.3863	225.367	331.091	273.298	276.585	16.523	42.405	14.837	24.5883	17.226	58.283	17.667	31.0587	0	2.30738	-0.446685	-0.54025	1.11938e-19
CJM1_1335	CJM1_1335	0.377	0.469	0.826	0.557333	2.168	2.402	2.875	2.48167	0.305	0.178	0.182	0.221667	0.148	0.437	0.747	0.444	0	2.12004	-0.558972	-0.0518534	1.51725e-10
CJM1_1336	CJM1_1336	29.293	33.705	28.096	30.3647	68.278	76.123	81.98	75.4603	11.015	16.361	12.416	13.264	21.292	26.991	23.152	23.8117	0	1.29881	-0.436702	-0.0546539	8.80071e-17
CJM1_1337	CJM1_1337	161.817	136.499	124.481	140.932	216.745	218.459	207.324	214.176	106.242	113.937	95.921	105.367	169.569	166.782	181.044	172.465	0	0.591161	0.349085	0.588132	1.79131e-08
CJM1_1338	CJM1_1338	375.865	377.053	400.755	384.558	309.818	325.235	314.811	316.621	111.216	128.693	122.785	120.898	245.347	253.878	257.325	252.183	0	-0.294181	-0.900949	-0.312729	1.02568e-26
CJM1_1339	selA	57.506	55.524	68.565	60.5317	153.925	160.728	185.033	166.562	84.161	89.779	80.98	84.9733	113.851	124.072	114.885	117.603	0	1.44433	1.258	1.25355	4.13202e-31
CJM1_1340	selB	45.297	49.223	59.497	51.339	82.008	84.305	111.58	92.631	15.38	22.961	16.217	18.186	33.515	40.305	34.02	35.9467	0	0.834224	-0.741893	-0.218884	1.38357e-13
CJM1_1341	CJM1_1341	1990.37	1654.84	1602.85	1749.35	1331.77	971.327	1113.24	1138.78	1777.58	1660.52	1668.2	1702.1	1674.2	1550.72	1779.74	1668.22	0	-0.632817	0.735918	0.228192	6.02922e-27
CJM1_1342	CJM1_1342	263.515	218.463	199.043	227.007	92.3	85.882	88.972	89.0513	12.995	17.991	11.323	14.103	39.01	39.722	37.136	38.6227	0	-1.36324	-3.25166	-2.25804	5.85325e-101
CJM1_1343	fldA	1677.86	1631.71	1408.85	1572.81	1055.37	1026.33	1104.54	1062.08	805.798	978.343	1149.31	977.818	1476.74	1293.81	1339.65	1370.07	0	-0.580356	0.0871249	0.0982474	4.24151e-09
CJM1_1344	CJM1_1344	0.955	1.26	0.996	1.07033	26.888	25.174	42.244	31.4353	0.685	2.854	0.573	1.37067	3.006	4.737	3.863	3.86867	0	4.85387	1.06308	2.14588	1.96429e-29
CJM1_1345	CJM1_1345	1.181	0.865	0.614	0.886667	9.743	9.934	20.245	13.3073	0.888	1.707	0.416	1.00367	1.109	1.531	0.979	1.20633	0	3.88685	0.916299	0.74367	1.13559e-23
CJM1_1346	katA	117.601	98.816	83.291	99.9027	1181.76	1145.12	1088.56	1138.48	769.936	766.651	739.415	758.667	686.508	667.639	680.603	678.25	0	3.49825	3.69847	3.06065	4.7822e-227
CJM1_1347	CJM1_1347	8.894	8.995	6.293	8.06067	94.692	83.955	88.972	89.2063	16.497	18.399	16.373	17.0897	24.618	27.307	24.44	25.455	0	3.45579	1.85384	1.9568	6.63749e-47
CJM1_1348
CJM1_1349	aldR	123.354	126.961	162.938	137.751	249.115	192.509	217.337	219.654	399.079	382.51	368.276	383.288	314.964	305.067	356.32	325.45	0	0.658373	2.24905	1.53553	1.51016e-86
CJM1_1350	dcuD	453.294	466.973	535.025	485.097	574.757	615.437	544.33	578.175	867.269	836.068	831.042	844.793	709.155	696.574	721.936	709.222	0	0.240015	1.57395	0.843918	3.7655e-73
CJM1_1351	metC	829.51	798.782	808.312	812.201	755.943	834.471	757.72	782.711	1667.23	1606.11	1660	1644.45	1184.87	1213.03	1172.98	1190.29	0	-0.0664399	1.79257	0.847821	7.00207e-123
CJM1_1352	purB	620.261	634.953	633.276	629.497	607.625	682.301	648.991	646.306	1266.3	1250.23	1237.69	1251.4	783.676	796.061	795.41	791.716	0	0.0243977	1.76462	0.627071	9.16905e-133
CJM1_1353	CJM1_1353	248.089	238.033	254.408	246.843	180.04	196.262	192.073	189.458	225.25	203.411	196.242	208.301	197.317	201.548	208.136	202.334	0	-0.395598	0.529975	0.00920148	3.9768e-21
CJM1_1354	CJM1_1354	26.53	30.122	30.998	29.2167	38.126	37.461	39.491	38.3593	12.589	14.016	11.844	12.8163	28.512	30.222	32.114	30.2827	0	0.378259	-0.422001	0.3472	0.00109023
CJM1_1355	feoB	227.087	206.058	206.141	213.095	246	251.465	270.715	256.06	49.923	57.797	49.614	52.4447	146.134	152.303	152.201	150.213	0	0.250735	-1.25593	-0.208105	1.21019e-56
CJM1_1356	hydA2	831.219	752.574	747.226	777.006	318.789	340.1	297.538	318.809	203.524	209.221	203.921	205.555	290.542	291.389	301.955	294.629	0	-1.29775	-1.14624	-1.10257	8.27608e-72
CJM1_1357	fabI	922.491	880.844	830.92	878.085	337.677	376.509	329.136	347.774	436.896	465.638	515.399	472.644	450.501	426.03	445.966	440.832	0	-1.3488	-0.119541	-0.697377	7.72809e-51
CJM1_1358	tpiA	335.769	365.958	327.253	342.993	172.464	211.026	191.781	191.757	122.764	137.153	148.763	136.227	189.062	182.841	170.82	180.908	0	-0.852157	-0.559762	-0.625969	5.71515e-16
CJM1_1359	pgk	897.92	918.132	869.885	895.312	568.028	616.639	536.85	573.839	461.388	480.138	516.596	486.041	650.578	655.395	631.904	645.959	0	-0.654344	-0.10743	-0.174371	2.4488e-12
CJM1_1360	gapA	1355.16	1366.7	1302.34	1341.4	1117.89	979.485	1051.14	1049.51	1193.05	1187.67	1276.73	1219.15	1391.62	1337.46	1549.77	1426.29	0	-0.367832	0.637084	0.384744	5.92817e-26
CJM1_1361	nadD	21.907	20.509	22.862	21.7593	66.932	65.312	75.231	69.1583	12.157	14.806	9.501	12.1547	38.345	37.632	35.668	37.215	0	1.65291	-0.0807342	1.07052	2.77969e-19
CJM1_1362	CJM1_1362	112.551	144.95	126.431	127.977	164.939	143.162	163.521	157.207	147.231	142.148	150.715	146.698	164.715	169.09	168.399	167.401	0	0.282282	0.972042	0.683636	3.52372e-18
CJM1_1363	CJM1_1363	67.606	64.271	58.819	63.5653	74.284	70.993	74.866	73.381	70.963	71.38	65.232	69.1917	59.735	60.761	63.378	61.2913	0	0.193518	0.893983	0.243999	9.83202e-10
CJM1_1364	algC	619.357	607.401	538.606	588.455	743.309	668.513	673.061	694.961	551.615	594.585	617.958	588.053	714.01	668.976	764.506	715.831	0	0.22691	0.771598	0.579305	1.06083e-17
CJM1_1365	fliL	417.117	363.289	350.814	377.073	298.38	274.487	289.377	287.415	88.577	83	84.26	85.279	339.065	324.527	373.806	345.799	0	-0.405281	-1.36937	0.171568	2.38177e-56
CJM1_1366	acpS	43.337	30.171	37.355	36.9543	36.631	37.561	30.088	34.76	5.33	6.269	5.987	5.862	37.95	37.001	39.273	38.0747	0	-0.100095	-1.88767	0.339484	1.25838e-17
CJM1_1367	CJM1_1367	150.537	154.093	155.649	153.426	74.284	85.131	80.761	80.0587	29.543	36.365	34.178	33.362	70.43	79.953	74.916	75.0997	0	-0.952087	-1.43441	-0.734725	2.24262e-25
CJM1_1368	CJM1_1368	524.191	591.216	602.849	572.752	530.077	594.618	554.513	559.736	184.565	216.382	211.418	204.122	403.506	463.128	405.56	424.065	0	-0.0468185	-0.71982	-0.137743	3.0365e-16
CJM1_1369	CJM1_1369	134.031	174.726	172.833	160.53	180.389	159.702	158.794	166.295	39.466	39.423	37.536	38.8083	153.428	153.299	161.395	156.041	0	0.0371929	-1.27675	0.254866	2.2304e-33
CJM1_1370	kpsS	103.984	111.764	108.696	108.148	205.582	200.066	205.205	203.618	26.725	33.154	24.286	28.055	172.798	191.077	170.382	178.086	0	0.898923	-1.18482	1.01574	5.38635e-90
CJM1_1371	kpsC	272.936	262.126	250.467	261.843	396.436	340.35	373.549	370.112	61.699	66.92	64.633	64.4173	334.456	310.971	355.599	333.675	0	0.485424	-1.25263	0.646259	1.97054e-101
CJM1_1372	CJM1_1372	2.889	3.88	3.475	3.41467	6.255	5.831	7.138	6.408	1.523	2.344	1.952	1.93967	4.239	4.883	5.099	4.74033	0	0.891802	-0.0561157	0.767752	0.00117095
CJM1_1373	CJM1_1373	247.888	254.243	231.736	244.622	262.322	210.501	233.733	235.519	75.049	79.968	81.969	78.9953	258.728	250.696	275.172	261.532	0	-0.0684098	-0.85848	0.392885	5.76879e-33
CJM1_1374	CJM1_1374	34.368	41.983	37.821	38.0573	91.428	86.658	85.804	87.9633	12.03	15.367	13.38	13.5923	51.529	61.392	60.314	57.745	0	1.19514	-0.72094	0.89699	2.05239e-26
CJM1_1375	hemY	122.349	130.495	152.789	135.211	255.968	285.297	396.084	312.45	52.74	70.488	53.336	58.8547	66.191	86.829	66.752	73.2573	0	1.19061	-0.440387	-0.588797	4.82313e-39
CJM1_1376	CJM1_1376	263.414	267.636	269.748	266.933	147.72	147.291	151.096	148.702	28.832	35.116	26.551	30.1663	55.792	65.62	61.936	61.116	0	-0.858008	-2.38257	-1.83105	2.66008e-109
CJM1_1377	CJM1_1377	1724.67	1673.3	1652.86	1683.61	484.799	439.419	484.69	469.636	424.637	441.199	433.065	432.967	476.746	463.614	511.07	483.81	0	-1.85612	-1.18723	-1.50275	1.99119e-135
CJM1_1378	CJM1_1378	1343.6	1471.44	1334.16	1383.07	547.919	505.908	558.216	537.348	518.849	533.755	548.744	533.783	649.962	613.195	680.525	647.894	0	-1.37818	-0.600338	-0.797596	5.33116e-54
CJM1_1379	rfbH	1753.86	1919.34	1769.96	1814.39	397.732	420.601	439.644	419.326	453.723	473.359	512.588	479.89	595.255	564.946	559.486	573.229	0	-2.12755	-1.14479	-1.36554	1.27115e-126
CJM1_1380	rfbF	1127.64	1037.68	936.586	1033.97	225.866	217.608	247.254	230.243	364.258	367.831	382.046	371.378	321.617	307.885	311.561	313.688	0	-2.18131	-0.703112	-1.42382	6.47261e-136
CJM1_1381	CJM1_1381	681.084	733.077	668.554	694.238	207.326	177.369	236.023	206.906	99.744	101.629	99.722	100.365	134.527	133.985	141.487	136.666	0	-1.76211	-2.0178	-2.04841	1.17879e-157
CJM1_1382	CJM1_1382	1345.54	1403.86	1310.88	1353.42	696.536	607.93	779.719	694.728	211.291	229.506	225.136	221.978	565.929	550.783	588.51	568.407	0	-0.977539	-1.83723	-0.955197	3.7856e-91
CJM1_1383	glf	473.844	460.771	451.544	462.053	211.313	216.482	233.928	220.574	53.096	64.117	55.653	57.622	115.182	131.895	120.267	122.448	0	-1.08115	-2.23754	-1.61971	3.44304e-159
CJM1_1384	exoB	556.449	557.907	536.954	550.437	328.731	357.516	376.838	354.362	88.882	107.261	91.158	95.767	192.044	217.121	195.698	201.621	0	-0.649686	-1.7576	-1.15268	1.03805e-106
CJM1_1385	udg	1507.33	1319.94	1399.63	1408.97	850.086	759.95	841.868	817.301	574.051	578.428	578.731	577.07	959.825	935.827	942.434	946.029	0	-0.799888	-0.514678	-0.278103	3.44338e-19
CJM1_1386	uxs1	651.213	677.85	703.133	677.399	834.961	704.873	756.989	765.608	529.356	549.224	539.815	539.465	848.364	795.38	905.968	849.904	0	0.162651	0.443358	0.62343	1.91912e-12
CJM1_1387	CJM1_1387	150.135	145.321	129.99	141.815	281.709	258.922	315.518	285.383	32.538	46.406	31.627	36.857	127.011	130.802	126.422	128.078	0	0.99402	-1.18692	0.149771	3.20072e-69
CJM1_1388	CJM1_1388	70.244	85.102	73.545	76.297	74.284	70.092	74.013	72.7963	7.03	11.009	10.23	9.423	26.886	31.583	27.453	28.6407	0	-0.0816927	-2.25553	-1.11734	7.41654e-29
CJM1_1389	CJM1_1389	142.246	151.128	141.368	144.914	111.612	135.354	136.113	127.693	23.274	34.632	22.907	26.9377	40.957	57.141	39.505	45.8677	0	-0.196763	-1.6727	-1.36356	7.52531e-30
CJM1_1390	kpsF	360.414	353.949	330.368	348.244	202.392	222.412	238.07	220.958	110.023	124.386	107.687	114.032	129.179	146.691	131.598	135.823	0	-0.670698	-0.843191	-1.06199	7.83509e-35
CJM1_1391	kpsD	677.24	714.446	668.384	686.69	458.509	440.045	475.822	458.125	236.468	252.11	237.37	241.983	338.449	343.04	342.542	341.344	0	-0.598104	-0.734286	-0.712009	9.22786e-30
CJM1_1392	kpsE	317.077	326.471	319.668	321.072	385.347	340.6	384.025	369.991	252.102	240.336	249.5	247.313	374.625	368.646	403.783	382.351	0	0.190212	0.398493	0.548176	1.44077e-09
CJM1_1393	kpsT	77.856	99.854	81.85	86.52	138.026	178.646	169.538	162.07	34.441	47.807	39.332	40.5267	91.943	100.288	71.8	88.0103	0	0.891651	-0.332907	0.321763	7.84163e-14
CJM1_1394	kpsM	241.281	281.004	241.335	254.54	360.079	352.411	321.925	344.805	78.907	104.636	81.527	88.3567	215.553	220.862	248.466	228.294	0	0.42521	-0.765233	0.139032	7.34015e-32
CJM1_1395	CJM1_1395	22.435	19.027	18.497	19.9863	37.702	45.869	60.297	47.956	3.731	5.122	3.514	4.12233	17.226	18.804	21.118	19.0493	0	1.24606	-1.51828	0.226669	5.61651e-21
CJM1_1396	CJM1_1396	442.391	471.742	525.194	479.776	1683.9	1223.07	1423.4	1443.46	2025.95	1981.76	1974.94	1994.22	2317.66	2241.25	2630.06	2396.32	0	1.57474	2.82877	2.61605	9.34925e-126
CJM1_1397	dut	1189.67	1171.83	1217.01	1192.84	2130.55	1712.06	1974.6	1939.07	987.521	929.007	1054.28	990.268	2433.66	2347	2629.73	2470.13	0	0.686638	0.508677	1.34633	8.72093e-35
CJM1_1398	CJM1_1398	102.502	123.18	129.948	118.543	189.683	189.005	149.78	176.156	36.345	39.398	35.011	36.918	140.885	139.767	151.299	143.984	0	0.559233	-0.914732	0.576139	6.46572e-31
CJM1_1399	tilS	29.444	27.848	28.583	28.625	52.878	64.737	82.662	66.759	8.274	14.042	7.002	9.77267	15.279	25.048	20.602	20.3097	0	1.20492	-0.805134	-0.20035	4.36668e-13
CJM1_1400	rimO	137.599	143.196	127.914	136.236	203.738	245.684	224.061	224.494	68.781	99.82	76.685	81.762	100.051	128.203	96.214	108.156	0	0.707403	0.022046	-0.0366615	2.19005e-10
CJM1_1401	prfB	120.063	122.637	114.099	118.933	215.699	274.462	252.687	247.616	80.659	99.182	82.75	87.5303	89.947	117.391	88.771	98.703	0	1.04448	0.32223	0.0271862	1.69376e-20
CJM1_1402	CJM1_1402	396.516	354.072	413.956	388.181	223.972	169.787	193.243	195.667	462.048	449.328	467.816	459.731	336.896	319.304	346.508	334.236	0	-1.00246	1.01856	0.0803151	3.64663e-79
CJM1_1403	truD	36.78	41.192	39.156	39.0427	82.731	103.774	84.002	90.169	9.873	20.591	11.297	13.9203	23.263	32.943	22.766	26.324	0	1.19501	-0.746178	-0.272838	3.05705e-15
CJM1_1404	thiL	24.118	24.957	23.964	24.3463	68.452	72.319	74.159	71.6433	11.776	17.405	14.967	14.716	34.402	39.454	34.741	36.199	0	1.54295	0.0345525	0.868349	1.58035e-16
CJM1_1405	CJM1_1405	490.702	500.184	525.809	505.565	554.647	447.252	503.864	501.921	477.048	462.35	457.924	465.774	678.499	656.78	700.021	678.433	0	-0.024659	0.655382	0.720497	6.92403e-25
CJM1_1406	CJM1_1406	62.355	70.177	72.867	68.4663	29.255	30.029	34.863	31.3823	8.401	9.454	9.241	9.032	20.922	21.962	24.543	22.4757	0	-1.14081	-2.15268	-1.31148	3.7683e-22
CJM1_1407	CJM1_1407	54.617	58.316	64.01	58.981	53.7	64.587	65.267	61.1847	5.431	8.792	5.102	6.44167	11.632	16.69	10.25	12.8573	0	0.0382014	-2.4444	-1.90154	1.16816e-29
CJM1_1408	flgI	488.994	498.924	559.095	515.671	4095.71	3505.05	3389.93	3663.56	4201.55	3814.09	3859.45	3958.36	5313.2	5139.57	5617.21	5356.66	0	2.81549	3.71597	3.67276	2.92916e-215
CJM1_1409	CJM1_1409	216.434	205.589	204.043	208.689	502.417	446.977	416.622	455.339	204.87	191.306	203.504	199.893	370.214	337.112	340.482	349.269	0	1.11297	0.714003	1.03994	8.25948e-31
CJM1_1410	flgM	595.791	774.689	660.82	677.1	1906.98	1410.55	1529.69	1615.74	1718.57	1621.68	1774.3	1704.85	2665.52	2632.07	2574.59	2624.06	0	1.24133	2.10866	2.25088	2.76985e-75
CJM1_1411	CJM1_1411	246.683	292.247	306.595	281.842	1378.67	1105.83	1150.15	1211.55	597.985	564.744	580.995	581.241	1530.93	1443.54	1672.92	1549.13	0	2.09014	1.81904	2.75428	2.38054e-114
CJM1_1412	flgK	699.323	739.947	745.785	728.352	2207.3	2067.32	1961.76	2078.79	812.727	781.635	810.061	801.474	2010.61	1946.29	2072.25	2009.71	0	1.49991	0.912828	1.76053	3.22419e-79
CJM1_1413	CJM1_1413	22.837	24.167	26.231	24.4117	92.4	106.452	124.516	107.789	5.761	11.672	5.727	7.72	18.606	24.829	19.366	20.9337	0	2.1264	-0.920493	0.0736628	5.41364e-37
CJM1_1414	CJM1_1414	23.691	21.004	26.888	23.861	103.538	147.341	124.565	125.148	11.903	22.706	10.724	15.111	16.634	27.647	20.268	21.5163	0	2.37705	0.0807731	0.145189	1.47571e-29
CJM1_1415	ctsF	12.134	11.095	13.137	12.122	36.257	39.388	45.826	40.4903	1.472	5.53	1.432	2.81133	2.316	6.025	2.601	3.64733	0	1.72392	-1.39697	-1.43745	1.55126e-15
CJM1_1416	ctsE	43.513	44.75	39.58	42.6143	184.749	201.818	217.8	201.456	12.284	40.315	9.241	20.6133	14.071	47.982	13.984	25.3457	0	2.22652	-0.338735	-0.455328	1.68823e-13
CJM1_1417	ctsX	10.954	9.513	9.662	10.043	41.241	46.945	57.203	48.463	2.386	5.989	1.562	3.31233	3.475	6.924	2.781	4.39333	0	2.25453	-0.877794	-0.896151	3.19559e-19
CJM1_1418	ctsP	16.958	13.022	13.264	14.4147	22.826	23.798	29.673	25.4323	1.269	3.924	0.573	1.922	2.686	5.855	2.627	3.72267	0	0.80349	-2.19682	-1.65664	1.04314e-10
CJM1_1419	ctsD	171.791	176.801	139.927	162.84	122.527	131.601	159.671	137.933	9.391	18.017	9.032	12.1467	29.991	40.426	29.771	33.396	0	-0.254717	-3.0016	-1.98918	7.11173e-55
CJM1_1420	ctsR	64.239	77.738	77.168	73.0483	13.431	12.562	15.762	13.9183	2.64	2.803	2.161	2.53467	11.163	10.277	10.61	10.6833	0	-2.40732	-4.08142	-2.47675	2.577e-58
CJM1_1421	nifJ	11638.3	12043.4	12831.6	12171.1	4717.16	4914.89	4366.62	4666.23	9514.3	9384.54	9755.85	9551.56	8644.19	8358.48	8393.91	8465.53	0	-1.39607	0.424562	-0.227425	3.19366e-66
CJM1_1422	CJM1_1422	241.733	254.317	254.259	250.103	218.34	207.548	214.852	213.58	131.419	131.623	112.893	125.312	186.598	179.731	180.272	182.2	0	-0.241696	-0.226937	-0.160516	0.0298345
CJM1_1423	cadF	2745.54	2753.78	2524.48	2674.6	2014.48	1875.89	1855.22	1915.2	2576.38	2508.79	2703.01	2596.06	2823.31	2649.74	2583.19	2685.41	0	-0.495004	0.73262	0.302823	2.81777e-34
CJM1_1424	rpsI	149.306	169.586	156.37	158.421	75.529	83.805	95.89	85.0747	148.195	148.799	160.398	152.464	97.39	115.035	100.205	104.21	0	-0.912158	0.719293	-0.308225	6.15811e-40
CJM1_1425	rplM	67.028	70.375	59.73	65.711	43.409	48.671	50.187	47.4223	63.197	64.754	66.221	64.724	33.293	44.824	33.505	37.2073	0	-0.484466	0.751566	-0.524229	4.22295e-15
CJM1_1426	CJM1_1426	108.004	100.768	94.288	101.02	166.509	173.466	220.066	186.68	13.122	29.943	8.772	17.279	32.43	47.69	32.088	37.4027	0	0.870084	-1.82195	-1.13737	1.75652e-23
CJM1_1427	CJM1_1427	218.52	233.981	193.809	215.437	217.119	224.564	268.718	236.8	12.081	26.783	11.115	16.6597	77.946	87.971	78.804	81.5737	0	0.121253	-2.95824	-1.10457	6.99935e-52
CJM1_1428	CJM1_1428	216.359	221.206	221.863	219.809	122.103	98.094	122.933	114.377	52.182	50.407	47.583	50.0573	110.845	108.645	128.122	115.871	0	-0.957479	-1.36184	-0.62785	3.44486e-28
CJM1_1429	CJM1_1429	552.706	603.275	587.445	581.142	102.018	97.893	116.94	105.617	134.617	128.642	121.822	128.36	148.844	138.212	148.415	145.157	0	-2.47522	-1.40557	-1.7048	3.00221e-168
CJM1_1430	CJM1_1430	883.098	1085.69	1005.51	991.434	189.957	191.708	189.345	190.337	429.003	439.058	486.818	451.626	392.861	382.737	386.502	387.367	0	-2.39469	-0.359716	-1.05944	3.33379e-133
CJM1_1431	ccoP	2850.2	2889.91	2883.07	2874.39	649.314	734.851	676.666	686.944	1127.82	1195.41	1364.84	1229.36	1244.35	1191.94	1170.04	1202.11	0	-2.07831	-0.450673	-0.961019	1.06552e-89
CJM1_1432	ccoQ	175.811	217.45	224.087	205.783	39.995	42.866	39.224	40.695	98.628	105.502	109.119	104.416	90.391	80.512	81.792	84.2317	0	-2.35171	-0.206966	-0.992161	2.83825e-72
CJM1_1433	ccoO	1109.15	1254.17	1497.06	1286.79	322.975	334.694	327.139	328.269	806.331	812.215	850.122	822.889	605.457	560.695	588.149	584.767	0	-1.98503	0.128389	-0.841824	1.26731e-94
CJM1_1434	ccoN	2757.82	3174.32	3740.77	3224.31	1325.04	1418.2	1264.92	1336.06	1955.02	2081.38	2179.25	2071.88	1848.26	1712.94	1841.96	1801.05	0	-1.28446	0.134098	-0.544187	4.59793e-38
CJM1_1435	CJM1_1435	506.856	500.381	507.65	504.962	551.258	555.33	550.274	552.287	246.189	256.264	272.875	258.443	467.406	429.893	462.165	453.155	0	0.115586	-0.192869	0.140393	0.000225528
CJM1_1436	CJM1_1436	683.596	638.709	630.585	650.963	1029.55	955.887	1021.17	1002.2	369.511	405.955	423.46	399.642	1072.96	941.731	1039.99	1018.23	0	0.608613	0.0681462	0.942297	7.52409e-33
CJM1_1437	CJM1_1437	124.987	108.082	157.683	130.251	216.571	162.73	173.314	184.205	35.355	35.601	31.523	34.1597	163.014	149.509	188.255	166.926	0	0.485869	-1.16114	0.653127	3.0233e-31
CJM1_1438	carA	319.288	331.537	327.529	326.118	462.496	387.32	404.879	418.232	200.834	211.973	203.713	205.507	423.098	401.978	435.202	420.093	0	0.345344	0.104802	0.661665	1.70632e-15
CJM1_1439	CJM1_1439	208.747	229.731	229.766	222.748	468.377	373.682	430.557	424.205	331.568	343.596	344.979	340.048	536.013	506.032	573.985	538.677	0	0.914932	1.38256	1.57008	8.72654e-65
CJM1_1440	CJM1_1440	44.895	42.106	45.406	44.1357	44.206	47.946	44.9	45.684	47.588	42.43	45.293	45.1037	50.297	51.092	44.888	48.759	0	0.0362514	0.808254	0.440309	7.31873e-06
CJM1_1441	CJM1_1441	104.763	103.511	100.771	103.015	104.884	112.182	106.975	108.014	102.206	98.367	106.125	102.233	100.026	101.697	101.467	101.063	0	0.0549841	0.764607	0.268832	1.66175e-11
CJM1_1442	purA	400.31	476.141	453.768	443.406	483.08	530.531	541.528	518.38	398.978	437.707	463.885	433.523	431.6	435.432	414.084	427.039	0	0.211045	0.739566	0.242092	1.54308e-15
CJM1_1443	CJM1_1443	2.814	3.509	3.348	3.22367	7.899	6.781	9.745	8.14167	3.046	4.205	5.414	4.22167	5.495	4.737	6.284	5.50533	0	1.31881	1.15926	1.06683	0.000389214
CJM1_1444	CJM1_1444	134.885	118.831	112.955	122.224	135.659	182.749	146.223	154.877	175.505	201.219	196.685	191.136	154.217	163.721	179.396	165.778	0	0.32948	1.41492	0.735914	2.46211e-34
CJM1_1445	yedF	20.45	13.665	16.124	16.7463	19.063	27.426	27.067	24.5187	19.873	22.12	20.98	20.991	24.791	27.113	27.453	26.4523	0	0.535716	1.09563	0.955682	0.000165686
CJM1_1446	putP	665.985	689.662	681.585	679.077	761.35	896.13	804.252	820.577	779.707	873.504	900.36	851.19	863.717	863.502	909.033	878.751	0	0.259848	1.09707	0.668082	1.00641e-36
CJM1_1447	putA	1150.2	1323.18	1539.56	1337.65	1564.21	1475.88	1579.05	1539.72	2274.48	2264.89	2314.74	2284.7	2507.02	2448.29	2504.31	2486.54	0	0.188257	1.54555	1.19031	1.56349e-63
CJM1_1448	selD	208.872	194.568	209.976	204.472	199.477	187.404	222.624	203.168	44.974	48.47	44.434	45.9593	159.811	157.04	159.103	158.651	0	-0.0243908	-1.38409	-0.069698	4.63254e-49
CJM1_1449	CJM1_1449	242.386	195.581	248.539	228.835	217.468	185.577	202.476	201.84	80.988	84.886	77.674	81.1827	203.158	193.652	212.025	202.945	0	-0.195346	-0.725129	0.122825	2.61521e-14
CJM1_1450	CJM1_1450	725.2	797.373	995.108	839.227	540.767	523.4	574.563	546.243	691.917	712.651	705.029	703.199	744.173	739.187	759.562	747.641	0	-0.634669	0.51649	0.128923	4.99927e-26
CJM1_1451	CJM1_1451	215.756	237.91	194.424	216.03	383.254	360.744	349.649	364.549	144.896	150.303	159.071	151.423	363.461	340.124	359.668	354.418	0	0.74205	0.261155	1.01117	5.59617e-29
CJM1_1452	fdhD	509.092	542.043	465.909	505.681	983.503	825.213	884.502	897.739	978.333	973.68	1048.47	1000.16	1090.88	997.536	1169.65	1086.02	0	0.81459	1.75908	1.39935	9.71778e-67
CJM1_1453	fdhC	1814.28	1872.64	1877.41	1854.78	253.576	261.249	255.269	256.698	328.446	333.122	356.172	339.247	360.726	346.319	343.649	350.231	0	-2.86672	-1.67668	-2.10827	1.40642e-282
CJM1_1454	fdhB1	1293.78	1182.04	1227.65	1234.49	187.515	222.087	194.388	201.33	316.568	315.997	325.56	319.375	245.15	238.937	240.534	241.54	0	-2.62921	-1.17669	-2.057	3.26102e-214
CJM1_1455	fdhA	7732.65	8141.94	8259.83	8044.81	1097.51	1298.82	1085.76	1160.69	1641.21	1705.04	1778.13	1708.13	1682.71	1674.58	1576.84	1644.71	0	-2.80573	-1.46253	-1.99372	6.09636e-181
CJM1_1456	fdhA	2522.88	2283.25	2393.79	2399.97	485.123	525.452	465.858	492.144	832.701	805.513	833.983	824.066	721.477	724.635	675.813	707.308	0	-2.29866	-0.767375	-1.46596	5.96055e-133
CJM1_1457	CJM1_1457	592.927	517.703	575.198	561.943	123.299	123.518	107.195	118.004	196.418	201.448	207.825	201.897	189.727	172.832	156.347	172.969	0	-2.2641	-0.703631	-1.40272	1.36609e-107
CJM1_1458	CJM1_1458	836.545	870.936	989.175	898.885	232.694	206.197	199.845	212.912	231.798	224.791	241.118	232.569	339.755	333.37	338.576	337.234	0	-2.0913	-1.17555	-1.11832	2.1412e-101
CJM1_1459	nspC	89.79	80.876	80.325	83.6637	195.465	212.828	222.283	210.192	75.024	88.887	80.59	81.5003	132.358	145.719	127.452	135.176	0	1.31492	0.729483	0.988777	1.6726e-31
CJM1_1460	CJM1_1460	720.854	689.044	661.901	690.6	862.272	846.608	913.761	874.214	1052.21	993.302	985.063	1010.19	844.889	852.011	899.89	865.597	0	0.325973	1.32341	0.6222	1.12649e-55
CJM1_1461	moaD	43.061	35.138	38.796	38.9983	41.291	38.262	38.858	39.4703	64.466	68.016	60.572	64.3513	50.568	51.019	53.283	51.6233	0	0.00385798	1.49216	0.700881	7.3457e-24
CJM1_1462	moaE	232.865	203.266	204.361	213.497	187.291	194.21	166.079	182.527	170.657	166.969	171.435	169.687	204.661	198.633	213.442	205.579	0	-0.238311	0.4431	0.242019	7.47383e-11
CJM1_1463	moeA2	368.027	307.222	317.973	331.074	264.989	291.528	260.215	272.244	315.502	304.504	294.194	304.733	281.449	271.638	263.815	272.301	0	-0.294981	0.654046	0.0149638	4.58632e-24
CJM1_1464	cas2	1.005	1.236	1.144	1.12833	9.17	9.834	12.474	10.4927	0.584	1.249	0.234	0.689	1.01	2.041	1.03	1.36033	0	3.19663	0.0200865	0.564366	1.4552e-20
CJM1_1465	cas1	6.884	6.795	7.734	7.13767	71.742	87.859	77.911	79.1707	4.061	11.34	2.993	6.13133	3.623	14.65	3.348	7.207	0	3.45722	0.497194	0.307372	4.31227e-17
CJM1_1466	CJM1_1466	10.451	9.859	11.124	10.478	20.259	21.746	24.874	22.293	3.68	3.975	3.332	3.66233	5.397	7.604	5.614	6.205	0	1.07344	-0.748783	-0.460144	7.52543e-11
CJM1_1467	csn1	123.605	121.525	146.178	130.436	277.448	304.741	336.055	306.081	79.237	110.599	76.165	88.667	97.833	137.872	96.342	110.682	0	1.21513	0.199523	0.0583956	2.06262e-23
CJM1_1468	CJM1_1468	487.109	488.15	707.265	560.841	604.659	573.773	585.526	587.986	636.816	625.675	635.789	632.76	693.014	690.185	726.855	703.351	0	0.0535183	0.947126	0.621946	9.9421e-19
CJM1_1469	CJM1_1469	110.767	111.665	120.816	114.416	105.158	103.549	113.334	107.347	34.314	42.099	38.785	38.3993	67.128	68.098	73.808	69.678	0	-0.106732	-0.808824	-0.41972	3.79706e-09
CJM1_1470	purM	430.909	439.767	407.366	426.014	386.02	417.899	432.774	412.231	255.782	295.024	299.452	283.419	315.851	334.391	336.516	328.919	0	-0.0615346	0.182333	-0.0769025	0.00562084
CJM1_1471	coaE	3.819	4.151	4.386	4.11867	18.415	18.618	20.854	19.2957	4.086	6.677	5.102	5.28833	7.073	7.483	7.468	7.34133	0	2.21154	1.11521	1.12855	2.13867e-12
CJM1_1472	dapF	112.727	120.215	116.218	116.387	238.101	239.629	242.504	240.078	62.867	75.865	74.915	71.2157	222.035	229.608	238.216	229.953	0	1.0307	0.0596909	1.27846	7.85454e-60
CJM1_1473	CJM1_1473	48.538	56.537	53.585	52.8867	115.3	121.541	138.549	125.13	19.72	26.528	18.976	21.7413	70.11	74.657	71.13	71.9657	0	1.22718	-0.523458	0.740472	3.86505e-29
CJM1_1474	CJM1_1474	231.634	186.241	188.343	202.073	452.604	372.631	394.135	406.457	47.207	48.623	42.872	46.234	264.889	245.983	277.412	262.761	0	0.995038	-1.35755	0.675631	2.62973e-104
CJM1_1475	dps	2890.5	2959	2977.21	2942.23	4359.5	3088.32	3550.41	3666.08	2613.15	2507.82	2535.29	2552.09	3333.33	3080.41	3588.62	3334.12	0	0.303513	0.569237	0.476647	9.44187e-06
CJM1_1476	pgi	671.914	615.284	664.613	650.604	809.718	746.863	751.581	769.387	328.598	317.297	309.135	318.343	759.255	729.153	738.212	742.207	0	0.22838	-0.257689	0.486556	1.87988e-17
CJM1_1477	galU	551.625	573.968	574.033	566.542	875.23	828.491	740.861	814.861	946.456	887.29	908.143	913.963	1169.56	1108.85	1167.16	1148.52	0	0.511762	1.46519	1.31596	4.51831e-63
CJM1_1478	acsA	323.81	388.593	395.416	369.273	1650.11	1871.04	1676.6	1732.58	3651.03	3935.11	4393.7	3993.28	3145.08	2920.57	2905.16	2990.27	0	2.21675	4.20831	3.31396	8.26989e-260
CJM1_1479	CJM1_1479	8.843	8.377	9.28	8.83333	67.306	65.462	139.061	90.6097	6.066	8.333	4.842	6.41367	24.446	29.275	26.577	26.766	0	3.33672	0.292214	1.89442	9.00422e-38
CJM1_1480	CJM1_1480	10.577	15.049	13.137	12.921	95.315	97.418	110.045	100.926	45.659	47.705	40.789	44.7177	80.041	82.917	79.397	80.785	0	2.94989	2.55943	2.94	2.71539e-63
CJM1_1481	CJM1_1481	376.543	360.349	389.335	375.409	1408.3	1210.48	1234.42	1284.4	3672.88	3432.88	3487.01	3530.92	2603.35	2540.85	2442.35	2528.85	0	1.76103	4.00863	3.04845	2.1528614e-317
CJM1_1482	lamB	112.45	114.013	133.656	120.04	241.664	248.963	265.477	252.035	101.75	104.203	100.659	102.204	191.748	188.793	175.61	185.384	0	1.05511	0.539153	0.923098	1.33249e-25
CJM1_1483	CJM1_1483	52.708	57.847	74.456	61.6703	98.231	113.834	94.331	102.132	38.756	43.985	35.323	39.3547	62.224	68.341	61.164	63.9097	0	0.714297	0.116582	0.346726	0.000129244
CJM1_1484	CJM1_1484	119.56	135.807	150.818	135.395	132.818	142.811	137.648	137.759	53.552	55.096	51.566	53.4047	95.517	103.495	93.793	97.6017	0	0.0108189	-0.571604	-0.176432	9.28186e-06
CJM1_1485	CJM1_1485	88.282	96.988	101.238	95.5027	147.321	177.494	158.283	161.033	48.045	59.606	47.349	51.6667	73.535	88.675	75.766	79.3253	0	0.740191	-0.123487	0.0279104	8.46709e-12
CJM1_1486	mdaB	100.19	139.86	151.284	130.445	171.492	204.52	212.757	196.256	112.435	145.792	154.125	137.451	147.045	163.794	148.029	152.956	0	0.573891	0.843153	0.525048	2.55629e-07
CJM1_1487	ytcD	17.059	15.419	18.307	16.9283	63.668	74.521	76.693	71.6273	14.365	17.533	13.145	15.0143	27.107	31.777	28.895	29.2597	0	2.06594	0.588798	1.0848	2.40341e-21
CJM1_1488	CJM1_1488	24.997	24.834	25.341	25.0573	53.401	51.95	50.406	51.919	10.507	13.71	11.714	11.977	27.896	28.886	29.539	28.7737	0	1.0375	-0.301461	0.495531	7.41586e-10
CJM1_1489	cad	635.41	563.071	598.442	598.974	647.993	684.929	580.654	637.859	1283.45	1231.27	1235.08	1249.94	870.198	845.063	841.894	852.385	0	0.0783999	1.83569	0.805618	1.15323e-108
CJM1_1490	hsdR	166.791	184.56	184.253	178.535	395.39	464.268	457.21	438.956	88.653	129.126	89.128	102.302	138.396	194.211	143.883	158.83	0	1.28364	-0.0476912	0.126768	3.05037e-36
CJM1_1491	rloA	145.512	170.5	161.815	159.276	228.383	251.29	260.873	246.849	68.019	83.969	66.716	72.9013	131.446	145.597	140.38	139.141	0	0.617606	-0.364355	0.100887	4.7577e-20
CJM1_1492	rloB	34.544	38.77	40.3	37.8713	24.346	23.122	28.455	25.3077	4.264	5.887	2.993	4.38133	5.914	10.058	6.31	7.42733	0	-0.597206	-2.35911	-2.05458	3.72636e-17
CJM1_1493	hsdS	77.128	78.109	68.735	74.6573	112.061	139.308	153.508	134.959	10.71	20.209	8.59	13.1697	17.965	32.579	17.1	22.548	0	0.839152	-1.76401	-1.43139	3.01759e-26
CJM1_1494	hsdM	92.051	89.401	72.443	84.6317	150.162	188.805	171.95	170.306	11.751	36.416	8.356	18.841	8.477	39.746	8.885	19.036	0	0.995848	-1.45636	-1.85844	6.77836e-10
CJM1_1495	CJM1_1495	159.657	169.611	173.935	167.734	181.934	171.914	194.315	182.721	209.717	194.772	202.333	202.274	242.39	244.525	235.203	240.706	0	0.108627	1.04559	0.817354	9.20614e-38
CJM1_1496	CJM1_1496	199.25	231.139	212.158	214.182	237.827	222.688	210.613	223.709	180.073	187.815	204.311	190.733	320.237	287.381	292.658	300.092	0	0.0497456	0.606568	0.783428	6.78977e-20
CJM1_1497	CJM1_1497	18.792	18.78	17.502	18.358	119.761	152.145	158.648	143.518	32.69	43.883	27.748	34.7737	24.101	40.572	21.736	28.803	0	2.95198	1.67787	0.945714	2.22368e-38
CJM1_1498	arsR	4.899	4.917	4.111	4.64233	15.076	12.537	18.613	15.4087	3.832	3.109	4.217	3.71933	8.058	7.604	9.812	8.49133	0	1.71435	0.463207	1.16724	8.13608e-08
CJM1_1499	CJM1_1499	57.858	61.182	60.238	59.7593	99.85	86.032	108.876	98.2527	63.095	70.029	70.256	67.7933	80.361	79.783	81.56	80.568	0	0.701874	0.952571	0.727288	1.46299e-10
CJM1_1500	CJM1_1500	1442.26	1436.26	1470.38	1449.63	915.075	812.175	873.636	866.962	1410.31	1335.01	1284.57	1343.3	1041	1002.03	1084.64	1042.56	0	-0.755665	0.663936	-0.179273	1.17817e-52
CJM1_1501	pflA	231.131	257.579	250.17	246.293	294.518	271.684	377.569	314.59	73.374	82.057	74.447	76.626	179.919	190.64	189.002	186.52	0	0.336467	-0.916133	-0.105019	1.38957e-29
CJM1_1502	nuoN	205.657	281.301	306.679	264.546	71.866	82.629	71.479	75.3247	43.857	48.419	49.275	47.1837	48.153	50.606	56.064	51.6077	0	-1.8258	-1.71671	-2.06272	8.2135e-59
CJM1_1503	nuoM	1102.35	1177.14	1125.78	1135.09	336.955	422.528	333.424	364.302	265.021	318.291	289.404	290.905	248.994	282.838	272.339	268.057	0	-1.6518	-1.19739	-1.78629	5.43808e-102
CJM1_1504	nuoL	1100.81	1154.34	1097.6	1117.58	332.444	435.065	290.79	352.766	255.351	297.496	262.775	271.874	318.291	334.634	320.291	324.405	0	-1.67443	-1.27241	-1.48817	1.18492e-64
CJM1_1505	nuoK	141.417	135.511	139.101	138.676	32.17	34.383	37.737	34.7633	46.141	46.329	46.62	46.3633	49.754	47.01	51.764	49.5093	0	-2.01067	-0.807524	-1.18956	7.90313e-38
CJM1_1506	nuoJ	205.179	258.543	249.577	237.766	49.987	63.786	51.746	55.173	63.882	75.381	74.499	71.254	77.207	73.127	72.624	74.3193	0	-2.12028	-0.969777	-1.38128	6.07804e-54
CJM1_1507	nuoI	446.435	484.567	431.372	454.125	129.23	160.528	133.75	141.169	162.535	186.617	182.862	177.338	148.056	158.546	157.017	154.54	0	-1.69818	-0.586961	-1.25884	7.84877e-75
CJM1_1508	nuoH	383.954	392.843	401.582	392.793	176.526	248.612	175.653	200.264	94.846	125.15	106.073	108.69	101.727	123.562	113.005	112.765	0	-0.983473	-1.09068	-1.50479	3.36639e-35
CJM1_1509	nuoG	1823.85	1784.32	1724.45	1777.54	471.094	489.042	505.033	488.39	515.803	515.84	516.961	516.201	614.846	618.783	633.526	622.385	0	-1.87776	-1.01049	-1.21759	1.7036e-119
CJM1_1510	CJM1_1510	236.834	248.98	234.067	239.96	84.525	96.417	90.75	90.564	67.918	74.081	69.605	70.5347	79.745	81.727	88.694	83.3887	0	-1.41922	-0.996554	-1.22878	6.91812e-45
CJM1_1511	CJM1_1511	104.436	108.478	108.95	107.288	32.046	36.66	30.039	32.915	35.279	36.518	38.056	36.6177	43.15	40.208	44.888	42.7487	0	-1.71704	-0.777846	-1.03121	9.70126e-22
CJM1_1512	nuoD	914.627	882.673	917.114	904.805	342.362	381.99	365.631	363.328	355.679	379.07	369.864	368.204	414.275	410.627	416.35	413.751	0	-1.33	-0.525979	-0.832479	9.49535e-64
CJM1_1513	nuoC	261.555	306.579	326.808	298.314	200.598	222.813	198.627	207.346	177.154	192.478	197.387	189.006	248.575	256.672	238.834	248.027	0	-0.538236	0.112858	0.0296787	1.20814e-10
CJM1_1514	nuoB	82.504	103.511	94.775	93.5967	73.187	98.544	105.002	92.2443	34.39	44.826	49.015	42.7437	58.749	67.053	44.064	56.622	0	-0.0363106	-0.361708	-0.428196	0.0621447
CJM1_1515	nuoA	57.481	68.991	67.908	64.7933	64.515	69.666	57.154	63.7783	21.675	32.645	27.826	27.382	44.752	47.569	50.167	47.496	0	-0.0352596	-0.48283	-0.152415	0.0519021
CJM1_1516	dppF	6.758	8.747	7.458	7.65433	35.26	41.765	41.903	39.6427	1.929	3.746	1.171	2.282	15.846	20.286	19.701	18.611	0	2.3579	-1.00966	1.57661	1.21188e-23
CJM1_1517	CJM1_1517	3.115	1.779	2.839	2.57767	29.504	33.082	45.631	36.0723	0.812	4.969	1.249	2.34333	1.947	8.139	2.034	4.04	0	3.7872	0.560848	0.940757	1.43959e-13
CJM1_1518	CJM1_1518	6.833	7.215	6.78	6.94267	85.298	132.476	88.63	102.135	9.035	23.088	6.169	12.764	3.302	22.545	3.322	9.723	0	3.86694	1.59711	0.778537	6.90928e-13
CJM1_1519	CJM1_1519	11.23	11.317	13.921	12.156	103.239	159.302	105.733	122.758	18.553	39.092	15.358	24.3343	7.393	38.774	6.619	17.5953	0	3.32395	1.73302	0.82603	1.14753e-11
CJM1_1520	CJM1_1520	44.216	43.268	49.136	45.54	109.818	145.539	150.998	135.452	21.116	32.415	19.445	24.3253	23.091	38.628	21.272	27.6637	0	1.55728	-0.153548	-0.423713	8.71634e-22
CJM1_1521	dmsA	604.032	698.014	724.682	675.576	332.843	416.247	405.415	384.835	178.322	225.556	172.659	192.179	141.821	201.548	126.937	156.769	0	-0.826292	-1.05224	-1.81173	2.43834e-38
CJM1_1522	dmsB	366.268	393.782	368.231	376.094	59.955	67.539	64	63.8313	73.019	79.178	73.327	75.1747	61.805	64.745	55.627	60.7257	0	-2.57222	-1.5531	-2.33388	5.56569e-170
CJM1_1523	dmsC	214.224	234.697	252.501	233.807	69.325	85.407	77.278	77.3367	36.471	39.525	33.189	36.395	34.402	37.608	35.797	35.9357	0	-1.60981	-1.91609	-2.40595	1.05874e-84
CJM1_1524	torD	68.736	63.184	56.213	62.711	19.138	18.718	25.02	20.9587	2.69	4.154	2.265	3.03633	9.118	10.252	10.121	9.83033	0	-1.59685	-3.61528	-2.37674	2.74536e-41
CJM1_1525	cgb	10.954	14.455	10.954	12.121	38.973	40.113	45.314	41.4667	8.477	14.169	10.178	10.9413	8.724	14.31	7.468	10.1673	0	1.7596	0.605992	0.0428343	1.83338e-10
CJM1_1526	CJM1_1526	81.851	81.815	74.773	79.4797	178.794	208.124	231.199	206.039	42.537	59.504	43.627	48.556	60.869	77.087	60.159	66.0383	0	1.35935	0.0477057	0.0290388	2.92316e-31
CJM1_1527	proP	74.766	81.074	80.028	78.6227	196.013	229.294	205.838	210.382	51.04	71.609	47.115	56.588	81.495	91.469	86.762	86.5753	0	1.40664	0.281379	0.434863	8.95977e-30
CJM1_1528	glx2-1	62.431	74.872	77.231	71.5113	158.584	140.284	198.432	165.767	36.801	45.718	38.186	40.235	93.866	101.454	107.081	100.8	0	1.19587	-0.0660259	0.790579	3.36643e-23
CJM1_1529	infA	55.823	53.72	61.7	57.081	56.691	44.342	57.447	52.8267	6.878	8.078	7.627	7.52767	47.956	41.884	55.215	48.3517	0	-0.127286	-2.15478	0.0563096	4.07632e-24
CJM1_1530	rpsM	1280.39	1184.41	1023.27	1162.69	603.139	588.061	550.615	580.605	700.039	689.996	735.979	708.671	646.069	606.028	621.886	624.661	0	-1.0144	0.0610872	-0.599214	1.59763e-32
CJM1_1531	rpsK	1562.6	1549.33	1245.09	1452.34	732.419	774.764	676.423	727.869	792.804	830.946	882.764	835.505	744.444	706.875	695.127	715.482	0	-1.00876	-0.0237586	-0.724161	3.25992e-29
CJM1_1532	rpsD	2362.74	2228.71	1976.51	2189.32	1062.17	1172.04	983.024	1072.41	1591.72	1550.38	1617.31	1586.47	1181	1157.2	1151.37	1163.19	0	-1.04166	0.310465	-0.615515	4.50174e-43
CJM1_1533	rpoA	2409.64	2018.3	1741.53	2056.49	779.89	799.163	730.775	769.943	769.581	744.327	722.261	745.39	864.037	831.166	832.804	842.669	0	-1.42972	-0.690009	-0.989952	3.07859e-40
CJM1_1534	rplQ	400.938	353.924	378.571	377.811	151.707	150.369	145.078	149.051	216.164	221.045	238.671	225.293	148.549	152.74	170.357	157.215	0	-1.35516	0.0283722	-0.968996	6.07102e-66
CJM1_1535	hisG	383.402	392.077	361.091	378.857	475.554	418.85	455.797	450.067	273.295	283.863	309.317	288.825	371.668	375.036	389.49	378.731	0	0.234621	0.382762	0.295934	0.000129481
CJM1_1536	hisD	1137.42	942.447	890.162	990.009	741.265	767.182	721.737	743.395	617.908	627.535	638.73	628.058	706.913	683.382	668.962	686.419	0	-0.426119	0.117132	-0.23127	6.14639e-08
CJM1_1537	hisB	474.648	412.512	379.461	422.207	326.912	360.444	327.114	338.157	179.768	190.159	187.053	185.66	233.814	243.869	230.336	236.006	0	-0.332908	-0.413346	-0.542277	2.45008e-08
CJM1_1538	hisH	146.969	161.827	134.736	147.844	109.345	120.54	98.814	109.566	53.019	59.887	57.501	56.8023	81.569	87.485	77.671	82.2417	0	-0.444177	-0.610339	-0.549334	5.76809e-06
CJM1_1539	hisA	215.832	216.264	189.233	207.11	195.315	243.457	206.983	215.252	53.908	78.719	64.841	65.8227	88.838	114.476	86.118	96.4773	0	0.0431208	-0.893458	-0.805707	1.58347e-17
CJM1_1540	hisF	256.355	244.137	212.921	237.804	230.874	314.2	279.315	274.796	98.882	129.355	119.062	115.766	129.105	165.519	123.435	139.353	0	0.195537	-0.273091	-0.474503	1.18522e-06
CJM1_1541	hisI	137.222	125.553	117.722	126.832	84.002	86.583	95.769	88.7847	53.045	55.682	53.336	54.021	69.247	73.515	70.177	70.9797	0	-0.528872	-0.459906	-0.540803	2.89281e-05
CJM1_1542
CJM1_1543	mrp	228.971	286.935	253.518	256.475	311.139	383.041	324.361	339.514	316.035	359.575	360.727	345.446	282.607	311.384	254.003	282.665	0	0.391816	1.19981	0.436778	3.2061e-28
CJM1_1544	ispDF	173.097	184.906	212.476	190.16	264.864	290.452	296.125	283.814	146.419	170.486	161.57	159.492	204.119	225.502	212.231	213.951	0	0.562976	0.514064	0.46557	2.94503e-09
CJM1_1545	CJM1_1545	131.242	150.658	198.577	160.159	98.181	94.765	119.766	104.237	62.182	64.576	56.798	61.1853	90.687	91.979	87.612	90.0927	0	-0.636377	-0.619541	-0.534534	1.15865e-05
CJM1_1546	CJM1_1546	273.539	341.347	415.227	343.371	175.529	168.511	206.252	183.431	100.988	115.594	93.683	103.422	129.5	140.253	138.371	136.041	0	-0.920822	-0.966506	-1.04054	2.00796e-21
CJM1_1547	pgpA	71.801	69.436	84.478	75.2383	24.994	22.797	32.841	26.8773	7.005	7.951	6.221	7.059	16.979	16.933	17.718	17.21	0	-1.50219	-2.64876	-1.83226	1.548e-31
CJM1_1548	rpsT	90.744	120.61	112.87	108.075	49.987	47.771	52.866	50.208	61.877	65.264	61.874	63.005	51.184	52.136	55.421	52.9137	0	-1.12075	-0.00800752	-0.734506	6.98478e-16
CJM1_1549	prfA	646.665	591.933	548.501	595.7	328.756	349.058	375.79	351.201	141.064	154.864	130.958	142.295	251.631	274.626	238.113	254.79	0	-0.776494	-1.29783	-0.928496	5.47889e-53
CJM1_1550	CJM1_1550	70.194	72.03	55.386	65.87	119.113	115.135	134.31	122.853	95.455	99.565	95.167	96.729	93.274	104.321	100.077	99.224	0	0.885054	1.32637	0.887861	3.76042e-21
CJM1_1551	chuA	2.889	2.298	3.602	2.92967	224.321	291.979	346.117	287.472	15.482	48.037	11.74	25.0863	10.646	59.327	8.524	26.1657	0	6.59726	3.80637	3.4491	2.39611e-26
CJM1_1552	chuB	27.686	15.518	15.277	19.4937	112.36	139.608	117.865	123.278	7.106	20.744	7.549	11.7997	27.674	43.803	29.024	33.5003	0	2.64909	-0.000184942	1.07769	1.93859e-20
CJM1_1553	chuC	0.126	0.025	0.339	0.163333	32.818	40.739	32.548	35.3683	2.005	7.084	1.067	3.38533	0.222	5.223	0.541	1.99533	0	7.69623	5.02432	3.85459	1.03609e-13
CJM1_1554	chuD	0.402	0.89	1.038	0.776667	29.753	39.463	48.871	39.3623	2.538	7.671	2.369	4.19267	0.641	9.378	1.313	3.77733	0	5.63661	3.14065	2.56483	2.97153e-13
CJM1_1555	CJM1_1555	28.565	27.923	28.964	28.484	75.28	70.492	74.841	73.5377	13.071	15.545	12.833	13.8163	49.089	44.289	49.703	47.6937	0	1.35411	-0.278777	1.04	2.99824e-20
CJM1_1556	kgtP	632.27	732.904	960.804	775.326	665.013	648.719	628.989	647.574	762.576	765.249	796.604	774.81	919.213	920.716	914.235	918.055	0	-0.274	0.772132	0.539285	5.11396e-20
CJM1_1557	mutY	120.314	106.18	87.296	104.597	149.688	147.691	143.958	147.112	43.4	44.01	39.852	42.4207	106.779	104.831	99.793	103.801	0	0.479456	-0.53034	0.286455	1.20613e-12
CJM1_1558	CJM1_1558	247.336	230.769	222.392	233.499	180.413	157.4	183.352	173.722	170.581	174.742	170.238	171.854	166.415	161.438	176.254	168.036	0	-0.441009	0.330047	-0.178159	2.98676e-15
CJM1_1559	CJM1_1559	0.1	0.049	0.17	0.106333	1.196	1.602	1.023	1.27367	0.305	0.612	0.312	0.409667	0.37	0.68	0.309	0.453	0	3.49426	2.62352	2.31926	1.32496e-10
CJM1_1560	CJM1_1560	4.648	2.471	2.797	3.30533	7.127	5.906	3.922	5.65167	4.391	2.294	3.358	3.34767	9.118	7.361	6.928	7.80233	0	0.76482	0.812319	1.53754	0.000936792
CJM1_1561	CJM1_1561	2.412	3.138	2.564	2.70467	5.208	5.705	3.874	4.929	2.157	2.446	2.213	2.272	5.397	6.292	5.794	5.82767	0	0.85436	0.516291	1.40272	6.73671e-05
CJM1_1562	CJM1_1562	4.773	7.685	6.441	6.29967	9.519	8.308	7.528	8.45167	8.68	8.257	10.933	9.29	11.188	11.807	10.353	11.116	0	0.410759	1.33899	1.11495	4.03299e-05
CJM1_1563	ribD	30.926	25.007	24.684	26.8723	81.61	89.435	96.426	89.157	17.081	22.298	13.848	17.7423	35.659	48.225	38.99	40.958	0	1.71594	0.158483	0.904056	4.4616e-18
CJM1_1564	CJM1_1564	21.229	23.722	29.303	24.7513	49.913	46.795	48.481	48.3963	11.599	12.818	10.777	11.7313	33.86	33.138	37.187	34.7283	0	0.952438	-0.310908	0.783592	2.70068e-09
CJM1_1565	sdaA	2365.68	2633.14	3032.76	2677.2	723.149	742.509	725.903	730.52	977.369	994.755	1090.17	1020.77	1258.15	1211.84	1249.72	1239.9	0	-1.88778	-0.616835	-0.814493	3.98351e-66
CJM1_1566	sdaC	1797.22	1709.48	2213.31	1906.67	991.103	921.254	857.947	923.435	1031.25	1076.91	1134.89	1081.02	1332.13	1256.05	1541.81	1376.67	0	-1.05934	-0.0458813	-0.174393	4.23294e-21
CJM1_1567	CJM1_1567	1591.97	1537.86	1401.05	1510.3	1457.56	1028.03	1225.19	1236.93	1663.63	1619.08	1711.26	1664.65	1602.99	1538.02	1642.87	1594.62	0	-0.301872	0.915708	0.375049	6.56278e-27
CJM1_1568	CJM1_1568	235.955	243.049	216.078	231.694	244.331	199.14	242.845	228.772	118.627	121.506	119.869	120.001	260.995	255.652	281.816	266.154	0	-0.0328315	-0.176635	0.496494	3.0819e-12
CJM1_1569	exbB	2.688	3.929	3.644	3.42033	13.556	14.038	22.852	16.8153	0.635	1.3	0.937	0.957333	3.327	3.474	2.318	3.03967	0	2.27699	-1.08398	0.1265	6.06679e-23
CJM1_1570	exbD	1.005	1.137	0.763	0.968333	18.59	20.344	28.821	22.585	0.888	2.192	0.364	1.148	0.936	3.207	0.901	1.68133	0	4.52398	0.964752	1.0914	2.85366e-22
CJM1_1571	tonB2	4.497	3.731	4.047	4.09167	143.932	160.728	142.934	149.198	20.812	66.767	23.479	37.0193	2.243	50.606	2.138	18.329	0	5.17431	3.89478	2.45386	4.12072e-09
CJM1_1572	CJM1_1572	80.469	100.15	108.759	96.4593	489.583	413.37	444.005	448.986	328.624	334.32	344.146	335.697	674.334	633.797	700.149	669.427	0	2.20403	2.57171	3.09046	1.17879e-157
CJM1_1573	CJM1_1573	4.748	6.301	7.691	6.24667	39.671	26.55	35.764	33.995	14.518	14.092	15.931	14.847	55.447	50.824	63.893	56.7213	0	2.42625	2.02218	3.47574	1.18476e-33
CJM1_1574	CJM1_1574	73.786	76.058	68.883	72.909	184.176	208.124	209.614	200.638	58.324	72.679	61.067	64.0233	83.466	98.903	84.625	88.998	0	1.44653	0.576962	0.584017	1.49785e-31
CJM1_1575	aroC	171.263	176.332	154.547	167.381	252.38	355.064	313.715	307.053	57.892	102.903	68.486	76.427	72.796	131.166	63.765	89.2423	0	0.862104	-0.380944	-0.611496	5.13979e-13
CJM1_1576	rnc	75.344	75.91	71.087	74.1137	100.897	129.248	108.924	113.023	41.294	51.044	44.772	45.7033	62.569	68.098	62.992	64.553	0	0.596121	0.0680536	0.0971711	0.000105753
CJM1_1577	rnhA	46.628	48.111	40.109	44.9493	86.743	100.971	111.775	99.8297	22.208	30.453	23.479	25.38	50.494	51.432	45.763	49.2297	0	1.13652	-0.0640528	0.428417	2.43686e-13
CJM1_1578	CJM1_1578	225.177	224.715	208.26	219.384	300.423	236.301	264.454	267.059	33.73	35.269	36.338	35.1123	273.268	260.851	299.792	277.97	0	0.270008	-1.87085	0.637847	1.05011e-112
CJM1_1579	dnaG	189.804	191.405	174.358	185.189	354.423	305.191	334.252	331.289	65.253	80.987	66.637	70.959	209.516	206.067	232.344	215.976	0	0.825321	-0.619734	0.518203	1.68131e-55
CJM1_1580	CJM1_1580	3.995	4.967	5.615	4.859	31.273	33.932	48.822	38.009	0.635	3.236	0.989	1.62	1.971	4.762	1.957	2.89667	0	2.9483	-0.874021	-0.451436	2.73241e-21
CJM1_1581	CJM1_1581	166.691	183.103	165.226	171.673	207.899	198.014	222.258	209.39	39.593	47.502	44.173	43.756	268.438	262.139	248.801	259.793	0	0.272075	-1.20472	0.894511	6.52507e-95
CJM1_1582	CJM1_1582	31.806	30.369	37.779	33.318	37.304	34.233	35.496	35.6777	6.624	7.696	8.043	7.45433	37.334	34.474	35.951	35.9197	0	0.0843363	-1.39021	0.404497	9.62406e-13
CJM1_1583	murE	173.148	177.642	167.43	172.74	252.529	306.217	274.686	277.811	55.456	94.137	58.412	69.335	86.251	127.668	86.659	100.193	0	0.67234	-0.567428	-0.490031	1.38458e-17
CJM1_1584
CJM1_1585	CJM1_1585	368.428	368.676	368.676	368.593	230.202	257.671	275.174	254.349	160.353	164.293	162.273	162.306	164	172.346	155.343	163.896	0	-0.549861	-0.411022	-0.872735	2.84991e-21
CJM1_1586	ispA	171.64	168.079	149.865	163.195	75.978	83.53	88.777	82.7617	22.36	22.961	16.165	20.4953	36.151	40.596	37.033	37.9267	0	-0.993744	-2.22671	-1.80874	5.65514e-49
CJM1_1587	tkt	858.854	743.431	702.921	768.402	257.064	316.302	286.429	286.598	158.754	177.519	147.357	161.21	147.686	174.411	156.115	159.404	0	-1.43584	-1.48586	-1.97284	7.56788e-107
CJM1_1588	iamB	103.105	86.09	78.566	89.2537	41.166	48.146	45.533	44.9483	4.543	7.849	3.774	5.38867	11.853	17.565	9.915	13.111	0	-1.00271	-3.30394	-2.47003	3.55219e-35
CJM1_1589	iamA	41.579	35.113	32.672	36.4547	49.514	58.456	71.65	59.8733	7.462	12.105	7.757	9.108	14.022	18.464	11.718	14.7347	0	0.700121	-1.24831	-1.00972	1.98411e-15
CJM1_1590	CJM1_1590	157.823	139.02	121.155	139.333	218.34	249.863	266.866	245.023	72.385	89.142	65.31	75.6123	117.696	144.018	112.541	124.752	0	0.800283	-0.119568	0.13734	2.76664e-14
CJM1_1591	CJM1_1591	32.735	41.637	36.338	36.9033	71.617	86.357	90.165	82.713	5.127	13.914	5.31	8.117	9.241	19.363	9.657	12.7537	0	1.14959	-1.45827	-1.23765	8.74547e-17
CJM1_1592	CJM1_1592	290.17	273.27	320.261	294.567	958.883	646.292	786.858	797.344	676.08	621.037	568.188	621.768	867.586	764.526	883.177	838.43	0	1.42219	1.85119	1.80534	9.87988e-51
CJM1_1593	map	120.691	113.889	98.928	111.169	127.51	130.274	141.156	132.98	82.308	94.29	85.952	87.5167	108.602	102.815	109.528	106.982	0	0.244522	0.423387	0.241621	0.00441283
CJM1_1594	murI	52.13	57.426	48.521	52.6923	48.791	54.227	59.469	54.1623	9.721	14.831	10.516	11.6893	24.101	30.757	26.371	27.0763	0	0.0251091	-1.41622	-0.664492	5.36083e-11
CJM1_1595	nlpC	71.224	81.667	74.35	75.747	105.432	131.976	118.133	118.514	20.913	34.938	22.594	26.1483	43.594	59.4	42.106	48.3667	0	0.632463	-0.783339	-0.351169	1.0634e-12
CJM1_1596	nhaA2	201.637	215.769	230.232	215.879	230.251	253.892	212.343	232.162	101.166	113.02	111.644	108.61	198.599	187.481	198.222	194.767	0	0.0921664	-0.221172	0.147699	0.00182299
CJM1_1597	nhaA1	166.264	174.083	196.458	178.935	839.62	716.334	706.34	754.098	251.569	247.472	243.044	247.362	682.023	622.695	776.919	693.879	0	2.06176	1.23996	2.25087	4.11564e-105
CJM1_1598	CJM1_1598	709.297	908.495	886.899	834.897	1742.29	1282.75	1565.55	1530.2	595.751	580.263	655.858	610.624	1535.17	1456.56	1882.01	1624.58	0	0.859289	0.324749	1.2559	1.82143e-22
CJM1_1599	CJM1_1599	25.198	31.678	24.006	26.9607	100.174	80.602	121.715	100.83	17.538	22.579	16.711	18.9427	73.042	73.394	78.212	74.8827	0	1.88657	0.252042	1.77029	3.31877e-32
CJM1_1600	CJM1_1600	178.097	149.2	103.335	143.544	232.793	249.263	291.959	258.005	124.11	146.174	132.572	134.285	137.41	167.56	134.483	146.484	0	0.831723	0.672224	0.326573	9.8325e-08
CJM1_1601	CJM1_1601	178.097	123.922	106.683	136.234	84.999	92.563	93.82	90.4607	191.723	197.142	225.058	204.641	150.496	160.733	136.723	149.317	0	-0.603727	1.36335	0.429923	2.02141e-39
CJM1_1602	CJM1_1602	26.379	26.242	24.663	25.7613	76.451	94.315	82.905	84.557	21.193	25.356	18.534	21.6943	33.219	39.6	35.977	36.2653	0	1.70168	0.5147	0.789383	3.00779e-17
CJM1_1603	CJM1_1603	36.906	29.998	23.201	30.035	113.78	153.121	152.338	139.746	15.076	33.97	17.258	22.1013	16.831	32.773	19.856	23.1533	0	2.20453	0.295788	-0.0795171	4.17362e-22
CJM1_1604	CJM1_1604	14.27	14.48	11.039	13.263	37.304	46.319	39.93	41.1843	5.812	12.309	5.727	7.94933	7.467	12.925	8.112	9.50133	0	1.62229	-0.000279268	-0.185015	3.84562e-10
CJM1_1605	yvrO	39.418	33.729	25.892	33.013	156.466	212.178	209.955	192.866	29.035	50.05	24.026	34.3703	28.29	62.972	26.938	39.4	0	2.53285	0.802098	0.551034	3.63214e-21
CJM1_1606	CJM1_1606	6.733	5.337	4.259	5.443	21.979	25.7	27.432	25.037	3.553	6.218	2.551	4.10733	2.957	5.636	3.811	4.13467	0	2.18765	0.336295	-0.0999553	6.5554e-14
CJM1_1607	CJM1_1607	4.321	4.448	4.28	4.34967	10.84	13.288	13.448	12.5253	3.376	3.899	2.889	3.388	4.978	5.321	3.554	4.61767	0	1.51079	0.403302	0.383678	4.87833e-07
CJM1_1608	CJM1_1608	352.978	307.518	310.006	323.501	998.255	812.475	890.934	900.555	582.63	548.485	579.407	570.174	1062.44	1010.95	1182.35	1085.25	0	1.46341	1.59365	2.04253	1.77721e-77
CJM1_1609	CJM1_1609	612.649	643.799	619.948	625.465	488.038	416.823	431.605	445.489	664.126	693.971	667.416	675.171	537.91	509.239	568.937	538.695	0	-0.50303	0.881717	0.0808614	8.92974e-59
CJM1_1610	CJM1_1610	6.959	3.41	3.75	4.70633	16.422	13.513	14.788	14.9077	6.573	7.033	6.065	6.557	12.543	12.002	13.263	12.6027	0	1.65081	1.24847	1.71862	6.79913e-07
CJM1_1611
CJM1_1612	CJM1_1612	0.226	0.642	0.699	0.522333	1.096	0.701	0.512	0.769667	0.66	0.28	0.443	0.461	1.06	0.899	1.056	1.005	0	0.534181	0.595844	1.2243	0.0529495
CJM1_1613	CJM1_1613	0.276	1.186	0.657	0.706333	0.897	0.676	0.78	0.784333	0.381	0.51	0.495	0.462	0.863	1.531	1.133	1.17567	0	0.135638	0.150902	1.02596	0.0513318
CJM1_1614	CJM1_1614	0.251	0.346	0.403	0.333333	0.872	1.026	0.877	0.925	0.406	0.204	0.364	0.324667	0.542	1.045	0.541	0.709333	0	1.44145	0.731352	1.36955	0.00273047
CJM1_1615	ligA-2	43.94	47.394	43.055	44.7963	89.958	108.428	105.977	101.454	9.543	19.673	6.768	11.9947	14.022	28.206	13.701	18.643	0	1.16539	-1.16925	-0.969335	1.14445e-15
CJM1_1616	cgpA	180.056	200.746	196.479	192.427	101.445	108.579	117.914	109.313	39.999	39.27	37.874	39.0477	80.632	87.485	84.65	84.2557	0	-0.830618	-1.52839	-0.895467	1.22978e-33
CJM1_1617	CJM1_1617	69.993	52.929	60.959	61.2937	29.928	28.227	25.361	27.8387	9.721	10.244	10.724	10.2297	35.412	35.64	38.115	36.389	0	-1.15103	-1.8101	-0.455933	8.74921e-16
CJM1_1618	eno	1322.02	1341.91	1351.88	1338.6	715.026	787.477	679.858	727.454	1019.02	1026.86	1087.96	1044.61	974.216	961.264	958.582	964.687	0	-0.892499	0.416456	-0.176157	1.03447e-41
CJM1_1619	recA	851.518	807.9	777.864	812.427	755.145	785.975	776.187	772.436	717.881	727.202	766.096	737.06	868.769	853.906	877.974	866.883	0	-0.0863477	0.633716	0.390175	6.41827e-20
CJM1_1620	CJM1_1620	131.971	141.935	148.869	140.925	174.084	170.513	186.105	176.901	98.577	101.96	97.197	99.2447	148.943	148.124	160.828	152.632	0	0.313257	0.265133	0.410935	0.000491328
CJM1_1621	fliQ	30.273	39.339	42.355	37.3223	32.42	25.925	35.983	31.4427	7.259	8.894	8.017	8.05667	27.009	26.724	29.693	27.8087	0	-0.263914	-1.44614	-0.129103	6.84669e-08
CJM1_1622	murB	67.757	62.517	66.489	65.5877	61.45	52.2	64.731	59.4603	7.208	9.633	8.824	8.555	35.782	34.717	38.758	36.419	0	-0.156622	-2.17381	-0.552554	1.65721e-24
CJM1_1623	CJM1_1623	81.172	99.977	97.424	92.8577	93.745	82.203	99.496	91.8147	38.35	39.474	34.074	37.2993	81.692	84.618	89.878	85.396	0	-0.0316014	-0.546619	0.174846	2.25753e-05
CJM1_1624	cysQ	168.525	185.277	222.308	192.037	102.766	109.079	132.264	114.703	27.157	38.965	31.419	32.5137	69.149	74.73	68.143	70.674	0	-0.759797	-1.8029	-1.14644	4.47394e-34
CJM1_1625	CJM1_1625	1559.26	1695.27	2424.49	1893.01	733.615	737.529	781.084	750.743	1509.09	1557.46	1707.56	1591.37	1658.14	1655.82	1589.45	1634.47	0	-1.34952	0.523032	0.0836908	7.80743e-41
CJM1_1626	napA-1	156.19	133.583	140.394	143.389	297.857	321.407	271.763	297.009	40.938	57.873	41.648	46.8197	158.726	164.377	185.216	169.44	0	1.03828	-0.856664	0.536807	2.80445e-58
CJM1_1627	CJM1_1627	0.025	0.124	0.042	0.0636667	0	0.025	0.024	0.0163333	0	0	0.026	0.00866667	0.148	0.024	0.026	0.066	0	-1.73956	-1.87376	0.35397	0.0734244
CJM1_1628	bioB	98.13	87.869	89.287	91.762	108.921	123.067	129.9	120.629	89.161	99.667	95.193	94.6737	81.593	96.45	77.877	85.3067	0	0.380212	0.814748	0.191202	7.63458e-10
CJM1_1629	topA	371.895	377.349	346.195	365.146	481.385	495.898	534.097	503.793	317.279	360.212	333.031	336.841	415.779	448.721	416.865	427.122	0	0.450108	0.652304	0.522648	7.61628e-17
CJM1_1630	CJM1_1630	84.061	85.423	92.656	87.38	138.599	171.238	154.141	154.659	26.142	34.683	27.358	29.3943	70.824	80.804	76.409	76.0123	0	0.810041	-0.810609	0.094561	4.46264e-27
CJM1_1631	CJM1_1631	5.854	7.092	7.607	6.851	101.62	134.904	152.631	129.718	7.792	17.405	4.946	10.0477	6.974	24.319	7.571	12.9547	0	4.22584	1.27638	1.212	2.3201e-26
CJM1_1632	CJM1_1632	2.236	2.347	2.013	2.19867	85.671	123.968	106.001	105.213	3.706	16.564	3.176	7.81533	1.774	20.237	2.447	8.15267	0	5.56537	2.52534	2.18129	2.89163e-15
CJM1_1633	CJM1_1633	15.149	8.031	9.704	10.9613	63.967	78.1	85.074	75.7137	10.761	15.035	10.048	11.948	27.773	36.49	36.672	33.645	0	2.77366	0.881679	1.91375	4.51485e-25
CJM1_1634	CJM1_1634	1.256	1.161	1.292	1.23633	18.614	20.92	21.975	20.503	3.832	4.969	2.551	3.784	2.908	6.535	3.425	4.28933	0	4.03212	2.36357	2.0854	8.14614e-25
CJM1_1635	CJM1_1635	13.617	12.874	11.272	12.5877	156.641	193.86	196.653	182.385	14.238	36.467	14.655	21.7867	28.611	53.497	28.045	36.7177	0	3.84266	1.51999	1.84003	1.18944e-38
CJM1_1636	CJM1_1636	0.578	0.494	0.466	0.512667	24.794	34.808	29.747	29.783	1.167	4.179	1.223	2.18967	3.573	5.879	2.884	4.112	0	5.83932	2.80464	3.29321	1.7157e-34
CJM1_1637	CJM1_1637	2.688	2.273	2.585	2.51533	59.681	71.243	114.991	81.9717	8.934	14.577	8.824	10.7783	8.305	15.962	9.709	11.3253	0	5.00497	2.8473	2.46362	2.07883e-46
CJM1_1638	secY	1188.74	1160.39	1285.9	1211.68	317.493	360.569	318.904	332.322	283.777	283.327	286.411	284.505	583.5	577.774	540.248	567.174	0	-1.87952	-1.31724	-0.798684	5.97573e-102
CJM1_1639	rplO	672.391	648.964	684.445	668.6	192.449	214.455	207.056	204.653	492.53	554.27	628.474	558.425	500.921	503.773	458.534	487.743	0	-1.72172	0.513338	-0.158427	5.60503e-104
CJM1_1640	rpsE	909.201	727.073	829.945	822.073	266.857	300.437	272.055	279.783	721.739	800.569	846.374	789.561	632.318	633.263	571.487	612.356	0	-1.56805	0.713811	-0.128129	1.39271e-98
CJM1_1641	rplR	435.13	376.534	413.108	408.257	148.393	178.445	136.624	154.487	424.891	465.128	470.575	453.531	300.498	307.764	280.245	296.169	0	-1.41386	0.923043	-0.166466	2.14033e-102
CJM1_1642	rplF	1340.99	1197.28	1239.49	1259.26	448.617	469.748	431.337	449.901	1371.04	1354.76	1417.89	1381.23	1029.34	1008.64	950.83	996.27	0	-1.49786	0.907964	-0.0411702	4.23686e-130
CJM1_1643	rpsH	619.106	653.412	656.095	642.871	256.541	260.549	232.344	249.811	740.292	721.443	727.285	729.673	535.668	495.464	492.27	507.801	0	-1.37652	0.956665	-0.0435437	6.57386e-135
CJM1_1644	rpsZ	134.684	176.95	172.663	161.432	60.005	61.384	50.796	57.395	185.657	177.749	180.051	181.152	124.817	122.931	118.181	121.976	0	-1.50449	0.940376	-0.108124	1.54002e-73
CJM1_1645	rplE	1188.89	1033.43	1053.65	1091.99	378.445	419.951	375.157	391.184	1444.44	1464.01	1548.7	1485.72	964.901	905.483	890.413	920.266	0	-1.49384	1.21847	0.050121	5.91099e-155
CJM1_1646	rplX	218.997	250.438	244.343	237.926	95.24	106.752	89.02	97.004	319.385	314.137	337.404	323.642	202.517	199.531	190.727	197.592	0	-1.30702	1.21874	0.0284645	3.3261e-126
CJM1_1647	rplN	490.476	499.294	502.968	497.579	201.769	224.189	201.526	209.161	636.512	680.388	734.652	683.851	459.668	442.234	441.872	447.925	0	-1.26342	1.23196	0.144878	5.29613e-161
CJM1_1648	rpsQ	201.16	196.965	199.657	199.261	74.508	78.425	61.954	71.629	228.575	223.645	235.131	229.117	188.052	175.14	166.442	176.545	0	-1.48791	0.976136	0.122308	2.67323e-97
CJM1_1649	rpmC	67.958	75.613	83.736	75.769	35.011	40.088	38.712	37.937	149.591	152.724	156.26	152.858	71.884	76.479	71.516	73.293	0	-1.01232	1.78504	0.247787	3.01838e-101
CJM1_1650	rplP	620.889	595.713	544.009	586.87	286.519	315.401	276.44	292.787	1117.6	1074.06	1143.74	1111.8	687.592	691.132	623.637	667.454	0	-1.0157	1.69756	0.482616	9.48188e-169
CJM1_1651	rpsC	755.197	696.655	669.402	707.085	317.343	354.939	310.475	327.586	1285.92	1263.12	1315.93	1288.32	816.525	788.967	732.547	779.346	0	-1.1226	1.6403	0.437423	2.18523e-176
CJM1_1652	rplV	808.834	733.201	637.195	726.41	338.375	385.718	303.507	342.533	1404.6	1374.38	1454.05	1411.01	851.272	858.473	756.059	821.935	0	-1.096	1.73329	0.475476	3.91611e-132
CJM1_1653	rpsS	225.705	233.981	233.537	231.074	118.266	137.581	136.892	130.913	444.561	453.354	467.816	455.244	247.417	248.606	260.673	252.232	0	-0.833898	1.75158	0.422532	2.17787e-207
CJM1_1654	rplB	1565.19	1326.54	1139.91	1343.88	546.922	638.084	528.738	571.248	1610.53	1597.24	1675.78	1627.85	1350.05	1374.3	1227.06	1317.13	0	-1.24606	1.05161	0.268257	1.65831e-75
CJM1_1655	rplW	83.936	71.981	65.811	73.9093	30.277	36.985	40.71	35.9907	129.49	129.559	130.203	129.751	76.246	69.021	67.113	70.7933	0	-1.05259	1.58577	0.235456	1.85957e-70
CJM1_1656	rplD	388.552	371.493	274.897	344.981	167.68	212.002	188.979	189.554	322.685	390.486	455.477	389.549	346.334	345.007	283.825	325.055	0	-0.876441	0.948397	0.211972	6.83781e-35
CJM1_1657	rplC	439.602	409.201	321.998	390.267	215.3	247.786	219.944	227.677	493.012	550.141	571.989	538.381	398.036	387.499	351.607	379.047	0	-0.789795	1.23634	0.255471	1.08213e-74
CJM1_1658	rpsJ	562.127	443.845	362.977	456.316	380.812	372.43	371.771	375.004	703.592	743.027	773.176	739.932	623.57	620.508	589.849	611.309	0	-0.295869	1.471	0.719315	3.93464e-59
CJM1_1659	CJM1_1659	140.211	98.569	93.165	110.648	97.184	117.037	128.317	114.179	45.71	53.694	40.243	46.549	40.982	45.237	39.892	42.037	0	0.0309879	-0.485003	-1.09908	3.71836e-11
CJM1_1660	CJM1_1660	959.522	669.053	584.458	737.678	565.86	603.126	590.667	586.551	250.503	276.217	244.06	256.927	263.977	288.717	252.664	268.453	0	-0.343543	-0.75244	-1.16106	1.12289e-19
CJM1_1661	ksgA	54.09	36.892	40.66	43.8807	77.872	61.809	72.429	70.7033	13.578	13.379	14.03	13.6623	57.64	54.736	57.79	56.722	0	0.674298	-0.908621	0.667259	6.28039e-15
CJM1_1662	CJM1_1662	18.44	12.825	11.696	14.3203	19.262	19.068	16.883	18.4043	1.193	2.421	0.807	1.47367	5.052	6.317	5.073	5.48067	0	0.35036	-2.54075	-1.0881	1.51284e-14
CJM1_1663	rlmN	51.1	53.078	43.521	49.233	130.177	168.311	154.433	150.974	22.969	37.639	23.427	28.0117	24.347	43.876	25.109	31.1107	0	1.60337	-0.0626243	-0.366394	8.05577e-23
CJM1_1664	CJM1_1664	94.864	81.297	90.432	88.8643	89.011	81.578	103.808	91.4657	29.365	35.957	30.638	31.9867	48.399	56.728	48.776	51.301	0	0.0259821	-0.709177	-0.496487	1.65024e-06
CJM1_1665	CJM1_1665	1.231	2.669	1.759	1.88633	26.24	26.826	38.371	30.479	3.832	6.804	5.232	5.28933	5.914	8.042	6.953	6.96967	0	3.99476	2.23985	2.17918	1.32614e-26
CJM1_1666	CJM1_1666	1.708	0.815	1.462	1.32833	23.449	30.654	34.838	29.647	0.533	2.803	0.677	1.33767	1.158	3.644	1.262	2.02133	0	4.45991	0.712324	0.897982	2.22065e-22
CJM1_1667	CJM1_1667	5.125	5.189	5.806	5.37333	73.212	87.408	101.348	87.3227	3.629	7.594	2.265	4.496	9.98	18.707	9.451	12.7127	0	4.00535	0.471752	1.53664	5.51279e-36
CJM1_1668	CJM1_1668	0.276	0.173	0.064	0.171	9.494	13.863	10.573	11.31	0.558	2.115	0.338	1.00367	0.37	2.332	0.232	0.978	0	6.02268	3.24719	2.80214	2.22906e-14
CJM1_1669
CJM1_1670	CJM1_1670	51.527	53.127	55.407	53.3537	91.552	89.035	98.497	93.028	107.562	107.923	100.607	105.364	98.646	108.378	106.232	104.419	0	0.787248	1.75309	1.26439	7.86826e-45
CJM1_1671	leuD2	8.868	7.66	9.556	8.69467	62.273	67.915	61.369	63.8523	21.929	30.351	21.449	24.5763	21.834	25.874	21.118	22.942	0	2.86215	2.25555	1.69478	1.13737e-31
CJM1_1672	leuC	61.275	63.876	60.535	61.8953	413.531	518.97	484.057	472.186	223.905	302.72	294.506	273.71	199.88	260.851	190.727	217.153	0	2.91777	2.91037	2.10689	1.99161e-121
CJM1_1673	leuB	45.02	38.227	31.147	38.1313	218.913	272.21	249.033	246.719	155.251	179.94	173.101	169.431	124.768	133.96	114.009	124.246	0	2.68157	2.92177	2.002	3.24548e-104
CJM1_1674	leuA	168.022	150.806	130.668	149.832	607.276	651.922	637.906	632.368	480.093	505.392	518.731	501.405	423.172	420.734	440.378	428.095	0	2.06439	2.51585	1.81155	1.03005e-145
CJM1_1675	CJM1_1675	247.235	246.805	251.42	248.487	201.52	170.087	214.292	195.3	142.891	146.48	147.201	145.524	173.192	165.883	191.345	176.807	0	-0.362754	0.000672197	-0.194927	0.000454759
CJM1_1676	CJM1_1676	73.786	66.866	74.879	71.8437	75.704	57.305	75.499	69.5027	81.445	82.567	81.605	81.8723	71.761	66.227	73.499	70.4957	0	-0.0631785	0.960915	0.268934	1.4216e-13
CJM1_1677	queF	53.11	49.173	45.258	49.1803	131.198	120.865	134.602	128.888	24.543	26.197	22.386	24.3753	47.586	48.443	50.734	48.921	0	1.37594	-0.243781	0.288946	2.14359e-28
CJM1_1678	CJM1_1678	963.114	794.359	855.477	870.983	715.873	728.62	626.358	690.284	585.142	564.718	582.765	577.542	543.43	541.891	512.693	532.671	0	-0.347722	0.18216	-0.412668	2.26187e-10
CJM1_1679	flgE-2	4236.84	4173.08	4353.49	4254.47	11185.6	11516.1	10452.5	11051.4	10268.7	9637.29	10104.9	10003.6	13185.4	12294.5	11868.2	12449.4	0	1.3642	2.00918	1.84582	2.88278e-82
CJM1_1680	ruvC	16.531	15.716	13.327	15.1913	71.916	77.574	76.206	75.232	5	11.901	4.79	7.23033	24.298	32.846	28.637	28.5937	0	2.29473	-0.338655	1.20831	2.78725e-23
no_feature	7172798	73337.2	79224.7	79900.1	77487.3	178739	214243	219600	204194	127431	133270	109103	123268	68769	96570.9	66247.9	77195.9	0	1.3833	1.43781	0.290245	1.62084e-34
not_aligned
too_low_aQual
alignment_not_unique
ambiguous	1946710	57291	56660.6	54192.7	56048.1	48510.1	47925.9	46931.4	47789.1	44573.2	45048.5	46196.5	45272.7	52072.6	50632.8	51479.6	51395	0	-0.243329	0.465642	0.171571	3.65861e-11
