# Supplementary material for: Campylobacter jejuni transcriptome changes during loss of culturability in water
Source: PLoS One. 2017 Nov 30;12(11):e0188936. doi: 10.1371/journal.pone.0188936 (PMC5708674; doi:10.1371/journal.pone.0188936)
Supplement: S3 Table — Results are shown in Probability of Positive Log Ratio (PPLR), PPLR ≥0.95 shows a high probability that the transcript is upregulated (green shading) compared to the first condition; PPLR ≤0.05 shows a very low probability that the transcript is upregulated compared to the first condition and therefore the probability of the transcript being downregulated (red shading) is very high. (XLSX) [file pone.0188936.s003.xlsx]

## Sheet: BitSeq results
M1 gene Name	gene name 2	start	stop	size (bp)	strand	gene	product	MHB Control v Time 0	MHB Control v 25 degrees	MHB Control v 4 degrees	Time 0 v 25 degrees	Time 0 v 4 degrees	25 degrees v 4 degrees
CJM1_0001	ADN90235	1	1323	1323	+	gene=dnaA	product=Chromosomal+replication+initiator+protein+dnaA	0.931	0.089	0.318	0.004	0.021	0.833	-0.463676	-1.01579	0.0937643	-1.11858	-10.0366	7.84312	-0.79328	-1.37793	-0.146667	-0.654902	-9.56476	8.19756	-0.329604	-0.769258	0.107843	0.325298	-8.5453	9.47874	6.17857	5.85717	5.40323	5.62871
CJM1_0002	ADN90236	1483	2550	1068	+	gene=dnaN	product=DNA+polymerase+III%2C+beta+subunit	0.794	0.569	0.848	0.26	0.564	0.82	-0.398605	-0.872224	0.118182	-0.591657	-4.80295	3.26878	-0.514442	-4.60538	3.86794	-0.193052	-4.52122	3.56627	-0.115837	-4.32857	4.198	0.0772151	-5.25416	6.06175	5.74259	5.46629	5.33248	5.386
CJM1_0003	ADN90237	2579	4888	2310	+	gene=gyrB	product=DNA+gyrase+subunit+B	0.019	0.002	0.002	0.029	0.051	0.67	0.682117	-7.857	8.98484	0.170847	-9.5491	9.55855	0.128622	-9.1285	8.59358	-0.51127	-4.36785	3.50641	-0.553496	-1.98605	0.944409	-0.0422254	-4.18078	4.11927	5.22605	5.69886	5.34447	5.31521
CJM1_0004	ADN90238	4914	5255	342	-	CJM1_0004	product=Putative+periplasmic+protein	0.996	0.849	0.926	0.013	0.029	0.712	2.08463	0.578407	3.58197	0.105924	-1.38671	1.53552	0.356903	-1.24186	1.8914	-1.97871	-3.38887	-0.630766	-1.72773	-3.21037	-0.174625	0.250979	-1.25579	1.81751	3.38167	4.82663	3.45509	3.62906
CJM1_0005	ADN90239	5258	6496	1239	-	CJM1_0005	product=Molybdopterin+oxidoreductase+family+protein	0.988	0.992	0.988	0.629	0.582	0.445	0.117585	-0.526125	0.753425	-1.43066	-2.24153	-0.609425	-0.657423	-1.48123	0.190984	-1.54825	-2.42214	-0.625848	-0.775009	-1.72266	0.218955	0.773241	-0.326714	1.8482	5.55892	5.64042	4.56725	5.10322
CJM1_0006	ADN90240	6706	8007	1302	+	CJM1_0006	product=Na%2B/H%2B+antiporter+family+protein	0.985	0.544	0.426	0.012	0.01	0.4	2.82624	1.42587	4.32468	0.373272	-1.42829	2.2552	0.572204	-1.22352	2.33636	-2.45297	-3.9677	-0.997377	-2.25404	-3.61725	-0.818122	0.198931	-1.56525	1.91714	2.02276	3.98176	2.28149	2.41938
CJM1_0007	ADN90241	8142	12632	4491	+	gene=gltA	product=Glutamate+synthase+[NADPH]+large+chain	0.877	0.515	0.432	0.458	0.072	0.474	0.854088	0.266624	1.46683	0.818015	0.207252	1.45543	0.968389	0.367334	1.58977	-0.0360732	-0.370015	0.318486	0.114301	-0.288332	0.52437	0.150374	-0.294468	0.557234	8.05029	8.6423	8.6173	8.72153
CJM1_0008	ADN90242	12643	14088	1446	+	gene=gltD	product=glutamate+synthase+subunit+beta	0.803	0.609	0.501	0.046	0.186	0.377	0.0876721	-0.992554	1.1707	0.0406444	-1.00885	1.05341	0.103309	-0.976995	1.17768	-0.0470277	-1.11373	1.06394	0.0156372	-1.15109	1.0999	0.062665	-0.984861	1.17448	4.99252	5.05329	5.0207	5.06413
CJM1_0009	ADN90243	14089	14664	576	-	gene=rnhB	product=Ribonuclease+HII	0.993	0.035	0.993	0.006	0.518	0.995	1.40648	0.369784	2.40913	-0.208622	-1.19076	0.767524	1.11315	0.226961	2.0462	-1.6151	-2.52448	-0.717503	-0.293321	-1.09658	0.569385	1.32178	0.469882	2.12861	5.13585	6.11074	4.99124	5.90743
CJM1_0010	ADN90244	14697	14936	240	-	gene=comEA	product=Competence+protein+ComEA	0.149	0.064	0.804	0.269	0.968	0.981	-0.482535	-0.878177	-0.0269528	0.164699	-0.189686	0.529018	-0.001216	-0.313847	0.315554	0.647234	0.23096	1.08437	0.481319	0.0846281	0.851824	-0.165915	-0.493459	0.155084	7.68632	7.35186	7.80048	7.68548
CJM1_0011	ADN90245	15001	15648	648	-	gene=rr2	product=Rubrerythrin	0.026	0.762	0.242	0.988	0.933	0.092	0.781522	-0.417069	1.97183	-0.737708	-2.05593	0.601453	0.155886	-1.09548	1.38961	-1.51923	-2.75256	-0.35281	-0.625636	-1.65352	0.428515	0.893595	-0.310059	2.12319	4.1453	4.68701	3.63396	4.25336
CJM1_0012	ADN90246	15808	17484	1677	+	gene=ilvD	product=Dihydroxy-acid+dehydratase	0.965	0.783	0.498	0.09	0.033	0.233	-0.460056	-1.01892	0.111812	-1.08007	-1.7392	-0.396913	-1.19834	-1.87503	-0.510422	-0.620012	-1.08143	-0.0991266	-0.738283	-1.26291	-0.165782	-0.118271	-0.760964	0.486899	6.58785	6.26897	5.83921	5.75723
CJM1_0013	ADN90247	17496	18020	525	-	CJM1_0013	product=Conserved+protein	0.039	0.074	0.014	0.724	0.17	0.077	-0.86239	-1.45085	-0.252861	-0.78732	-1.39749	-0.188253	-0.858069	-1.47809	-0.240603	0.0750702	-0.272803	0.430784	0.00432066	-0.416069	0.449387	-0.0707496	-0.444901	0.302989	6.91895	6.32119	6.37322	6.32418
CJM1_0014	ADN90248	18112	19338	1227	-	CJM1_0014	product=hydrolase	0.935	0.492	0.524	0.073	0.449	0.527	1.92738	-7.01388	11.9778	-0.316483	-2.02839	1.427	0.0914029	-1.30038	1.46447	-2.24386	-12.4019	6.78419	-1.83597	-11.5325	7.02045	0.407886	-1.23161	2.06512	3.30305	4.63901	3.08368	3.36641
CJM1_0015	ADN90249	19414	20088	675	+	gene=queC	product=Queuosine+biosynthesis+protein+queC	0.997	0.725	0.821	0.02	0.014	0.616	-0.0622035	-1.82591	1.64333	-0.745571	-2.28071	0.966003	-0.528612	-2.06234	0.993955	-0.683368	-1.83172	0.41504	-0.466409	-1.53151	0.542124	0.216959	-0.742969	1.16166	5.01739	4.97428	4.5006	4.65099
CJM1_0016	ADN90250	20109	21635	1527	-	gene=dsbI	product=Putative+ATP/GTP+binding+protein	0.07	0.397	0.023	0.442	0.117	0.503	0.974808	-7.96432	9.98766	-0.217965	-1.56547	1.17085	-0.122602	-1.41223	1.18998	-1.19277	-10.3215	7.47893	-1.09741	-10.2012	7.51435	0.0953627	-1.15414	1.37778	4.23704	4.91273	4.08596	4.15206
CJM1_0017	ADN90251	21920	23698	1779	-	CJM1_0017	product=Methyl-accepting+chemotaxis+protein	0.65	0.006	0.38	0.007	0.359	0.601	-0.0766828	-0.85124	0.675622	-1.39298	-2.31128	-0.492753	-1.44081	-2.42536	-0.509167	-1.31629	-2.24048	-0.38297	-1.36413	-2.32669	-0.386696	-0.0478378	-1.15683	1.02937	5.59187	5.53872	4.62634	4.59318
CJM1_0018	ADN90252	23688	24602	915	-	gene=ccpA-1	product=MCP+domain+signal+transduction+protein	0.972	0.809	0.972	0.099	0.424	0.879	0.955953	0.0671781	1.87435	-0.232234	-1.16937	0.654156	0.178328	-0.993464	1.31175	-1.18819	-2.0307	-0.378237	-0.777625	-1.86866	0.211909	0.410562	-0.72244	1.43491	4.9895	5.65212	4.82853	5.11311
CJM1_0019	ADN90253	24666	25544	879	-	CJM1_0019	product=Mitochondrion+protein%2C+putative	0.965	0.469	0.895	0.372	0.212	0.586	0.129343	-0.900558	1.14042	-1.52607	-2.85589	-0.303824	-1.04259	-1.95016	-0.162939	-1.65541	-2.99196	-0.301666	-1.17193	-2.17709	-0.195841	0.483478	-0.750908	1.82504	4.54459	4.63425	3.48681	3.82193
CJM1_0020	ADN90254	25656	26501	846	-	CJM1_0020	product=Pseudouridine+synthase	0.999	0.616	0.798	0.005	0.013	0.693	0.465859	-0.0769884	0.988371	-0.349525	-0.830614	0.105547	0.0152974	-0.353989	0.392527	-0.815384	-1.47201	-0.205855	-0.450562	-0.945999	0.0556447	0.364822	-0.12587	0.873627	5.80817	6.13108	5.5659	5.81878
CJM1_0021	ADN90255	26636	27964	1329	+	gene=purB	product=Adenylosuccinate+lyase	0.977	0.689	0.703	0.05	0.056	0.556	0.24106	-0.0482324	0.537453	0.0397656	-0.262776	0.317054	0.169316	-0.103534	0.438948	-0.201294	-0.498855	0.0901978	-0.0717438	-0.345681	0.227851	0.12955	-0.114071	0.38714	6.30946	6.47655	6.33702	6.42682
CJM1_0022	ADN90256	27980	30349	2370	+	gene=nrdA	product=Ribonucleoside-diphosphate+reductase+subunit+alpha	0.793	0.081	0.147	0.031	0.048	0.67	-0.80073	-1.3724	-0.210841	-1.16977	-1.86113	-0.419495	-0.622292	-1.15491	-0.0569269	-0.369043	-0.892511	0.146319	0.178438	-0.131208	0.502464	0.547481	0.0763143	1.0471	6.7985	6.24348	5.98768	6.36716
CJM1_0023	ADN90257	30388	31773	1386	-	CJM1_0023	product=Putative+transmembrane+symporter	1	1	1	0.963	0.896	0.214	1.30115	0.540869	2.05627	0.674361	0.00269738	1.35117	1.49897	0.734313	2.27167	-0.626784	-1.08806	-0.144906	0.197822	-0.399982	0.852157	0.824606	0.327707	1.4162	7.33048	8.23236	7.79791	8.36948
CJM1_0024	ADN90258	31893	32516	624	-	gene=thyX	product=Thymidylate+synthase+thyX	0.649	0.423	0.474	0.137	0.238	0.563	-0.157292	-0.531052	0.224392	0.450667	0.0356079	0.852579	0.0831884	-0.252726	0.405663	0.607959	0.145891	1.06613	0.24048	-0.14604	0.609398	-0.367478	-0.757727	0.0257278	9.21352	9.10449	9.5259	9.27118
CJM1_0025	ADN90259	32636	34267	1632	+	gene=pyrG	product=CTP+synthase	0.983	0.311	0.462	0.006	0.015	0.642	0.210622	-0.213488	0.614707	0.207614	-0.191243	0.618324	0.322899	-0.0717766	0.743989	-0.00300812	-0.375738	0.34769	0.112277	-0.251475	0.470293	0.115286	-0.215838	0.475529	5.75182	5.89781	5.89572	5.97563
CJM1_0026	ADN90260	34254	35825	1572	+	gene=recJ	product=single-stranded-DNA-specific+exonuclease+RecJ	0.554	0.33	0.431	0.007	0.073	0.821	2.01423	0.886313	3.05721	1.14287	0.135595	2.22287	1.59698	0.48293	2.75676	-0.871359	-1.73127	0.0392593	-0.417255	-1.4202	0.721783	0.454104	-0.525478	1.56498	3.8223	5.21845	4.61447	4.92924
CJM1_0027	ADN90261	35911	36957	1047	+	gene=ansA	product=L-asparaginase	0.827	0.988	0.941	0.961	0.831	0.131	0.520266	-0.951858	1.9891	-0.663715	-2.12378	0.859818	-0.358987	-1.81431	1.10164	-1.18398	-2.03608	-0.243899	-0.879253	-1.69945	-0.0938527	0.304729	-0.63907	1.25002	5.08085	5.44148	4.6208	4.83202
CJM1_0034	ADN90262	43663	45633	1971	+	CJM1_0034	product=Cytochrome+c%2C+putative	0.875	0.652	0.639	0.024	0.016	0.427	0.171402	-0.175415	0.535888	-1.13592	-1.92794	-0.284933	0.35379	-0.0938898	0.851287	-1.30732	-2.09977	-0.434878	0.182388	-0.327034	0.717206	1.48971	0.534159	2.39492	7.08176	7.20056	6.2944	7.32699
CJM1_0035	ADN90263	45674	47743	2070	+	CJM1_0035	product=Putative+uncharacterized+protein	0.987	0.415	0.532	0.005	0.013	0.612	0.575178	-3.28063	4.83551	-1.05609	-2.4607	0.380865	-0.525041	-1.49361	0.427925	-1.63127	-6.03644	2.52062	-1.10022	-5.41153	2.9689	0.531053	-1.01917	2.09083	4.60091	4.99959	3.86888	4.23698
CJM1_0036	ADN90264	47787	48371	585	+	CJM1_0036	product=Thioredoxin-related+protein	0.941	0.268	0.346	0.006	0.025	0.593	0.114554	-0.348203	0.614233	-1.03256	-1.70367	-0.372093	0.0695462	-0.420084	0.518189	-1.14711	-1.84545	-0.437246	-0.0450082	-0.514806	0.436145	1.1021	0.466486	1.84849	5.55526	5.63466	4.83954	5.60346
CJM1_0037	ADN90265	48364	51069	2706	+	gene=cytC	product=cytochrome+C+biogenesis+protein+%28Ycf5%29	0.996	0.612	0.674	0.002	0.014	0.598	-0.589429	-1.15671	-0.0149593	0.5101	0.014483	1.01352	-0.0497149	-0.339761	0.227503	1.09953	0.379363	1.78716	0.539715	-0.0290178	1.07863	-0.559815	-1.04532	-0.0724051	6.49733	6.08877	6.85091	6.46287
CJM1_0038	ADN90266	51104	52774	1671	-	gene=ggt	product=Gamma-glutamyltranspeptidase	0.958	0.998	0.993	0.998	0.997	0.233	0.547718	-0.336555	1.40076	-0.92041	-1.92719	0.0794242	-0.192877	-1.01683	0.640416	-1.46813	-2.45353	-0.490629	-0.740595	-1.53936	0.0834264	0.727534	-0.252545	1.68999	4.76984	5.14949	4.13186	4.63615
CJM1_0039	ADN90267	53004	56708	3705	+	CJM1_0039	product=Putative+type+IIS+restriction/modification+enzyme	0.967	0.15	0.194	0.01	0.008	0.527	0.22517	-1.37335	1.84983	0.177528	-1.44619	1.85187	0.0234138	-1.06963	1.13214	-0.0476416	-2.08605	1.99026	-0.201756	-1.77837	1.50844	-0.154114	-1.95398	1.49921	5.0187	5.17478	5.14176	5.03493
CJM1_0040	ADN90268	56708	58516	1809	+	CJM1_0040	product=Putative+integral+membrane+protein	0.76	0.03	0.113	0.007	0.038	0.726	-0.117253	-0.425246	0.174017	-0.344395	-0.685359	-0.0270471	-0.314082	-0.644072	-0.0129724	-0.227142	-0.52662	0.059637	-0.196828	-0.481772	0.0606951	0.0303134	-0.252077	0.325503	6.80038	6.71911	6.56167	6.58268
CJM1_0041	ADN90269	58575	59771	1197	+	CJM1_0041	product=Putative+uncharacterized+protein	0.841	0.128	0.216	0.031	0.074	0.672	-0.0343892	-0.542878	0.429719	-0.801668	-1.63059	0.0824618	-0.496744	-4.59973	3.88911	-0.767279	-1.59295	0.107162	-0.462354	-4.48957	3.95522	0.304924	-3.80766	4.53788	5.7483	5.72446	5.19263	5.40398
CJM1_0042	ADN90270	59854	60555	702	-	CJM1_0042	product=Uncharacterized+conserved+protein	0.764	0.995	0.976	0.988	0.896	0.036	-0.329568	-0.779741	0.163614	-1.06375	-5.09763	3.34869	-0.497477	-0.953618	-0.0438743	-0.734187	-4.71312	3.5937	-0.167909	-0.511618	0.175805	0.566278	-3.74694	4.62812	6.34134	6.1129	5.604	5.99652
CJM1_0043	ADN90271	60702	61754	1053	-	CJM1_0043	product=Putative+efflux+protein	0.983	0.409	0.298	0.012	0.005	0.383	1.36862	0.309572	2.35946	-0.686715	-1.68994	0.424368	-0.441873	-1.84383	0.91977	-2.05533	-3.38579	-0.70254	-1.81049	-3.35807	-0.226731	0.244842	-1.38829	1.9027	3.96795	4.9166	3.49196	3.66167
CJM1_0044	ADN90272	61857	63206	1350	+	CJM1_0044	product=Putative+uncharacterized+protein	0.779	0.558	0.468	0.034	0.409	0.458	0.167417	-0.102527	0.419702	-0.133753	-0.416131	0.149944	0.196449	-0.0564502	0.472873	-0.30117	-0.60946	0.0137343	0.0290326	-0.267079	0.343658	0.330202	0.0351864	0.620218	6.85984	6.97589	6.76713	6.99601
CJM1_0045	ADN90273	63230	64273	1044	-	CJM1_0045	product=Probable+cytochrome+c	0.938	0.999	0.999	0.997	0.994	0.069	0.39855	-3.70351	4.70107	-0.86599	-4.90956	3.45132	-0.823899	-4.91355	3.3628	-1.26454	-2.29896	-0.305659	-1.22245	-2.10873	-0.324398	0.0420906	-1.06025	1.11123	5.14688	5.42314	4.54663	4.5758
CJM1_0046	ADN90274	64451	65098	648	-	CJM1_0046	product=Putative+uncharacterized+protein	0.825	0.049	0.28	0.001	0.064	0.862	0.844745	-8.40282	10.7112	-0.450922	-9.36828	9.3893	-0.331776	-9.39764	9.23336	-1.29567	-2.18787	-0.369479	-1.17652	-2.10516	-0.182237	0.119146	-0.765991	1.00321	5.21482	5.80035	4.90226	4.98485
CJM1_0047	ADN90275	65098	66906	1809	-	gene=typA	product=GTP-binding+protein+typA/bipA-like+protein	0.32	0.032	0.013	0.07	0.021	0.141	0.0213468	-0.426786	0.508896	-0.728253	-1.71997	0.237027	-0.46578	-4.28735	3.81105	-0.7496	-1.73198	0.277884	-0.487127	-4.22448	3.83819	0.262473	-3.61849	4.70769	5.7812	5.796	5.27641	5.45834
CJM1_0048	ADN90276	67041	67364	324	+	CJM1_0048	product=Putative+uncharacterized+protein	0.996	0.639	0.997	0.002	0.708	0.997	0.0333048	-0.712959	0.821485	-1.13512	-2.04638	-0.291997	-1.11356	-2.03647	-0.170668	-1.16843	-2.08024	-0.226786	-1.14686	-2.07011	-0.168358	0.0215662	-1.09527	1.08646	6.08001	6.1031	5.29321	5.30815
CJM1_0049	ADN90277	67385	68293	909	+	CJM1_0049	product=Putative+uncharacterized+protein	0.998	0.235	0.998	0.003	0.515	0.997	-0.0433187	-0.455799	0.393473	-0.765081	-1.34361	-0.198931	-0.354349	-0.757757	0.0606996	-0.721762	-1.25266	-0.16178	-0.31103	-0.67641	0.072924	0.410732	-0.112995	0.982496	6.24786	6.21783	5.71754	6.00224
CJM1_0050	ADN90278	68821	69201	381	+	CJM1_0050	product=Hypothetical+protein	0.907	0.045	0.121	0.001	0.008	0.705	-0.272685	-0.62325	0.0759459	0.143292	-0.163601	0.430834	-0.00910865	-0.277075	0.263649	0.415977	0.106611	0.740149	0.263576	-0.0171935	0.574535	-0.152401	-0.412134	0.123899	7.16263	6.97362	7.26196	7.15632
CJM1_0051	ADN90279	69255	70139	885	+	gene=flgD	product=Flagellar+hook+assembly+protein	0.998	0.999	1	0.629	0.883	0.824	-0.19388	-0.511994	0.111148	-0.148825	-0.423044	0.135731	0.0277455	-0.275545	0.333399	0.0450552	-0.27418	0.366384	0.221625	-0.0886747	0.580556	0.17657	-0.137164	0.473852	7.85736	7.72298	7.75421	7.87659
CJM1_0052	ADN90280	70143	71780	1638	+	gene=flgE-1	product=Flagellar+hook+protein	0.998	0.415	0.995	0.002	0.187	0.997	0.158906	-0.0939718	0.425573	-0.0429502	-0.329808	0.243858	0.306976	0.00222241	0.622764	-0.201857	-0.483608	0.046266	0.14807	-0.147886	0.429513	0.349926	0.0558621	0.670171	6.49818	6.60833	6.46841	6.71096
CJM1_0053	ADN90281	71784	73655	1872	-	CJM1_0053	product=Conserved+domain+protein	0.994	0.088	0.571	0.001	0.015	0.928	-0.952422	-1.54044	-0.332291	-0.779461	-1.30959	-0.221159	-0.646961	-1.18105	-0.0735662	0.172961	-0.228718	0.557368	0.30546	-0.0595138	0.671505	0.132499	-0.135217	0.426477	7.53488	6.87471	6.99459	7.08644
CJM1_0054	ADN90282	73612	74376	765	-	CJM1_0054	product=Putative+iron-binding+protein	0.997	0.998	0.999	0.769	0.945	0.837	1.76957	0.484065	3.13093	-0.107301	-1.18156	0.919673	0.316251	-0.942269	1.56011	-1.87687	-2.92462	-0.667162	-1.45332	-2.6983	-0.226846	0.423551	-0.672733	1.45169	3.91168	5.13825	3.83731	4.13089
CJM1_0055	ADN90283	75250	75594	345	+	CJM1_0055	product=Anion+transporter	0.999	0.926	0.934	0.006	0.014	0.591	1.25579	-7.6893	9.54444	-1.03118	-2.60934	0.562863	-0.648705	-1.88572	0.544213	-2.28696	-10.3668	6.41245	-1.90449	-10.3416	6.79375	0.382471	-1.27036	1.9534	3.94445	4.81489	3.22969	3.4948
CJM1_0056	ADN90284	75537	75929	393	+	CJM1_0056	product=Hypothetical+protein	0.999	1	0.996	0.114	0.013	0.019	0.521796	-0.486944	1.50251	-0.0478576	-1.38542	1.26931	-0.089318	-1.32892	1.03057	-0.569654	-1.59252	0.386562	-0.611114	-1.45819	0.309412	-0.0414604	-1.21905	1.14954	5.1807	5.54238	5.14752	5.11879
CJM1_0057	ADN90285	75948	76298	351	+	CJM1_0057	product=2-oxoglutarate/malate+translocator	0.998	0.876	0.868	0.016	0.007	0.428	0.687919	-0.335655	1.73105	-0.986122	-2.14681	0.109212	-0.212541	-1.24511	0.789978	-1.67404	-2.69457	-0.686432	-0.90046	-1.82029	-0.0256143	0.773581	-0.250336	1.82782	4.87777	5.3546	4.19424	4.73044
CJM1_0058	ADN90286	76326	77342	1017	-	gene=mnmA	product=tRNA-specific+2-thiouridylase+mnmA	0.948	0.472	0.645	0.44	0.093	0.53	1.02899	-8.15929	9.70656	-0.507691	-1.70783	0.700248	0.305099	-0.535162	1.25034	-1.53668	-10.1055	7.8366	-0.723887	-9.30948	8.46441	0.81279	-0.468542	2.15054	4.0658	4.77904	3.7139	4.27728
CJM1_0059	ADN90287	77342	77947	606	-	CJM1_0059	product=Putative+lysine+decarboxylase+family+protein	0.99	0.019	0.989	0.002	0.32	0.997	-0.150015	-0.65261	0.353675	-0.832846	-9.07328	7.69502	-0.670546	-1.6711	0.304348	-0.682831	-9.0504	7.85039	-0.520531	-1.43872	0.45477	0.162301	-8.574	8.19144	5.76672	5.66274	5.18944	5.30194
CJM1_0060	ADN90288	78016	78387	372	-	CJM1_0060	product=Hypothetical+protein	0.327	0.263	0.003	0.289	0.006	0.556	0.584332	-0.29187	1.53861	-0.368927	-1.29743	0.56532	0.137309	-1.03801	1.26498	-0.953258	-1.70616	-0.215961	-0.447022	-1.51084	0.591026	0.506236	-0.575929	1.56836	5.0283	5.43333	4.77258	5.12348
CJM1_0061	ADN90289	78423	78857	435	-	gene=fliY	product=fliY+protein+%28fliY%29	0.148	0.412	0.012	0.436	0.024	0.499	1.65312	0.367242	2.93091	-0.514489	-1.95135	0.895733	-0.234073	-1.59473	1.15021	-2.1676	-3.63562	-0.776031	-1.88719	-3.49711	-0.379381	0.280416	-1.30874	1.89876	3.79685	4.9427	3.44023	3.6346
CJM1_0062	ADN90290	78854	79933	1080	-	gene=fliM	product=Flagellar+motor+switch+protein+FliM	0.979	0.056	0.519	0.002	0.022	0.946	-0.284325	-0.645102	0.0700239	-0.375926	-0.722898	-0.0427785	-0.517707	-0.934245	-0.0954567	-0.0916002	-0.379664	0.178239	-0.233381	-0.613755	0.128942	-0.141781	-0.511559	0.229087	6.46771	6.27063	6.20714	6.10887
CJM1_0063	ADN90291	79933	80649	717	-	gene=fliA	product=RNA+polymerase+sigma+factor	0.997	0.606	0.998	0.006	0.338	1	-0.795175	-1.72813	0.142828	-2.56465	-3.73575	-1.45705	-1.21971	-2.05367	-0.338089	-1.76948	-2.61052	-0.968351	-0.42453	-0.872439	0.0163431	1.34495	0.603758	2.23426	6.55846	6.00728	4.78078	5.71302
CJM1_0064	ADN90292	80606	80962	357	-	CJM1_0064	product=Membrane+protein%2C+putative	0.998	0.983	0.998	0.007	0.655	0.993	0.814977	-8.26221	9.91027	-0.186219	-9.56504	8.94792	-0.0436335	-12.5629	12.236	-1.0012	-1.95975	-0.0236664	-0.858611	-10.1421	7.43999	0.142586	-9.10497	8.30445	5.27242	5.83732	5.14334	5.24217
CJM1_0065	ADN90293	80981	81847	867	-	CJM1_0065	product=Flagellar+biosynthesis+protein+FlhG	0.511	0.001	0.173	0.003	0.151	0.663	0.477629	-8.65577	9.54882	-0.246027	-1.06462	0.53279	0.35467	-0.580589	1.29304	-0.723655	-9.60504	8.5644	-0.122959	-8.93747	9.04454	0.600696	-0.412835	1.53787	4.7316	5.06267	4.56107	4.97744
CJM1_0066	ADN90294	81840	83294	1455	-	gene=flhF	product=Flagellar+biosynthesis+protein+flhF	0.622	0.394	0.448	0.004	0.039	0.744	0.366776	0.0149991	0.732846	0.057232	-0.236191	0.381601	-0.0101858	-0.336427	0.352977	-0.309544	-0.655935	0.0265185	-0.376961	-0.750375	-0.0158626	-0.0674179	-0.397343	0.263693	6.16465	6.41888	6.20432	6.15759
CJM1_0067	ADN90295	83304	83777	474	-	gene=folK	product=2-amino-4-hydroxy-6-hydroxymethyldihydropteridine+pyrophosphokinase	0.57	0.444	0.539	0.002	0.16	0.98	-0.215931	-0.682362	0.254127	-0.243041	-0.667305	0.216696	0.236711	-0.160067	0.651466	-0.0271102	-0.53933	0.49627	0.452641	-0.0505472	0.940316	0.479752	0.0291672	0.94625	5.85369	5.70401	5.68522	6.01776
CJM1_0068	ADN90296	83780	84259	480	-	gene=aroQ	product=3-dehydroquinate+dehydratase	0.063	0.011	0.834	0.13	0.985	0.995	-0.0702259	-0.41169	0.255702	-0.56479	-1.01659	-0.145387	-0.211175	-0.508116	0.0938635	-0.494564	-0.934432	-0.0766684	-0.140949	-0.431236	0.166737	0.353615	-0.0610477	0.754226	6.72553	6.67685	6.33404	6.57915
CJM1_0069	ADN90297	84350	85579	1230	+	CJM1_0069	product=chlorohydrolase	0.447	0.021	0.12	0.024	0.131	0.844	1.02319	-0.50365	2.43114	-0.871738	-2.17347	0.493188	0.166271	-0.882197	1.20825	-1.89492	-3.70221	0.147822	-0.856915	-2.5863	0.91937	1.03801	-0.523106	2.55335	4.00322	4.71244	3.39898	4.11847
CJM1_0070	ADN90298	85567	86463	897	+	gene=sppA	product=signal+peptide+peptidase+SppA%2C+36K+type	0.768	0.027	0.435	0.013	0.424	0.488	0.180868	-0.156792	0.471547	-0.192878	-0.531013	0.148936	0.141915	-0.178437	0.457369	-0.373746	-0.683916	-0.0432309	-0.0389535	-0.313019	0.242834	0.334792	0.0216626	0.649507	6.88873	7.01409	6.75503	6.98709
CJM1_0071	ADN90299	86542	87573	1032	+	CJM1_0071	product=Putative+uncharacterized+protein	0.6	0.862	0.324	0.807	0.257	0.073	-0.0301761	-0.325559	0.251664	-0.323435	-0.644873	-0.00960052	0.0703321	-0.215971	0.375436	-0.293259	-0.649181	0.0449012	0.100508	-0.200091	0.436648	0.393767	0.0330085	0.744596	7.77103	7.75011	7.54684	7.81978
CJM1_0072	ADN90300	87815	88432	618	-	CJM1_0072	product=Non-heme+iron+protein%2C+hemerythrin+family	0.794	0.004	0.027	0.001	0.011	0.736	0.497945	-0.548351	1.56829	-1.52644	-3.05563	-0.0682371	-1.37349	-2.83673	0.102184	-2.02439	-3.55084	-0.49384	-1.87144	-3.3938	-0.384583	0.15295	-1.66602	1.93111	4.06242	4.40757	3.00437	3.11039
CJM1_0073	ADN90301	88611	89267	657	-	CJM1_0073	product=Conserved+domain+protein	0.005	0.007	0.003	0.829	0.653	0.297	0.275661	-0.0785604	0.614209	-0.401751	-0.822898	0.0375445	0.0752396	-0.205242	0.343241	-0.677412	-1.16938	-0.196683	-0.200421	-0.553176	0.150596	0.476991	0.0454017	0.882465	6.22623	6.41731	5.94776	6.27839
CJM1_0074	ADN90302	89260	90699	1440	-	CJM1_0074	product=Iron-sulfur+cluster+binding+protein	0.004	0.472	0.025	0.994	0.954	0.02	0.239086	-0.087519	0.559988	-0.503949	-0.977944	-0.053462	-0.0602701	-0.308484	0.190653	-0.743035	-1.26363	-0.275712	-0.299356	-0.613293	0.0167495	0.443679	0.0422301	0.897678	6.92513	7.09085	6.57582	6.88335
CJM1_0075	ADN90303	90696	91433	738	-	gene=glcF	product=conserved+hypothetical+secreted+protein	0.01	0.046	0.069	0.971	0.976	0.524	0.729705	-0.0850533	1.54124	0.806301	-0.07125	1.65636	0.638395	-0.21509	1.42254	0.0765961	-0.366119	0.508123	-0.0913103	-0.488138	0.296761	-0.167906	-0.553421	0.221615	5.30928	5.81508	5.86817	5.75178
CJM1_0076	ADN90304	91556	93238	1683	-	gene=lctP	product=L-lactate+permease	0.021	0.835	0.475	0.999	0.989	0.14	-0.73428	-1.31804	-0.147478	-0.912503	-1.56833	-0.342538	-0.962923	-1.57775	-0.333669	-0.178223	-0.670322	0.275212	-0.228643	-0.689732	0.235524	-0.0504205	-0.58507	0.475294	6.3771	5.86814	5.74461	5.70966
CJM1_0077	ADN90305	93410	93979	570	-	gene=cdtC	product=Cytolethal+distending+toxin%2C+subunit+C	0.424	0.004	0.072	0.006	0.095	0.699	0.0887776	-0.179521	0.342122	-0.132151	-0.427726	0.172143	-0.013223	-0.280984	0.251304	-0.220929	-0.527013	0.0915206	-0.102001	-0.358073	0.155074	0.118928	-0.194734	0.403863	6.22955	6.29108	6.13795	6.22038
CJM1_0078	ADN90306	93990	94787	798	-	gene=cdtB	product=Cytolethal+distending+toxin+subunit+B-like+protein	0.773	0.033	0.046	0.021	0.021	0.535	1.58694	0.381078	2.87494	-0.616846	-2.12192	0.842672	-0.0591346	-1.11659	1.00591	-2.20379	-3.92615	-0.620366	-1.64607	-2.7723	-0.400226	0.557711	-0.814855	1.96666	3.8034	4.90339	3.37584	3.76242
CJM1_0079	ADN90307	94784	95590	807	-	gene=cdtA	product=Cytolethal+distending+toxin+subunit+A	0.896	0.429	0.142	0.36	0.015	0.52	0.414306	-9.35713	9.37396	-0.610548	-10.3715	8.50684	0.349453	-9.29534	9.39546	-1.02485	-1.73906	-0.328144	-0.0648527	-0.567628	0.453869	0.960001	0.291017	1.66184	5.35679	5.64396	4.93359	5.59901
CJM1_0080	ADN90308	95704	95937	234	+	CJM1_0080	product=Putative+uncharacterized+protein	0.74	0	0.004	0	0	0.723	0.150125	-0.337951	0.623907	-0.449691	-0.931146	0.0107513	-0.620412	-9.35976	8.40488	-0.599816	-1.1137	-0.0879128	-0.770537	-9.45429	8.14334	-0.170721	-8.94576	8.87811	5.84183	5.94589	5.53013	5.41179
CJM1_0081	ADN90309	95938	97500	1563	+	gene=cydA	product=Cytochrome+d+ubiquinol+oxidase%2C+subunit+I	0.949	0.11	0.1	0.014	0.018	0.469	1.54111	0.427559	2.62529	2.09997	0.946093	3.30637	1.81009	0.704327	2.94964	0.558857	-0.124231	1.1789	0.268976	-0.19001	0.70789	-0.289881	-0.987811	0.461104	6.04983	7.11805	7.50542	7.30449
CJM1_0082	ADN90310	97500	98624	1125	+	gene=cydB	product=cytochrome+d+ubiquinol+oxidase%2C+subunit+II	0.594	0.039	0.372	0.028	0.37	0.549	0.190177	-0.160729	0.533189	-0.21697	-0.614741	0.208534	-0.221258	-0.553799	0.148325	-0.407147	-0.82365	0.00677979	-0.411435	-0.780673	0.00403735	-0.0042878	-0.396386	0.392515	6.08759	6.21941	5.9372	5.93423
CJM1_0083	ADN90311	98634	98738	105	+	CJM1_0083	product=Putative+uncharacterized+protein	0.283	0.312	0.378	0.594	0.859	0.786	0.130246	-0.215995	0.499048	0.0230779	-0.34151	0.350758	0.15815	-0.177353	0.489619	-0.107168	-0.449015	0.233114	0.0279041	-0.293453	0.350653	0.135072	-0.189646	0.451577	5.93135	6.02163	5.94735	6.04097
CJM1_0084	ADN90312	98818	99513	696	-	CJM1_0084	product=Putative+aspartate+racemase	0.796	0.018	0.262	0	0.028	0.94	0.48714	0.0612815	0.909623	-0.209104	-0.616702	0.261963	0.230389	-0.0951323	0.582547	-0.696244	-1.17567	-0.232944	-0.256751	-0.64999	0.133536	0.439493	0.0523365	0.844318	6.07876	6.41642	5.93382	6.23845
CJM1_0085	ADN90313	99633	100328	696	-	gene=ung	product=Uracil-DNA+glycosylase	0.953	0.102	0.239	0.003	0.02	0.686	-0.496336	-0.869312	-0.12972	-0.312059	-0.632045	0.0349337	-0.240726	-0.575389	0.0847783	0.184277	-0.120364	0.472825	0.25561	-0.0350222	0.540941	0.0713333	-0.164164	0.328314	7.5398	7.19577	7.3235	7.37294
CJM1_0086	ADN90314	100599	102005	1407	+	gene=aspA	product=Aspartate+ammonia-lyase	0.063	0.102	0.312	0.657	0.877	0.811	-0.23334	-0.59082	0.110035	0.012239	-0.297289	0.344789	0.0116333	-0.294259	0.353975	0.245579	-0.0721042	0.618949	0.244973	-0.0785757	0.591003	-0.000605701	-0.336917	0.3275	8.16004	7.99831	8.16853	8.16811
CJM1_0087	ADN90315	102022	103359	1338	+	gene=dcuA	product=Anaerobic+C4-dicarboxylate+transporter+dcuA	0.013	0.006	0.002	0.095	0.049	0.263	0.498889	-0.0153242	1.00712	-0.559105	-1.34371	0.25962	0.196621	-0.209612	0.582221	-1.05799	-1.91496	-0.105648	-0.302268	-0.764219	0.236761	0.755726	-0.0659778	1.56084	5.69105	6.03685	5.3035	5.82733
CJM1_0088	ADN90316	103467	104828	1362	+	CJM1_0088	product=Putative+lipoprotein	0.897	0.422	0.429	0.061	0.08	0.519	0.291266	-0.0698031	0.655581	-0.177308	-0.566013	0.247175	0.178963	-0.147898	0.527851	-0.468574	-0.888478	-0.0711832	-0.112303	-0.442597	0.234233	0.35627	-0.0392953	0.718951	6.01632	6.21821	5.89342	6.14037
CJM1_0089	ADN90317	104838	105206	369	+	CJM1_0089	product=probable+lipoprotein	0.59	0.509	0.506	0.017	0.346	0.479	1.32524	-0.149977	2.85698	-0.182406	-1.72864	1.45877	0.358491	-1.03018	1.84332	-1.50765	-2.54493	-0.410035	-0.966752	-1.81842	-0.160732	0.540897	-0.299413	1.43179	5.32794	6.24653	5.20151	5.57643
CJM1_0090	ADN90318	105230	105853	624	+	CJM1_0090	product=Lipoprotein%2C+putative	0.092	0.961	0.289	0.99	0.819	0.013	-0.402213	-0.830944	0.0643141	-0.849999	-1.38931	-0.313913	-0.454332	-0.887531	0.0150302	-0.447787	-0.870005	-0.00820382	-0.0521192	-0.348657	0.266795	0.395668	-0.0152962	0.835798	8.40645	8.12765	7.81727	8.09153
CJM1_0091	ADN90319	105935	107272	1338	+	CJM1_0091	product=Putative+periplasmic+protein	0.466	0.945	0.17	0.95	0.195	0.02	0.717384	-0.135605	1.58775	-0.965277	-2.03364	0.152414	0.285421	-8.08016	9.42315	-1.68266	-2.65981	-0.651784	-0.431963	-8.75899	8.45457	1.2507	-7.0839	10.0533	4.81224	5.30949	4.14316	5.01008
CJM1_0092	ADN90320	107282	108484	1203	+	CJM1_0092	product=Putative+uncharacterized+protein	0.456	0.525	0.09	0.579	0.115	0.083	0.46056	0.0799477	0.81658	-0.622541	-1.25862	-0.0364991	0.460798	0.0799477	0.892861	-1.0831	-1.78348	-0.437967	0.00023771	-0.453866	0.475333	1.08334	0.486271	1.78308	6.48046	6.7997	6.04895	6.79986
CJM1_0093	ADN90321	108643	108951	309	+	gene=rplU	product=50S+ribosomal+protein+L21	0.552	0.998	0.972	0.999	0.975	0.033	0.0131812	-0.635413	0.707969	-1.25019	-2.2938	-0.219412	-0.804629	-1.59917	-0.0250012	-1.26337	-2.29511	-0.2232	-0.81781	-1.61638	-0.0310005	0.44556	-0.614306	1.53768	5.36861	5.37775	4.50205	4.81089
CJM1_0094	ADN90322	108962	109216	255	+	gene=rpmA	product=50S+ribosomal+protein+L27	0.073	0.978	0.864	0.997	0.98	0.091	0.5005	-0.326149	1.29467	-0.0985833	-1.06335	0.794427	-0.0765584	-1.02705	0.932556	-0.599083	-1.3505	0.174375	-0.577058	-1.40747	0.261034	0.0220249	-0.93152	1.00823	4.95237	5.29929	4.88404	4.8993
CJM1_0095	ADN90323	109325	110362	1038	+	gene=obg	product=GTP-binding+protein+Obg	0.961	0.128	0.462	0.017	0.349	0.568	-0.173152	-0.84345	0.517538	-1.49741	-2.42196	-0.565897	-1.08279	-1.88034	-0.29312	-1.32426	-2.2496	-0.434265	-0.909642	-1.64392	-0.146386	0.414614	-0.540164	1.42648	5.50032	5.38031	4.4624	4.74979
CJM1_0096	ADN90324	110485	111240	756	+	gene=proB	product=Glutamate+5-kinase	0.808	0.526	0.7	0.221	0.117	0.662	0.376361	0.0279001	0.707147	-0.369607	-0.804508	0.0467172	0.220443	-0.0540954	0.500078	-0.745968	-1.24757	-0.263787	-0.155918	-0.504487	0.233062	0.59005	0.160226	1.04055	6.49994	6.76081	6.24375	6.65274
CJM1_0097	ADN90325	111314	112231	918	+	gene=fmt	product=Methionyl-tRNA+formyltransferase	0.829	0.188	0.253	0.004	0.009	0.656	2.07055	0.858845	3.34021	1.72123	0.601899	2.7983	2.0448	0.833974	3.28499	-0.349321	-0.932145	0.248089	-0.0257569	-0.70221	0.731725	0.323564	-0.223854	0.88922	6.5783	8.0135	7.77137	7.99565
CJM1_0098	ADN90326	112194	112847	654	+	gene=birA	product=Biotin--acetyl-CoA-carboxylase+ligase	0.977	0.09	0.26	0.005	0.013	0.766	1.45827	0.0688239	2.84467	-0.762079	-2.08012	0.555239	-0.309714	-1.51606	0.929146	-2.22035	-3.67335	-0.815918	-1.76798	-2.94734	-0.490178	0.452366	-0.709403	1.65492	4.22824	5.23904	3.70001	4.01356
CJM1_0099	ADN90327	112844	113629	786	+	gene=parA	product=Chromosome+partitioning+protein%2C+ParA+family	0.715	0.002	0.317	0.004	0.137	0.991	-0.499578	-1.31032	0.336633	-1.77943	-2.96583	-0.66089	-1.05398	-1.98487	-0.158814	-1.27986	-2.24516	-0.316274	-0.554401	-1.40441	0.262911	0.725456	-0.367045	1.85627	5.72182	5.37554	4.48841	4.99126
CJM1_0100	ADN90328	113635	114471	837	+	gene=parB	product=Probable+chromosome-partitioning+protein+parB	0.512	0.054	0.122	0.386	0.431	0.794	1.26412	0.376496	2.00264	1.51123	0.660334	2.31328	1.38803	0.504025	2.1558	0.247105	-0.242178	0.786673	0.123909	-0.245481	0.521699	-0.123196	-0.640435	0.398639	6.028	6.90423	7.07551	6.99011
CJM1_0101	ADN90329	114532	114957	426	+	gene=atpF	product=ATP+synthase+F0+sector%2C+B'+subunit	0.471	0.007	0.892	0.011	0.89	0.996	2.12624	0.429613	3.83	0.338698	-1.37794	1.96825	0.31696	-1.3563	1.8747	-1.78754	-3.35066	-0.219112	-1.80928	-3.20299	-0.356222	-0.0217379	-1.37972	1.46737	3.78025	5.25404	4.01501	3.99995
CJM1_0102	ADN90330	114968	115480	513	+	gene=atpF	product=ATP+synthase+F0+sector%2C+B+subunit	0.124	0.002	0.081	0.01	0.398	0.985	0.705414	0.0119033	1.36437	0.718875	0.131781	1.33664	1.25027	0.513016	2.01868	0.0134608	-0.281275	0.272083	0.544851	0.0355383	1.02427	0.53139	0.0274913	1.05886	6.57915	7.06811	7.07744	7.44577
CJM1_0103	ADN90331	115483	116004	522	+	gene=atpH	product=ATP+synthase+F1+sector%2C+delta+subunit	0.508	0.428	0.444	0.429	0.449	0.658	0.675321	-0.168973	1.50723	-0.614158	-1.6246	0.503899	-0.24461	-1.09084	0.580955	-1.28948	-2.34862	-0.211642	-0.919931	-1.75023	-0.027479	0.369548	-0.738057	1.39073	4.72098	5.18908	4.29528	4.55143
CJM1_0104	ADN90332	116018	117523	1506	+	gene=atpA	product=ATP+synthase+subunit+alpha	0.008	0.004	0.006	0.082	0.047	0.307	0.0600609	-0.218454	0.310604	-0.11392	-0.383701	0.146536	0.0067185	-0.263952	0.254665	-0.17398	-0.443439	0.0791834	-0.0533424	-0.301434	0.225009	0.120638	-0.144812	0.381244	6.67258	6.71421	6.59361	6.67723
CJM1_0105	ADN90333	117532	118416	885	+	gene=atpG	product=ATP+synthase+gamma+chain	0.003	0.006	0.006	0.73	0.486	0.271	0.0907125	-3.82098	4.03811	-1.2252	-5.0718	2.74829	-0.547628	-4.43845	3.52031	-1.31591	-2.0113	-0.607602	-0.63834	-1.50172	0.19067	0.677574	-0.157937	1.45369	5.1782	5.24108	4.32896	4.79862
CJM1_0106	ADN90334	118441	119838	1398	+	gene=atpD	product=ATP+synthase+subunit+beta	0.008	0.031	0.013	0.856	0.603	0.205	-1.00767	-5.69578	3.51928	-2.80461	-4.13555	-1.43168	-1.68028	-2.79937	-0.42343	-1.79694	-6.08145	2.71173	-0.672609	-5.09624	3.64151	1.12433	0.0217275	2.23297	5.8718	5.17334	3.9278	4.70712
CJM1_0107	ADN90335	119842	120231	390	+	gene=atpC	product=ATP+synthase+epsilon+chain	0.01	0.004	0.007	0.017	0.08	0.915	0.392008	-0.199214	1.04014	-1.11831	-1.79093	-0.436337	-0.154876	-0.623042	0.338245	-1.51032	-2.32258	-0.710442	-0.546884	-1.15065	0.12817	0.963433	0.273058	1.65039	5.56922	5.84094	4.79407	5.46187
CJM1_0108	ADN90336	120231	120785	555	+	gene=exbB3	product=ExbB/tolQ+family+transport+protein	0.019	0	0.004	0.011	0.043	0.958	-0.396361	-0.793806	-0.00199763	-0.138569	-0.513252	0.245314	-0.130203	-0.497105	0.237569	0.257792	-0.102151	0.638328	0.266158	-0.0642281	0.622882	0.00836558	-0.330103	0.325112	8.63197	8.35723	8.53592	8.54172
CJM1_0109	ADN90337	120794	121183	390	+	gene=exbD3	product=TonB+system+transport+protein+ExbD%2C+putative	0.476	0.001	0.01	0	0.006	0.899	0.285944	-3.45636	4.14316	-1.03701	-4.68073	2.96306	-0.354865	-4.00229	3.5971	-1.32295	-2.33419	-0.323546	-0.64081	-1.45529	0.132388	0.682145	-0.374231	1.71421	5.10733	5.30553	4.38853	4.86136
CJM1_0110	ADN90338	121186	121965	780	+	CJM1_0110	product=TonB+domain+protein	0.906	0.001	0.344	0.001	0.16	0.829	-0.702197	-1.19979	-0.174462	0.134716	-0.273219	0.566872	-0.0975735	-0.413553	0.249018	0.836914	0.306821	1.37881	0.604624	0.186374	1.04268	-0.23229	-0.559001	0.155014	7.77863	7.2919	7.87201	7.711
CJM1_0111	ADN90339	121975	123183	1209	+	gene=tolB	product=Protein+tolB	0.133	0.33	0.047	0.758	0.213	0.08	-0.108044	-0.382567	0.166801	-0.109579	-0.363239	0.1594	-0.184808	-0.46319	0.098718	-0.00153524	-0.267974	0.257168	-0.0767642	-0.34086	0.182404	-0.075229	-0.346688	0.195797	7.00127	6.92638	6.92532	6.87317
CJM1_0112	ADN90340	123260	123757	498	+	gene=pal	product=Peptidoglycan+associated+lipoprotein+%28Omp18%29	0.006	0.073	0.027	0.962	0.909	0.25	-0.9376	-1.49851	-0.382369	-0.706644	-1.18239	-0.224952	-0.893106	-1.44446	-0.358219	0.230956	-0.0736119	0.551497	0.044494	-0.331738	0.417887	-0.186462	-0.481279	0.100693	7.88649	7.23659	7.39668	7.26743
CJM1_0113	ADN90341	123761	124708	948	+	CJM1_0113	product=Putative+uncharacterized+protein	0.008	0.004	0.009	0.197	0.617	0.869	1.20088	0.438642	1.94854	1.36352	0.53673	2.17673	1.41463	0.652195	2.23934	0.162636	-0.319853	0.628683	0.213744	-0.250172	0.695169	0.0511084	-0.442411	0.585893	8.92346	9.75585	9.86858	9.90401
CJM1_0114	ADN90342	124722	125291	570	+	gene=slyD	product=FKBP-type+peptidyl-prolyl+cis-trans+isomerase+SlyD	0.006	0.001	0.003	0.04	0.135	0.853	0.276567	-0.830529	1.42525	-0.560335	-1.71641	0.622983	0.0823593	-0.880217	1.10145	-0.836902	-2.14793	0.56126	-0.194207	-1.38526	1.04648	0.642694	-0.493343	1.84668	4.7756	4.96731	4.38721	4.83269
CJM1_0115	ADN90343	125195	126211	1017	+	gene=fabD	product=malonyl+coenzyme+A-acyl+carrier+protein+transacylase+%28fabD%29	0.013	0.001	0	0.009	0.019	0.901	0.0215867	-0.263079	0.328041	-0.182375	-0.478581	0.159724	0.190344	-0.108581	0.531561	-0.203961	-0.492834	0.111872	0.168757	-0.120961	0.473228	0.372719	0.0558333	0.708324	7.10857	7.12353	6.98215	7.2405
CJM1_0116	ADN90344	126211	126897	687	+	gene=mtnN	product=MTA/SAH+nucleosidase	0.067	0.036	0.238	0.11	0.338	0.506	3.8193	1.60232	6.18905	1.38355	-0.639272	3.55642	0.867134	-1.30477	2.96092	-2.43575	-4.73209	-0.263825	-2.95217	-5.22912	-0.798197	-0.516419	-2.54206	1.43509	1.63163	4.27897	2.59064	2.23268
CJM1_0117	ADN90345	126894	127649	756	+	CJM1_0117	product=PP-loop+family+protein	0.076	0	0.395	0	0.432	0.54	0.331012	-0.25525	0.933551	-1.00673	-1.71113	-0.329694	-0.20453	-0.62344	0.213378	-1.33774	-2.21058	-0.498302	-0.535542	-1.17863	0.0618037	0.802199	0.107727	1.4874	5.89584	6.12528	5.19803	5.75407
CJM1_0118	ADN90346	127654	128175	522	+	CJM1_0118	product=Putative+pyrazinamidase/nicotinamidase	0.085	0	0.003	0	0.021	0.844	1.04898	-0.0275889	2.117	-0.710874	-2.15815	0.705709	-0.231621	-1.34425	0.864968	-1.75985	-3.23481	-0.218361	-1.2806	-2.35325	-0.0767414	0.479253	-1.1041	1.99741	4.2899	5.017	3.79716	4.12935
CJM1_0119	ADN90347	128175	128789	615	+	gene=yciA	product=putative+recombination+protein+RecO	0.928	0.019	0.064	0.002	0.003	0.823	0.158579	-0.443877	0.769708	-1.07664	-1.82054	-0.267139	-0.53572	-1.04876	-0.0420911	-1.23522	-2.06272	-0.37347	-0.694299	-1.29562	-0.126356	0.540916	-0.227853	1.29921	5.99198	6.1019	5.24572	5.62065
CJM1_0120	ADN90348	128786	129190	405	+	CJM1_0120	product=Putative+metalloprotease	0.976	0.137	0.146	0.009	0.006	0.594	0.0994976	-4.03728	4.2277	-1.54917	-5.63148	2.65259	-0.724987	-4.71196	3.25826	-1.64867	-2.91528	-0.336453	-0.824485	-1.61941	-0.0171017	0.82418	-0.594877	2.12381	5.08548	5.15444	4.01167	4.58295
CJM1_0121	ADN90349	129276	130616	1341	+	CJM1_0121	product=Putative+uncharacterized+protein	0.967	0.462	0.937	0.015	0.217	0.96	-0.132082	-0.889281	0.665438	-1.79741	-2.73537	-0.743262	-1.29088	-2.13759	-0.37835	-1.66533	-2.57528	-0.718031	-1.1588	-1.96774	-0.351358	0.506528	-0.472514	1.49157	5.47465	5.3831	4.22878	4.57988
CJM1_0122	ADN90350	130613	131530	918	-	gene=dus	product=Probable+tRNA-dihydrouridine+synthase	0.965	0.172	0.201	0.008	0.007	0.527	1.11573	0.0694358	2.20631	-0.488198	-1.95328	0.965666	-0.314353	-1.31229	0.762262	-1.60393	-3.20056	0.00852545	-1.43008	-2.57248	-0.1975	0.173845	-1.30629	1.59213	4.13295	4.90631	3.79455	3.91505
CJM1_0123	ADN90351	131527	132513	987	-	CJM1_0123	product=probable+membrane+protein	0.554	0.198	0.202	0.159	0.18	0.585	0.474962	-3.47049	4.72364	-1.04031	-1.96662	-0.090067	-0.400606	-1.39961	0.643575	-1.51528	-5.63443	2.31596	-0.875568	-5.12189	3.11263	0.639708	-0.315633	1.64281	4.7023	5.03152	3.98121	4.42462
CJM1_0124	ADN90352	132503	132865	363	-	CJM1_0124	product=DksA-like+protein	0.987	0.505	0.389	0.013	0.009	0.388	2.11644	0.815447	3.33007	1.49622	0.36754	2.57893	1.15949	-2.62417	5.19931	-0.62023	-1.43149	0.209069	-0.956959	-4.68968	2.99775	-0.336729	-3.92048	3.50233	4.383	5.85001	5.42009	5.18669
CJM1_0125	ADN90353	132877	133338	462	-	gene=rlmH	product=Ribosomal+RNA+large+subunit+methyltransferase+H	0.986	0.623	0.833	0.022	0.139	0.756	1.09687	0.223331	2.03095	0.221982	-0.804649	1.23426	0.026337	-0.848906	0.950289	-0.874887	-1.97677	0.225348	-1.07053	-2.02823	-0.127292	-0.195645	-1.2246	0.876663	4.94315	5.70344	5.09702	4.96141
CJM1_0126	ADN90354	133328	134170	843	-	gene=accD	product=Acetyl-coenzyme+A+carboxylase+carboxyl+transferase+subunit+beta	0.977	0.876	0.957	0.112	0.277	0.769	0.341707	-0.104539	0.809271	-0.223482	-1.61138	1.33416	0.115365	-0.309561	0.579695	-0.565189	-1.96346	0.946116	-0.226342	-0.672466	0.19396	0.338847	-1.20403	1.62895	5.4672	5.70406	5.3123	5.54717
CJM1_0127	ADN90355	134179	134901	723	-	CJM1_0127	product=Inositol+monophosphatase+family+protein	0.897	0.024	0.284	0.001	0.015	0.962	-0.234088	-0.535409	0.0856505	-0.0772399	-0.341816	0.204886	0.0908664	-0.222069	0.38384	0.156848	-0.117276	0.455025	0.324955	0.00220172	0.649956	0.168106	-0.131681	0.458376	7.69372	7.53146	7.64018	7.75671
CJM1_0128	ADN90356	134901	137120	2220	-	gene=omp85	product=protective+surface+antigen+D15	0.434	0.012	0.106	0.009	0.125	0.957	0.233485	-7.69215	9.49612	-0.733533	-1.86194	0.421268	-0.0698111	-1.21372	0.959656	-0.967017	-10.2415	6.98509	-0.303296	-9.21587	7.73276	0.663722	-0.424316	1.78627	4.99146	5.15329	4.48301	4.94307
CJM1_0129	ADN90357	137197	138024	828	+	gene=tyrA	product=Putative+prephenate+dehydrogenase	0.987	0.159	0.956	0.006	0.093	0.985	-0.526033	-0.979452	-0.0667438	-0.259442	-0.686417	0.13065	-0.553994	-1.00893	-0.0848666	0.266592	-0.0730617	0.589152	-0.0279606	-0.436989	0.339611	-0.294552	-0.637892	0.018865	6.89743	6.53281	6.7176	6.51343
CJM1_0130	ADN90358	138104	139477	1374	+	CJM1_0130	product=Peptidase%2C+M23/M37+family	0.76	0.021	0.738	0.01	0.454	0.984	1.12344	-0.181566	2.4804	-0.811797	-2.35738	0.865592	-0.246068	-1.40888	0.965039	-1.93524	-3.32724	-0.432703	-1.36951	-2.41782	-0.237038	0.565729	-0.838637	1.88439	3.84237	4.62108	3.27967	3.67181
CJM1_0131	ADN90359	139477	140361	885	+	gene=lpxC	product=UDP-3-O-[3-hydroxymyristoyl]+N-acetylglucosamine+deacetylase	0.265	0.007	0.017	0.004	0.044	0.972	0.00347846	-0.413587	0.423901	-1.04001	-1.87319	-0.166683	-0.0947253	-0.47361	0.295437	-1.04349	-1.911	-0.217864	-0.0982037	-0.52794	0.339071	0.945282	0.132564	1.7851	6.10977	6.11218	5.38889	6.04411
CJM1_0132	ADN90360	140373	140801	429	+	CJM1_0132	product=Putative+uncharacterized+protein	0.644	0.001	0.038	0.001	0.031	0.979	1.04764	-3.24691	5.2469	-0.826615	-2.21604	0.638309	-0.195403	-1.60428	1.11312	-1.87426	-6.08311	2.50359	-1.24305	-5.11822	3.06769	0.631212	-0.952717	2.1906	4.05504	4.78121	3.48207	3.9196
CJM1_0133	ADN90361	140810	141688	879	+	gene=thrB	product=Homoserine+kinase	0.911	0.019	0.08	0.004	0.021	0.778	-0.387552	-8.39676	8.45934	-1.07841	-1.97637	-0.159966	-0.716135	-1.47387	0.0414583	-0.690855	-9.52036	7.69014	-0.328583	-9.02187	7.71273	0.362272	-0.610988	1.36251	5.28013	5.0115	4.53263	4.78374
CJM1_0134	ADN90362	141713	141970	258	+	CJM1_0134	product=Protein+of+unknown+function+%28DUF448%29+superfamily	0.987	0.044	0.903	0.002	0.062	0.989	0.773944	-7.6736	9.32687	0.152944	-8.64061	8.79762	0.0255764	-9.65922	9.29921	-0.621001	-1.23307	-0.0506217	-0.748368	-4.48219	3.39818	-0.127367	-3.85305	4.23188	5.39963	5.93609	5.50564	5.41736
CJM1_0135	ADN90363	141957	144569	2613	+	gene=infB	product=Translation+initiation+factor+IF-2	0.865	0.038	0.065	0.011	0.02	0.674	-0.556614	-1.07244	-0.00740145	0.619349	0.11197	1.12661	0.122831	-0.199435	0.478427	1.17596	0.516071	1.82305	0.679445	0.112095	1.25322	-0.496518	-1.02188	0.034333	7.93463	7.54881	8.36393	8.01977
CJM1_0136	ADN90364	144566	144928	363	+	gene=rbfA	product=Ribosome-binding+factor+A	0.742	0.008	0.014	0.003	0.009	0.755	0.0918492	-0.21557	0.382555	-0.123966	-0.461069	0.216295	0.0228904	-0.283462	0.356817	-0.215815	-0.548349	0.0977572	-0.0689588	-0.414662	0.245559	0.146857	-0.211963	0.474579	6.09537	6.15903	6.00944	6.11123
CJM1_0137	ADN90365	144918	145340	423	+	CJM1_0137	product=UPF0090+protein	0.516	0.006	0.021	0.005	0.019	0.778	0.307777	-0.0232929	0.680835	0.410308	0.0497779	0.778449	0.340727	-0.0111958	0.681079	0.102531	-0.191584	0.372632	0.0329503	-0.227355	0.293432	-0.0695811	-0.356028	0.22308	6.15707	6.37041	6.44148	6.39325
CJM1_0138	ADN90366	145405	147261	1857	+	CJM1_0138	product=McrBC+restriction+endonuclease+system%2C+McrB+subunit%2C+putative	0.052	0.023	0.15	0.227	0.805	0.925	1.14869	0.201727	2.14027	-0.429681	-1.72082	0.804264	0.495265	-0.633285	1.56958	-1.57837	-2.94488	-0.329077	-0.653428	-1.89979	0.606381	0.924946	-0.553598	2.35209	3.71889	4.5151	3.42105	4.06218
CJM1_0139	ADN90367	147254	148585	1332	+	CJM1_0139	product=Putative+uncharacterized+protein	0.541	0.009	0.056	0.304	0.361	0.777	-0.188751	-0.702841	0.43176	-1.48678	-2.12937	-0.843491	-0.0465121	-0.622062	0.543996	-1.29803	-1.96683	-0.680249	0.142239	-0.389571	0.713292	1.44027	0.792945	2.09749	5.43232	5.30149	4.40177	5.40009
CJM1_0140	ADN90368	148574	149377	804	-	CJM1_0140	product=Putative+ABC+transporter+integral+membrane+protein	0.964	0.06	0.118	0.003	0.003	0.724	-0.579708	-4.5453	3.56021	-0.147892	-0.519679	0.235814	-0.213622	-0.627454	0.183595	0.431816	-3.7543	4.42685	0.366086	-3.80802	4.40806	-0.0657306	-0.442625	0.304553	5.89558	5.49376	5.79307	5.74751
CJM1_0141	ADN90369	149370	150224	855	-	CJM1_0141	product=ABC+transporter%2C+ATP-binding+protein	0.871	0.001	0.501	0.001	0.459	0.639	-0.435914	-0.795896	-0.0603424	-0.315194	-0.663883	0.0303609	-0.284313	-0.637102	0.0465803	0.12072	-0.172248	0.405531	0.151601	-0.14714	0.447954	0.0308813	-0.224975	0.279622	7.81982	7.51767	7.60134	7.62275
CJM1_0142	ADN90370	150237	151127	891	-	CJM1_0142	product=Cation+ABC+transporter%2C+periplasmic+cation-binding+protein	0.972	0.405	0.948	0.029	0.211	0.96	0.0763504	-2.44784	2.65566	0.147592	-2.42053	2.48133	0.0490537	-2.53552	2.56916	0.0712414	-2.53042	2.59277	-0.0272967	-2.71919	2.69792	-0.0985381	-2.84844	2.46458	-4.08423	-4.0313	-3.98192	-4.05022
CJM1_0143	ADN90371	151383	152639	1257	+	CJM1_0143	product=Methyl-accepting+chemotaxis+signal+transduction+protein	0.989	0.246	0.991	0.006	0.521	0.993	3.71691	1.66584	5.88044	1.34894	-0.359968	3.15867	1.00231	-0.850077	2.82607	-2.36797	-4.35854	-0.440681	-2.71461	-4.65416	-0.798142	-0.346638	-2.12112	1.37868	2.04925	4.62562	2.98426	2.74399
CJM1_0144	ADN90372	152755	153345	591	+	CJM1_0144	product=Hypothetical+protein	0.209	0.142	0.225	0.417	0.54	0.636	-0.404435	-4.29672	3.7205	-1.82423	-2.70126	-0.91871	-1.03032	-1.89536	-0.146041	-1.41979	-5.61767	2.85413	-0.625883	-4.74677	3.51357	0.793908	-0.132374	1.68687	5.31591	5.03557	4.05145	4.60174
CJM1_0145	ADN90373	153480	155261	1782	+	CJM1_0145	product=Putative+uncharacterized+protein	0.996	0.612	0.677	0.003	0.008	0.609	-0.907511	-9.69835	7.41836	-2.53164	-11.4246	5.65791	-1.7204	-10.2218	6.92082	-1.62413	-3.07752	-0.122922	-0.812885	-2.09371	0.543521	0.811244	-0.931716	2.5223	4.74692	4.11788	2.99212	3.55443
CJM1_0146	ADN90374	155296	156408	1113	-	CJM1_0146	product=Putative+oxidoreductase+subunit	1	0.878	0.897	0.004	0.013	0.651	-0.289179	-0.674641	0.072656	-0.505069	-0.940139	-0.0517095	-0.326903	-0.699209	0.0441399	-0.21589	-0.555335	0.144953	-0.0377244	-0.333463	0.23496	0.178166	-0.167169	0.497168	6.47695	6.2765	6.12686	6.25036
CJM1_0147	ADN90375	156443	156829	387	-	CJM1_0147	product=Putative+uncharacterized+protein	0.997	0.821	0.6	0.096	0.404	0.521	1.53134	0.581004	2.54263	-0.00608303	-0.92492	0.837764	1.34379	0.570145	2.15779	-1.53743	-2.4752	-0.572674	-0.18756	-1.10408	0.693246	1.34987	0.593232	2.15864	4.91821	5.97966	4.91399	5.84965
CJM1_0148	ADN90376	157024	157740	717	-	CJM1_0148	product=Putative+uncharacterized+protein	0.999	0.999	0.579	0.151	0.4	0.43	1.65921	0.663577	2.68674	1.74355	0.722873	2.84559	1.62527	0.616231	2.66235	0.0843386	-0.434417	0.670104	-0.0339419	-0.525699	0.491591	-0.118281	-0.649318	0.404918	8.13405	9.28413	9.34259	9.2606
CJM1_0149	ADN90377	157981	158919	939	-	gene=trxB	product=Thioredoxin+reductase	0.995	0.995	0.996	0.432	0.417	0.505	0.535647	-0.0965637	1.24692	-0.500662	-1.43985	0.414605	-0.288387	-9.67249	8.91227	-1.03631	-2.10511	0.0485782	-0.824034	-10.2254	8.19225	0.212276	-9.08851	9.47665	5.64869	6.01997	5.30166	5.4488
CJM1_0150	ADN90378	159053	159367	315	-	gene=trxM	product=Thioredoxin+M-type	0.858	0.989	0.989	0.966	0.938	0.274	2.94621	1.23623	4.68925	0.854408	-0.703589	2.46279	1.14585	-0.678985	3.02893	-2.0918	-3.56224	-0.606072	-1.80035	-3.44256	-0.168634	0.291447	-1.25452	1.86172	2.73997	4.78212	3.3322	3.53421
CJM1_0151	ADN90379	159424	159762	339	-	CJM1_0151	product=UPF0102+protein	0.284	0.014	0.01	0.015	0.034	0.73	0.912063	-0.0631011	1.87627	-1.05879	-2.1564	0.114181	-0.0871064	-1.04618	0.91882	-1.97085	-3.11954	-0.762673	-0.99917	-2.05205	0.0755013	0.971679	-0.19454	2.14271	4.34688	4.97907	3.61299	4.2865
CJM1_0152	ADN90380	159762	161009	1248	-	gene=hom	product=Homoserine+dehydrogenase	0.54	0.006	0.011	0.003	0.006	0.509	0.667723	-0.256272	1.62276	-0.718315	-1.83876	0.364945	-0.477916	-1.43024	0.561638	-1.38604	-2.43176	-0.342768	-1.14564	-2.14233	-0.224094	0.240398	-0.845445	1.34437	4.77764	5.24047	4.27974	4.44637
CJM1_0153	ADN90381	161013	162215	1203	-	gene=aatC	product=Putative+aminotransferase+aatC	0.042	0.008	0.326	0.078	0.421	0.502	0.112441	-0.172302	0.391816	-0.175502	-0.445487	0.0762739	0.0592546	-0.209624	0.311404	-0.287943	-0.559237	-0.0233824	-0.0531866	-0.302488	0.184788	0.234756	-0.0155326	0.504529	7.29909	7.37703	7.17744	7.34016
CJM1_0154	ADN90382	162227	163033	807	-	CJM1_0154	product=probable+periplasmic+protein	0.403	0.052	0.073	0.038	0.027	0.676	0.846161	-0.159617	1.82916	-0.730686	-1.75367	0.33392	-0.108563	-1.06013	0.870729	-1.57685	-2.56559	-0.52824	-0.954725	-1.88946	-0.021466	0.622123	-0.356224	1.49062	4.90383	5.49035	4.39736	4.82858
CJM1_0155	ADN90383	163027	163965	939	-	CJM1_0155	product=probable+membrane+protein	0.237	0.003	0.018	0.013	0.026	0.775	0.127503	-0.199199	0.448439	-0.240625	-0.62921	0.133968	0.317354	-0.09038	0.676626	-0.368128	-0.757632	0.0188458	0.189851	-0.202733	0.552159	0.557979	0.153407	1.00665	7.85857	7.94695	7.69179	8.07855
CJM1_0156	ADN90384	163958	164641	684	-	CJM1_0156	product=RNA+methyltransferase%2C+TrmH+family	0.437	0.003	0.102	0.004	0.111	0.991	0.702966	-0.256725	1.68022	-1.16276	-2.63761	0.265383	-0.357297	-1.18277	0.550836	-1.86573	-3.31212	-0.471478	-1.06026	-1.96082	-0.121799	0.805463	-0.560281	2.29732	4.73962	5.22688	3.93365	4.49196
CJM1_0157	ADN90385	164655	165479	825	-	CJM1_0157	product=Tetrapyrrole+methylase+family+protein	0.984	0.125	0.12	0.004	0.005	0.638	0.259382	-0.0645124	0.596393	0.249969	-0.0830558	0.571208	0.332889	-0.0336148	0.700876	-0.00941288	-0.262337	0.246886	0.0735067	-0.225813	0.346948	0.0829195	-0.180672	0.353467	6.33561	6.5154	6.50887	6.56635
CJM1_0158	ADN90386	165482	165682	201	-	gene=rpmE	product=50S+ribosomal+protein+L31	0.136	0.001	0.001	0.003	0.007	0.8	1.01022	0.126258	1.82835	-0.0903391	-0.967231	0.80999	0.0293514	-0.820926	0.850755	-1.10056	-1.9978	-0.204332	-0.980873	-1.8544	-0.0814973	0.119691	-0.78216	0.959285	4.83141	5.53164	4.76879	4.85175
CJM1_0159	ADN90387	165761	166417	657	-	CJM1_0159	product=Putative+uncharacterized+protein	0.836	0.007	0.138	0	0.017	0.899	-0.908472	-1.45254	-0.362631	-0.307044	-0.751818	0.129175	-0.745897	-1.21226	-0.254472	0.601428	0.184067	1.05068	0.162575	-0.286179	0.626756	-0.438853	-0.741507	-0.0872403	7.35466	6.72496	7.14184	6.83765
CJM1_0160	ADN90388	166828	167253	426	-	CJM1_0160	product=Cytochrome+c+family+protein	0.997	0.118	0.892	0.001	0.01	0.975	0.436426	-0.0753131	0.940945	-0.324614	-0.801635	0.134323	-0.239323	-0.675346	0.214243	-0.76104	-1.36126	-0.178734	-0.675749	-1.22351	-0.143137	0.0852907	-0.409417	0.572443	5.9563	6.25881	5.7313	5.79041
CJM1_0161	ADN90389	167253	167834	582	-	CJM1_0161	product=putative+6-pyruvoyl+tetrahydrobiopterin+synthase	0.992	0.273	0.995	0.012	0.471	0.992	-0.849738	-1.42899	-0.320893	-0.149224	-0.570624	0.269495	-0.377025	-0.824523	0.0352063	0.700514	0.207744	1.17969	0.472713	0.00321481	0.939159	-0.2278	-0.565158	0.112754	8.12419	7.5352	8.02076	7.86286
CJM1_0162	ADN90390	167831	168574	744	-	CJM1_0162	product=Radical+SAM+domain+protein	0.683	0.025	0.253	0.001	0.017	0.975	0.909177	-0.0272921	1.85024	-0.448457	-1.38823	0.497675	-0.0389107	-0.847659	0.857166	-1.35763	-2.3933	-0.327215	-0.948088	-1.81949	-0.0461668	0.409546	-0.598244	1.39025	4.65745	5.28765	4.34661	4.63048
CJM1_0163	ADN90391	168577	169539	963	-	gene=moaA	product=Molybdenum+cofactor+biosynthesis+protein+A	0.93	0.112	0.361	0	0.027	0.838	0.0548395	-0.353559	0.477815	-0.197665	-0.58546	0.23691	-0.364206	-4.11248	3.74598	-0.252504	-0.725829	0.167307	-0.419045	-4.13879	3.70747	-0.166541	-3.94543	3.9886	5.69985	5.73786	5.56283	5.4474
CJM1_0164	ADN90392	169552	170067	516	-	CJM1_0164	product=Putative+uncharacterized+protein	0.984	0.418	0.916	0.299	0.102	0.639	0.757683	0.102385	1.47192	-0.529239	-1.32518	0.310562	0.460102	-0.0144773	0.969034	-1.28692	-2.20623	-0.317381	-0.297581	-0.959742	0.330697	0.98934	0.144379	1.81192	5.53508	6.06026	5.16824	5.854
CJM1_0165	ADN90393	170064	170561	498	-	CJM1_0165	product=Putative+uncharacterized+protein	0.605	0.119	0.589	0.066	0.489	0.934	0.0931568	-0.199522	0.369921	-0.548342	-1.01775	-0.147323	0.0707124	-0.196335	0.342004	-0.641499	-1.09134	-0.191242	-0.0224444	-0.328666	0.294474	0.619054	0.187639	1.08153	7.35496	7.41953	6.97488	7.40398
CJM1_0166	ADN90394	170552	171436	885	-	gene=ubiA	product=4-hydroxybenzoate+polyprenyltransferase%2C+putative	0.623	0.496	0.517	0.012	0.01	0.705	-0.325813	-0.769335	0.117664	-0.401616	-0.835285	0.063901	-0.182693	-0.631052	0.259192	-0.0758031	-0.460611	0.344422	0.14312	-0.210546	0.502709	0.218923	-0.156879	0.5705	8.84105	8.61522	8.56267	8.71442
CJM1_0167	ADN90395	171507	172376	870	+	gene=miaA	product=tRNA+Delta%282%29-isopentenylpyrophosphate+transferase	0.995	0.171	0.677	0	0.02	0.887	0.085023	-0.234114	0.398096	-0.361244	-0.752219	0.0133259	-0.181871	-0.459523	0.112875	-0.446267	-0.860427	-0.0317306	-0.266894	-0.59419	0.072849	0.179373	-0.225117	0.536385	6.29775	6.35668	6.04735	6.17169
CJM1_0168	ADN90396	172362	172925	564	-	CJM1_0168	product=UPF0059+membrane+protein	0.964	0.034	0.431	0.001	0.035	0.945	-0.035088	-2.39803	2.44841	0.101742	-2.47065	2.8149	-0.0291401	-2.42539	2.44003	0.13683	-2.4715	2.66138	0.00594794	-2.66503	2.62208	-0.130882	-2.63759	2.28432	-4.0036	-4.02792	-3.93308	-4.0238
CJM1_0170	ADN90397	173283	173465	183	-	CJM1_0170	product=Putative+periplasmic+protein	0.012	0.721	0.192	0.994	0.963	0.093	0.441295	-0.0206109	0.9655	-0.151769	-4.27149	3.66723	0.270313	-0.17914	0.757123	-0.593064	-4.74468	3.3695	-0.170982	-0.620946	0.262231	0.422082	-3.63689	4.69641	5.47775	5.78363	5.37255	5.66511
CJM1_0171	ADN90398	173734	174396	663	+	gene=sodB	product=Superoxide+dismutase+%28Fe%29	0.975	0.999	0.992	0.958	0.866	0.21	0.746927	-0.0610585	1.57603	0.508954	-0.310718	1.37203	0.539139	-0.268241	1.38593	-0.237973	-0.709116	0.196933	-0.207788	-0.634069	0.244079	0.0301849	-0.354558	0.463641	5.26643	5.78416	5.61921	5.64013
CJM1_0172	ADN90399	174424	175629	1206	-	gene=lys1	product=Saccharopine+dehydrogenase	0.222	0.618	0.402	0.859	0.734	0.297	0.973339	-2.98632	5.09658	-0.357034	-1.2518	0.530269	-0.291542	-1.36969	0.875735	-1.33037	-5.19961	2.50588	-1.26488	-5.20483	2.65393	0.0654926	-0.867483	1.0098	4.37844	5.05311	4.13097	4.17636
CJM1_0173	ADN90400	175665	176570	906	-	gene=cfbpC	product=Iron+ABC+transporter%2C+ATP+binding+subunit	0.989	0.228	0.506	0	0.014	0.789	0.381072	-0.334208	1.08412	-1.24201	-2.03948	-0.398712	-0.555743	-1.60489	0.386741	-1.62308	-2.56307	-0.59741	-0.936816	-2.12075	0.186885	0.686267	-0.458094	1.80441	5.5777	5.84184	4.7168	5.19249
CJM1_0174	ADN90401	176557	178173	1617	-	gene=cfbpB	product=Putative+iron-uptake+ABC+transport+system+permease+protein	0.993	0.557	0.679	0.006	0.016	0.634	0.574015	-0.45292	1.46315	-0.616328	-1.66053	0.453096	-0.117523	-1.1168	0.92208	-1.19034	-2.06236	-0.288553	-0.691538	-1.58854	0.142875	0.498805	-0.493327	1.48621	5.00972	5.4076	4.58252	4.92826
CJM1_0175	ADN90402	178173	179177	1005	-	gene=cfbpA	product=Iron+ABC+transporter%2C+periplasmic+iron-binding+protein	0.983	0.991	0.984	0.75	0.573	0.316	0.636927	-0.264173	1.54167	-0.96086	-2.05174	0.102937	-0.777391	-1.57578	0.0481862	-1.59779	-2.68506	-0.52988	-1.41432	-2.25586	-0.610592	0.183469	-0.706231	1.15407	4.70158	5.14306	4.03556	4.16273
CJM1_0176	ADN90403	179497	180696	1200	+	CJM1_0176	product=Antibiotic+transport+protein%2C+putative	0.91	0.004	0.35	0.003	0.183	0.802	-0.0963186	-0.371374	0.176786	0.0321139	-0.256002	0.330266	-0.0255775	-0.290157	0.240643	0.128433	-0.129276	0.371629	0.0707411	-0.176319	0.308096	-0.0576914	-0.282953	0.175828	7.53376	7.46699	7.55602	7.51603
CJM1_0177	ADN90404	180795	182153	1359	+	CJM1_0177	product=Transporter%2C+putative	0.029	0.002	0.006	0.009	0.026	0.938	0.445558	-0.334379	1.14947	-1.0161	-1.91676	-0.102438	-0.895215	-1.61118	-0.185455	-1.46166	-2.48863	-0.417589	-1.34077	-2.23725	-0.446549	0.120886	-0.828675	1.13295	5.23899	5.54783	4.53468	4.61847
CJM1_0178	ADN90405	182166	183350	1185	-	CJM1_0178	product=Probable+serine/threonine+protein+phosphatase	0.635	0.086	0.148	0.275	0.304	0.7	1.08625	-0.0923674	2.35228	-0.281167	-1.4293	0.795433	-0.11131	-1.24866	1.09044	-1.36742	-2.3941	-0.406821	-1.19756	-2.29629	-0.0959463	0.169857	-0.844024	1.21706	5.225	5.97793	5.03011	5.14785
CJM1_0179	ADN90406	183360	183569	210	-	gene=phnA	product=Protein+phnA	0.672	0.009	0.014	0.006	0.009	0.926	0.684208	-0.796857	2.14302	-1.55747	-3.31874	0.251074	-0.543337	-2.21431	1.04845	-2.24168	-3.88583	-0.680221	-1.22754	-2.73163	0.341279	1.01413	-0.76626	2.73016	3.18889	3.66314	2.10933	2.81228
CJM1_0180	ADN90407	183562	184281	720	-	CJM1_0180	product=UPF0053+protein	0.945	0.023	0.103	0.002	0.014	0.915	1.24819	0.498317	2.02482	0.191349	-0.370238	0.785277	0.64349	0.143176	1.13774	-1.05684	-1.79063	-0.387797	-0.604699	-1.19322	0.00259413	0.45214	0.082977	0.847792	5.97786	6.84304	6.11049	6.42389
CJM1_0181	ADN90408	184353	184919	567	-	gene=purN	product=phosphoribosylglycinamide+formyltransferase	0.987	0.266	0.303	0.003	0.002	0.617	1.19272	0.33461	2.07849	1.04813	0.209841	1.92108	0.899367	0.0850082	1.70507	-0.144592	-0.644912	0.326286	-0.293354	-0.71806	0.123693	-0.148762	-0.499081	0.204911	5.39027	6.21701	6.11678	6.01367
CJM1_0182	ADN90409	184910	186280	1371	-	CJM1_0182	product=Putative+uncharacterized+protein	0.952	0.256	0.396	0.011	0.054	0.596	0.537728	-0.0628917	1.1527	-0.817609	-1.477	-0.186474	0.286618	-0.175188	0.743134	-1.35534	-2.12749	-0.578578	-0.25111	-0.856253	0.348991	1.10423	0.441452	1.76214	5.69324	6.06597	5.12652	5.89191
CJM1_0183	ADN90410	186264	186962	699	-	CJM1_0183	product=Putative+uncharacterized+protein	0.554	0.203	0.453	0.386	0.439	0.761	0.816423	-0.0927074	1.70375	-0.882608	-1.74718	0.0606447	-0.0312477	-0.949404	0.838145	-1.69903	-2.59576	-0.794989	-0.847671	-1.82738	0.0966845	0.85136	0.00094608	1.73123	4.62505	5.19095	4.01327	4.60339
CJM1_0184	ADN90411	186964	188469	1506	-	CJM1_0184	product=Mg+chelatase-related+protein	0.913	0.045	0.339	0	0.021	0.936	0.170007	-0.155164	0.517227	0.423277	0.0527973	0.818291	0.234757	-0.0978048	0.576794	0.253271	-0.060474	0.561243	0.0647505	-0.185762	0.31969	-0.18852	-0.489175	0.112511	6.35237	6.47021	6.64576	6.51509
CJM1_0185	ADN90412	188466	188993	528	-	gene=def	product=Peptide+deformylase	0.092	0.033	0.028	0.076	0.168	0.896	0.330648	-0.0266689	0.698351	0.30264	-0.0685898	0.652772	0.471163	0.102603	0.865357	-0.0280087	-0.271549	0.223629	0.140515	-0.176766	0.441954	0.168524	-0.102544	0.456645	6.10647	6.33566	6.31624	6.43305
CJM1_0186	ADN90413	189029	189613	585	-	gene=clpP	product=ATP-dependent+Clp+protease+proteolytic+subunit	0.008	0.002	0.07	0.183	0.964	0.99	-1.032	-1.701	-0.375028	-0.212594	-0.691511	0.286788	-0.535801	-0.972639	-0.0363679	0.819409	0.255477	1.39777	0.496202	-0.0413046	1.05299	-0.323207	-0.688833	0.0690188	8.43179	7.71646	8.28444	8.06041
CJM1_0187	ADN90414	189613	190947	1335	-	gene=tig	product=Trigger+factor	0.03	0.116	0.292	0.828	0.928	0.752	0.287139	-0.197236	0.751265	-0.761498	-4.38255	3.00912	-0.242036	-0.631605	0.0713716	-1.04864	-4.85658	2.77307	-0.529174	-1.0238	-0.0451554	0.519462	-3.28407	4.27101	6.19678	6.39581	5.66895	6.02901
CJM1_0188	ADN90415	191091	191663	573	+	gene=folE	product=GTP+cyclohydrolase+1	0.983	0.35	0.73	0.008	0.119	0.849	-0.177782	-0.531091	0.175432	0.00881389	-0.306591	0.32357	-0.166473	-0.486492	0.166442	0.186596	-0.108592	0.509957	0.0113096	-0.32267	0.348726	-0.175287	-0.444549	0.100483	6.19108	6.06785	6.19719	6.07569
CJM1_0189	ADN90416	191663	193048	1386	+	gene=fliI	product=Flagellum-specific+ATP+synthase	0.591	0.489	0.498	0.02	0.419	0.533	0.941334	0.251435	1.6241	1.05851	0.34617	1.71063	1.2367	0.532937	1.93199	0.117172	-0.269015	0.521311	0.295366	-0.175125	0.779455	0.178194	-0.299289	0.662982	8.34621	8.99869	9.07991	9.20342
CJM1_0190	ADN90417	193051	194388	1338	-	gene=purF	product=amidophosphoribosyltransferase	0.567	0.11	0.037	0.076	0.028	0.232	0.235528	-0.131636	0.606106	-0.89549	-1.54727	-0.28975	0.0678344	-0.221424	0.396701	-1.13102	-1.81196	-0.428571	-0.167694	-0.555708	0.196402	0.963324	0.334433	1.65831	6.60406	6.76731	5.98335	6.65108
CJM1_0191	ADN90418	194390	195118	729	-	gene=dapB	product=Dihydrodipicolinate+reductase	0.938	0.187	0.399	0.021	0.029	0.733	2.68733	-6.28205	12.1594	0.936264	-0.568473	2.44243	0.876487	-0.701677	2.50095	-1.75107	-11.1507	7.23568	-1.81085	-11.3595	7.24023	-0.0597763	-1.4241	1.33046	2.64497	4.50769	3.29394	3.2525
CJM1_0192	ADN90419	195181	196362	1182	-	CJM1_0192	product=ATPase%2C+AAA+family+protein	0.99	0.482	0.353	0.007	0.002	0.39	-0.376654	-0.938441	0.172039	-0.791684	-1.33467	-0.217384	-1.01066	-1.61502	-0.327619	-0.415029	-0.844639	0.0792454	-0.634004	-1.20857	-0.0518074	-0.218974	-0.790119	0.387621	6.30349	6.04242	5.75474	5.60296
CJM1_0193	ADN90420	196362	197489	1128	-	CJM1_0193	product=Putative+periplasmic+protein	1	0.449	0.524	0	0.002	0.582	0.10714	-0.426449	0.594749	-0.956388	-9.6452	7.51287	-0.461549	-0.940903	-0.0250173	-1.06353	-9.78283	7.56849	-0.568689	-1.05775	-0.0779589	0.494839	-7.87817	9.26537	6.35126	6.42552	5.68834	6.03134
CJM1_0194	ADN90421	197624	197971	348	-	CJM1_0194	product=Putative+uncharacterized+protein	0.862	0.995	0.949	0.983	0.718	0.028	1.35453	-0.292698	3.06755	-0.427839	-1.71366	0.857929	-0.224495	-1.80209	1.34146	-1.78236	-3.40856	-0.28097	-1.57902	-3.49876	0.350052	0.203344	-1.37446	1.82107	3.75414	4.69303	3.45759	3.59854
CJM1_0195	ADN90422	198035	198694	660	-	CJM1_0195	product=Putative+integral+membrane+protein	0.982	0.12	0.587	0.002	0.017	0.913	0.127209	-1.40297	1.70496	-0.699236	-2.23052	0.814107	-0.468953	-2.12478	1.13797	-0.826445	-1.53139	-0.104216	-0.596162	-1.3647	0.207378	0.230283	-0.609787	1.06844	5.11504	5.20321	4.63037	4.78999
CJM1_0196	ADN90423	198624	199013	390	-	CJM1_0196	product=Putative+uncharacterized+protein	0.752	0.22	0.561	0.09	0.314	0.827	0.862758	-0.218238	1.90187	-0.765808	-2.01374	0.483061	0.132975	-3.80344	4.4174	-1.62857	-2.72239	-0.51077	-0.729782	-4.76717	3.5544	0.898783	-3.28427	5.04836	5.10163	5.69965	4.57081	5.1938
CJM1_0197	ADN90424	199210	200556	1347	+	CJM1_0197	product=Putative+transmembrane+transport+protein	0.999	0.994	0.745	0.069	0.284	0.414	-0.317342	-0.66224	0.0572893	-0.706441	-1.15533	-0.213821	-0.333807	-0.686878	0.0366648	-0.389099	-0.763743	-0.0117798	-0.0164644	-0.259848	0.268937	0.372635	-0.00302072	0.738387	7.07351	6.85354	6.58384	6.84213
CJM1_0198	ADN90425	200743	202737	1995	+	CJM1_0198	product=Oligopeptide+transporter%2C+OPT+family	0.992	0.662	0.916	0.009	0.026	0.839	0.165185	-0.832855	1.13539	-1.99222	-3.52684	-0.548894	-1.51993	-2.85441	-0.179324	-2.1574	-3.71082	-0.7019	-1.68511	-3.14114	-0.271859	0.472286	-1.21444	2.27899	4.35684	4.47134	2.97594	3.30331
CJM1_0199	ADN90426	202811	203614	804	+	gene=uppP	product=Undecaprenyl-diphosphatase	0.982	0.016	0.901	0	0.069	0.998	-0.929147	-1.52756	-0.291729	-0.657452	-1.18411	-0.142454	-0.718375	-1.23568	-0.216993	0.271696	-0.147265	0.693608	0.210772	-0.26999	0.625693	-0.0609232	-0.346967	0.21779	6.7367	6.09266	6.28099	6.23876
CJM1_0200	ADN90427	203746	205554	1809	+	gene=thrS	product=Threonyl-tRNA+synthetase	0.933	0.155	0.132	0.019	0.014	0.451	0.155013	-0.256233	0.653127	-0.62064	-1.11164	-0.101177	-0.450806	-0.839014	-0.00800638	-0.775653	-1.33652	-0.22225	-0.605819	-1.1223	-0.0945164	0.169834	-0.329765	0.743381	6.17845	6.2859	5.74826	5.86598
CJM1_0201	ADN90428	205551	206069	519	+	gene=infC	product=Translation+initiation+factor+IF-3	0.546	0.008	0.022	0.011	0.021	0.689	0.0873603	-0.189679	0.353229	0.350317	0.0627124	0.663483	0.179297	-0.0957811	0.434459	0.262956	-0.0220268	0.533838	0.0919371	-0.157303	0.352244	-0.171019	-0.466956	0.144302	6.81279	6.87334	7.05561	6.93707
CJM1_0202	ADN90429	206108	207199	1092	+	CJM1_0202	product=D12+class+N6+adenine-specific+DNA+methyltransferase	0.975	0.095	0.161	0.003	0.002	0.766	0.762686	-0.0298865	1.48575	0.554581	-0.995901	2.14569	0.21752	-0.692654	1.14811	-0.208105	-1.75646	1.3204	-0.545165	-1.28701	0.241656	-0.337061	-1.99656	1.19766	4.73602	5.26468	5.12043	4.8868
CJM1_0203	ADN90430	207239	208837	1599	+	CJM1_0203	product=Putative+uncharacterized+protein	0.993	0.669	0.653	0.194	0.149	0.482	0.910502	0.0922516	1.75462	-0.514331	-1.54924	0.52151	0.191777	-0.664815	1.08124	-1.42483	-2.51283	-0.397496	-0.718724	-1.58861	0.194074	0.706109	-0.458323	1.8406	4.6789	5.31001	4.32239	4.81183
CJM1_0204	ADN90431	208986	209198	213	+	CJM1_0204	product=Conserved+domain+protein	0.957	0.416	0.699	0.003	0.011	0.898	1.00606	0.271612	1.67207	0.102695	-0.597916	0.716245	1.15914	0.451399	1.83929	-0.903365	-1.51886	-0.352879	0.153077	-0.481533	0.823682	1.05644	0.39678	1.7215	6.5992	7.29655	6.67039	7.40266
CJM1_0205	ADN90432	209296	209784	489	+	CJM1_0205	product=Conserved+domain+protein	0.978	0.323	0.566	0.002	0.031	0.748	-0.355214	-1.02895	0.239242	-1.32173	-2.14328	-0.510561	-0.700589	-1.31146	-0.104339	-0.96652	-1.68422	-0.207922	-0.345375	-0.765511	0.0875669	0.621145	-0.129636	1.34896	6.08529	5.83907	5.16913	5.59968
CJM1_0206	ADN90433	209853	210866	1014	+	CJM1_0206	product=hemoglobin+protease	0.988	0.801	0.867	0.016	0.019	0.61	-0.116867	-0.540309	0.312832	-1.02067	-1.67374	-0.414362	-0.399741	-0.770549	-0.0265348	-0.903804	-1.52317	-0.313964	-0.282874	-0.570833	0.0225462	0.62093	0.0742848	1.18731	7.00499	6.92398	6.29751	6.72791
CJM1_0207	ADN90434	210948	211976	1029	+	gene=argC	product=N-acetyl-gamma-glutamyl-phosphate+reductase	0.909	0.216	0.607	0.004	0.179	0.818	0.692342	-0.253531	1.74623	-1.29474	-2.46732	-0.168626	-0.560445	-1.29841	0.233146	-1.98708	-3.2353	-0.816622	-1.25279	-2.19478	-0.362942	0.734296	-0.336038	1.76147	4.49371	4.9736	3.59626	4.10524
CJM1_0208	ADN90435	211986	212432	447	+	CJM1_0208	product=Acetyltransferase%2C+GNAT+family	0.983	0.179	0.331	0.007	0.106	0.425	-0.284735	-0.663611	0.119499	-0.852614	-1.36656	-0.356995	-0.121494	-0.522872	0.302769	-0.567879	-1.04722	-0.0687435	0.163241	-0.19053	0.507812	0.73112	0.226001	1.2699	8.13948	7.94212	7.5485	8.05527
CJM1_0209	ADN90436	212442	213281	840	+	gene=argB	product=Acetylglutamate+kinase	0.861	0.029	0.105	0.011	0.037	0.636	-0.269342	-0.641701	0.116355	-0.076419	-0.415918	0.258802	-0.00769736	-0.323186	0.340895	0.192923	-0.129072	0.499772	0.261644	-0.0407892	0.592468	0.0687217	-0.214076	0.352571	7.73925	7.55255	7.68628	7.73391
CJM1_0210	ADN90437	213285	214472	1188	+	gene=argD	product=Acetylornithine+aminotransferase	0.51	0.391	0.406	0.008	0.01	0.651	0.366708	-0.539991	1.32356	-1.16995	-2.65543	0.341034	-0.577768	-1.57879	0.416311	-1.53666	-2.86548	-0.132121	-0.944476	-1.82456	-0.0893224	0.592186	-0.817986	1.9911	4.11509	4.36927	3.30414	3.71461
CJM1_0211	ADN90438	214492	215121	630	-	gene=pcm	product=Protein-L-isoaspartate+O-methyltransferase	0.827	0.347	0.534	0.11	0.204	0.687	0.27749	-0.225262	0.814773	-0.724851	-9.55122	7.89078	-0.258082	-0.757503	0.162251	-1.00234	-9.92794	7.55738	-0.535572	-1.0657	-0.0368703	0.466769	-8.04383	9.47262	5.82122	6.01356	5.31879	5.64233
CJM1_0212	ADN90439	215210	215758	549	+	CJM1_0212	product=Putative+acetyltransferase	0.987	0.879	0.99	0.031	0.598	0.975	0.897149	-0.0021592	1.78396	-0.469576	-1.44567	0.517595	0.248564	-0.862166	1.30858	-1.36673	-2.26218	-0.383141	-0.648585	-1.63979	0.408294	0.71814	-0.423874	1.90831	4.90592	5.52778	4.58043	5.07821
CJM1_0213	ADN90440	215727	217100	1374	-	gene=pncB	product=Nicotinate+phosphoribosyltransferase	0.669	0	0.276	0.002	0.229	0.893	0.934904	0.00201833	1.83479	-0.14227	-1.01802	0.824128	-0.0894992	-1.00131	0.832175	-1.07717	-1.91218	-0.244316	-1.0244	-1.86756	-0.113643	0.0527705	-0.838692	0.960972	4.94091	5.58894	4.8423	4.87887
CJM1_0214	ADN90441	217087	218109	1023	-	gene=nrdB	product=Ribonucleoside-diphosphate+reductase+subunit+beta	0.014	0.011	0.015	0.447	0.46	0.514	0.0227913	-8.17452	8.24864	-0.224747	-1.338	0.949059	0.343954	-0.650767	1.35033	-0.247538	-8.53419	7.78873	0.321163	-8.03593	8.45432	0.568701	-0.246734	1.4178	5.18259	5.19839	5.02681	5.421
CJM1_0215	ADN90442	218123	218533	411	-	CJM1_0215	product=Putative+integral+membrane+protein	0.367	0.008	0.026	0.008	0.048	0.916	0.333308	-0.035724	0.716079	-0.587415	-1.10542	-0.0714157	0.140659	-0.137548	0.430224	-0.920724	-1.48812	-0.342359	-0.192649	-0.59428	0.196283	0.728075	0.199784	1.27434	7.24146	7.47249	6.83429	7.33895
CJM1_0216	ADN90443	218534	219142	609	-	gene=pyrE	product=Orotate+phosphoribosyltransferase	0.135	0.007	0.076	0.014	0.359	0.978	-0.0287066	-0.333913	0.304607	-0.322212	-0.665298	0.000454662	-0.337148	-0.680612	-0.0215452	-0.293505	-0.655298	0.0551414	-0.308442	-0.656217	0.0150039	-0.0149366	-0.381113	0.350269	6.4223	6.4024	6.19896	6.1886
CJM1_0217	ADN90444	219145	219708	564	-	gene=frr	product=Ribosome-recycling+factor	0.066	0.088	0.016	0.607	0.19	0.12	-0.229876	-0.515006	0.0645475	-0.409959	-0.748073	-0.100154	-0.25518	-0.553265	0.0310652	-0.180083	-0.473047	0.0918786	-0.0253039	-0.267596	0.223462	0.154779	-0.113119	0.4525	6.8681	6.70877	6.58394	6.69123
CJM1_0218	ADN90445	219718	220089	372	-	gene=secG	product=Preprotein+translocase%2C+SecG+subunit	0.042	0.859	0.46	0.995	0.968	0.123	0.299918	-0.290419	0.886054	-0.664423	-1.38289	0.0245237	-0.50625	-1.30859	0.287808	-0.964341	-1.74952	-0.219967	-0.806168	-1.63063	0.0703354	0.158173	-0.789172	1.13057	5.33096	5.53885	4.87042	4.98006
CJM1_0219	ADN90446	220193	220888	696	-	CJM1_0219	product=Uncharacterized+protein	0.943	0.755	0.994	0.135	0.842	0.973	0.110032	-0.183911	0.391608	0.256684	-0.000293545	0.579145	0.349849	0.0637199	0.646652	0.146653	-0.105741	0.412387	0.239817	-0.0406589	0.524859	0.0931644	-0.18917	0.367103	7.18804	7.26431	7.36596	7.43054
CJM1_0220	ADN90447	221048	221683	636	+	gene=cynT	product=Carbonic+anhydrase	0.982	0.478	0.449	0.413	0.019	0.515	-0.254054	-0.720462	0.200187	0.461128	0.0140731	0.88754	0.261012	-0.117532	0.610643	0.715182	0.208487	1.18959	0.515066	0.0414976	0.960875	-0.200116	-0.650723	0.242337	8.23274	8.05664	8.55237	8.41366
CJM1_0221	ADN90448	221680	223563	1884	+	CJM1_0221	product=Mechanosensitive+ion+channel+family+protein	0.858	0.104	0.318	0.037	0.217	0.585	-0.153178	-0.4963	0.217603	0.131324	-0.205748	0.466016	0.0494402	-0.272447	0.392281	0.284502	-0.0931568	0.67469	0.202618	-0.149392	0.566316	-0.0818838	-0.435007	0.276028	8.62581	8.51963	8.71683	8.66008
CJM1_0222	ADN90449	223587	224558	972	-	CJM1_0222	product=NifU+family+protein	0.894	0.996	0.995	0.989	0.985	0.264	0.151251	-0.695735	0.956045	-1.8601	-3.3097	-0.424379	-1.28282	-2.5909	0.0150053	-2.01135	-3.3364	-0.608077	-1.43407	-2.69865	-0.213553	0.577285	-1.20677	2.36928	4.20682	4.31166	2.9175	3.31764
CJM1_0223	ADN90450	224568	225749	1182	-	gene=iscS	product=Cysteine+desulfurase	0.987	0.997	0.995	0.927	0.877	0.3	0.797925	-0.161495	1.77904	-0.975025	-1.87603	-0.0560006	-0.663426	-1.45527	0.0784542	-1.77295	-2.79266	-0.713636	-1.46135	-2.40971	-0.464273	0.311599	-0.467914	1.1172	4.60113	5.15421	3.9253	4.14128
CJM1_0224	ADN90451	225927	226328	402	-	CJM1_0224	product=Bacteriohemerythrin	0.901	0.458	0.56	0.104	0.116	0.581	1.70785	0.291104	3.10993	-0.556645	-1.5323	0.403352	-0.19619	-1.2521	0.87238	-2.26449	-3.77089	-0.780572	-1.90404	-3.35157	-0.272211	0.360455	-0.746907	1.5724	4.48912	5.67291	4.10328	4.35313
CJM1_0225	ADN90452	226465	227631	1167	-	CJM1_0225	product=Putative+uncharacterized+protein	0.999	0.497	0.999	0.001	0.336	1	-0.402366	-0.780507	0.0115777	-0.0848585	-0.39831	0.199259	-0.145489	-0.450695	0.165828	0.317508	-0.058817	0.691003	0.256878	-0.0956174	0.609543	-0.0606301	-0.325929	0.24784	6.22058	5.94168	6.16176	6.11973
CJM1_0226	ADN90453	227786	227977	192	+	gene=rpmI	product=50S+ribosomal+protein+L35	0.67	0.991	0.684	0.983	0.508	0.023	0.527896	0.0425961	1.03909	-0.104769	-0.574659	0.358814	-0.0176624	-0.434265	0.365085	-0.632665	-1.16147	-0.131134	-0.545558	-1.01581	-0.0588469	0.0871067	-0.330113	0.540222	5.84321	6.20912	5.77059	5.83097
CJM1_0227	ADN90454	228071	228424	354	+	gene=rplT	product=50S+ribosomal+protein+L20	0.432	0.022	0.554	0.022	0.605	0.98	-0.341328	-0.862092	0.207593	-1.36163	-2.82586	0.114956	-0.478833	-1.00926	0.0211686	-1.02031	-2.38977	0.339503	-0.137505	-0.460279	0.186974	0.882801	-0.480572	2.2665	6.48075	6.24416	5.53694	6.14885
CJM1_0228	ADN90455	228479	229291	813	-	CJM1_0228	product=Putative+MCP-domain+signal+transduction+protein	0.988	0.349	0.838	0.004	0.04	0.944	0.468871	-3.74004	4.62874	-0.937984	-5.07202	3.3371	-0.27295	-4.69443	3.96229	-1.40686	-2.30491	-0.402773	-0.741821	-1.7498	0.319729	0.665034	-0.489539	1.83374	5.33236	5.65735	4.6822	5.14316
CJM1_0229	ADN90456	229453	230454	1002	-	CJM1_0229	product=Chemotaxis+sensory+transducer	0.991	0.566	0.674	0.011	0.01	0.618	1.33666	-0.266581	2.92293	-1.84259	-3.65351	-0.0194924	-0.620653	-2.41101	1.3013	-3.17924	-4.68698	-1.59754	-1.95731	-3.6323	-0.439574	1.22194	-0.746115	2.96431	2.01597	2.94247	0.738788	1.58577
CJM1_0230	ADN90457	230627	231484	858	+	CJM1_0230	product=Putative+uncharacterized+protein	0.28	0.002	0.173	0.001	0.35	0.997	1.48479	0.492831	2.39502	0.735555	-7.89507	9.50077	1.06101	0.282856	1.79214	-0.74924	-9.4666	7.83418	-0.423784	-1.13754	0.236153	0.325455	-8.31038	9.09945	4.70149	5.73067	5.21134	5.43693
CJM1_0231	ADN90458	231515	231991	477	+	CJM1_0231	product=Putative+uncharacterized+protein	0.91	0	0.236	0.001	0.042	0.995	0.329457	-0.0252496	0.667474	0.51142	0.0895243	0.87505	0.382484	0.0152007	0.71625	0.181964	-0.0979339	0.472415	0.0530272	-0.204706	0.299293	-0.128936	-0.423756	0.18314	6.29153	6.51989	6.64602	6.55665
CJM1_0232	ADN90459	231960	233270	1311	-	CJM1_0232	product=Major+facilitator+superfamily+protein	0.562	0.288	0.423	0.005	0.048	0.887	0.551299	0.067993	1.0864	0.92608	0.352795	1.51027	0.762573	0.229565	1.29538	0.374781	0.00880804	0.753306	0.211274	-0.113579	0.497268	-0.163507	-0.564174	0.220501	6.72965	7.11178	7.37156	7.25822
CJM1_0233	ADN90460	233273	233428	156	-	CJM1_0233	product=Putative+uncharacterized+protein	0.941	0.115	0.516	0.003	0.331	0.68	0.531425	0.133907	0.957374	-0.550617	-1.21964	0.067055	0.546037	0.123113	0.998293	-1.08204	-1.79573	-0.384488	0.0146121	-0.490534	0.567116	1.09665	0.423342	1.84345	6.86279	7.23115	6.48113	7.24128
CJM1_0234	ADN90461	233521	233994	474	+	gene=moaC	product=Molybdenum+cofactor+biosynthesis+protein+C	0.987	0.144	0.737	0.009	0.027	0.909	-0.0654985	-0.391126	0.259558	-0.205256	-0.52029	0.14212	-0.225193	-0.595661	0.127657	-0.139757	-0.47111	0.163944	-0.159695	-0.509231	0.171247	-0.0199374	-0.4005	0.358225	6.08883	6.04343	5.94656	5.93274
CJM1_0235	ADN90462	233972	234235	264	+	CJM1_0235	product=Uncharacterized+protein	0.905	0.301	0.923	0.045	0.521	0.963	0.508412	-0.0744929	1.06658	-0.533232	-1.44815	0.346323	-0.218213	-3.94039	3.62254	-1.04164	-2.05977	-0.0818343	-0.726625	-4.34533	3.12419	0.315019	-3.37325	4.39916	5.69022	6.04263	5.32061	5.53897
CJM1_0236	ADN90463	234249	235385	1137	+	CJM1_0236	product=Putative+uncharacterized+protein	0.519	0.432	0.475	0.012	0.239	0.799	-0.0809809	-1.02327	0.866654	-0.380068	-1.32211	0.617688	-0.186133	-1.19083	0.797639	-0.299087	-1.17755	0.608088	-0.105152	-1.00511	0.837401	0.193934	-0.66077	1.10171	4.84682	4.79069	4.58338	4.7178
CJM1_0237	ADN90464	235404	236000	597	-	gene=xth	product=exodeoxyribonuclease+III	0.993	0.083	0.921	0.008	0.051	0.984	1.22901	0.351485	2.01188	1.57787	0.661274	2.43922	1.5748	0.672462	2.44288	0.348866	-0.0910221	0.837797	0.345793	-0.155341	0.858942	-0.00307302	-0.561241	0.597248	8.95963	9.81151	10.0533	10.0512
CJM1_0238	ADN90465	235958	236161	204	-	CJM1_0238	product=Hypothetical+protein	0.993	0.457	0.77	0.007	0.015	0.79	2.20789	0.600513	3.87963	0.204296	-1.26034	1.69612	0.38491	-1.25072	2.20128	-2.00359	-3.5077	-0.59634	-1.82298	-3.486	-0.138756	0.180614	-1.47807	1.79865	3.33187	4.86226	3.47348	3.59867
CJM1_0239	ADN90466	236279	237817	1539	+	CJM1_0239	product=Putative+integral+membrane+protein	0.538	0.426	0.469	0.003	0.058	0.83	0.688565	-0.487309	1.89351	-1.44346	-3.11174	0.103921	0.199959	-0.770753	1.13942	-2.13203	-3.62935	-0.662582	-0.488606	-1.27795	0.255286	1.64342	0.341835	2.97156	5.09881	5.57609	4.09828	5.23741
CJM1_0240	ADN90467	237814	238170	357	+	gene=dgkA	product=diacylglycerol+kinase	0.794	0.008	0.082	0.002	0.011	0.912	0.340609	-0.0909729	0.757272	-0.176911	-0.59679	0.269597	-0.048626	-0.445829	0.354237	-0.51752	-0.996904	-0.0223749	-0.389235	-0.824095	0.0255338	0.128284	-0.308981	0.533957	5.81485	6.05094	5.69222	5.78114
CJM1_0241	ADN90468	238167	238412	246	+	CJM1_0241	product=aminoacyl-histidine+dipeptidase	0.748	0.046	0.239	0.043	0.141	0.778	0.550545	-0.111785	1.22522	-0.538849	-1.41857	0.292919	-0.557696	-1.37648	0.317383	-1.08939	-2.12686	-0.118258	-1.10824	-2.10971	-0.102487	-0.0188464	-1.12373	1.08686	5.52514	5.90675	5.15164	5.13857
CJM1_0242	ADN90469	238402	239409	1008	+	gene=pyrC	product=dihydroorotase%2C+homodimeric+type	0.831	0.475	0.443	0.142	0.087	0.481	0.947568	-0.0837268	1.92629	-1.04072	-2.32087	0.431348	-0.0739106	-0.91918	0.834654	-1.98829	-3.43506	-0.455611	-1.02148	-2.05453	-0.0319246	0.966812	-0.600417	2.34533	4.69552	5.35233	3.97415	4.64429
CJM1_0243	ADN90470	239434	239655	222	-	CJM1_0243	product=Conserved+domain+protein	0.96	0.045	0.205	0.003	0.015	0.776	3.25184	1.33162	5.27308	1.04318	-0.801409	2.90267	0.879819	-0.632291	2.39841	-2.20866	-4.28118	-0.296655	-2.37202	-4.14258	-0.538659	-0.163362	-1.79818	1.45817	2.88552	5.13952	3.6086	3.49536
CJM1_0244	ADN90471	239711	240430	720	-	CJM1_0244	product=Conserved+domain+protein	0.612	0.375	0.835	0.365	0.436	0.939	1.42882	0.586275	2.25956	0.565624	-0.131143	1.21129	1.09981	0.304009	1.92444	-0.863194	-1.43023	-0.269671	-0.329005	-0.936438	0.262406	0.534189	0.141394	0.950938	6.86156	7.85194	7.25362	7.62389
CJM1_0245	ADN90472	240511	242499	1989	-	CJM1_0245	product=Methyl-accepting+chemotaxis+protein	0.127	0.631	0.113	0.927	0.523	0.072	-0.416572	-1.47823	0.624527	-1.69505	-2.56748	-0.790475	-1.22623	-2.28218	-0.0700686	-1.27848	-2.33411	-0.200244	-0.809655	-2.1119	0.502	0.468821	-0.640647	1.66923	5.20339	4.91465	4.02847	4.35344
CJM1_0246	ADN90473	242691	243215	525	+	gene=zupT	product=Zinc+transporter+zupT	0.955	0.217	0.936	0.001	0.269	0.997	-0.185484	-0.777658	0.403728	-1.53152	-2.20476	-0.892044	-0.224981	-0.795584	0.321339	-1.34604	-1.97069	-0.724583	-0.0394968	-0.56236	0.477065	1.30654	0.692252	1.88789	5.48023	5.35167	4.41866	5.32429
CJM1_0247	ADN90474	243143	243565	423	+	gene=zupT	product=Zinc+transporter+zupT	0.981	0.436	0.782	0.014	0.029	0.826	0.216406	-0.641872	1.08427	-1.10377	-2.21194	-0.0512672	-0.135949	-0.982681	0.692911	-1.32018	-2.41384	-0.210005	-0.352355	-1.23418	0.588661	0.967822	-0.0666919	2.05696	4.40952	4.55953	3.64445	4.31529
CJM1_0248	ADN90475	243589	246105	2517	-	gene=torZ	product=Trimethylamine-N-oxide+reductase+2	0.013	0.778	0.065	0.994	0.949	0.019	-0.766393	-1.2909	-0.241705	0.162456	-0.27778	0.59605	-0.198282	-0.507454	0.0839186	0.928849	0.418251	1.5236	0.56811	0.116819	1.0681	-0.360738	-0.729161	0.00736094	7.80945	7.27823	7.92206	7.67201
CJM1_0249	ADN90476	246116	246691	576	-	gene=torC	product=trimethylamine+N-oxide+reductase%2C+cytochrome+c-type+subunit	0.029	0.987	0.832	0.996	0.988	0.017	0.225529	-3.74396	4.50215	-0.332381	-4.44219	4.12025	0.0222645	-9.63847	9.8558	-0.557911	-1.3926	0.28061	-0.203265	-9.27164	8.89595	0.354646	-8.82934	9.48082	5.37307	5.5294	5.14268	5.38851
CJM1_0250	ADN90477	247172	247681	510	-	CJM1_0250	product=Membrane+protein%2C+putative	0.99	0.129	0.352	0.004	0.015	0.733	0.167615	-0.365712	0.696395	1.24552	0.574142	1.97629	0.76822	0.246151	1.29906	1.07791	0.477048	1.67552	0.600605	0.208835	1.03208	-0.477303	-1.06535	0.130886	7.12453	7.24071	7.98786	7.65702
CJM1_0251	ADN90478	247681	248211	531	-	CJM1_0251	product=Putative+integral+membrane+protein	0.523	0.198	0.333	0.005	0.021	0.867	1.50196	0.179894	2.8821	-0.177707	-1.46973	1.13594	0.34183	-0.964164	1.69545	-1.67967	-2.95789	-0.484073	-1.16013	-2.31958	0.00111032	0.519537	-0.619186	1.67262	4.07115	5.11223	3.94797	4.30809
CJM1_0252	ADN90479	248223	249311	1089	-	CJM1_0252	product=SPFH+domain+/+Band+7+family+protein	0.579	0.157	0.129	0.109	0.086	0.404	1.46542	0.251522	2.80843	-0.607145	-1.63038	0.470335	-0.390262	-1.4496	0.63522	-2.07257	-3.48597	-0.651138	-1.85568	-3.36825	-0.470728	0.216883	-1.14742	1.54743	4.48692	5.50267	4.06608	4.21641
CJM1_0253	ADN90480	249324	250238	915	-	gene=ilvE	product=Branched-chain-amino-acid+aminotransferase	0.979	0.988	0.982	0.588	0.547	0.479	1.19658	0.271388	2.14117	-0.459774	-1.17534	0.281431	0.598848	-0.936752	2.19265	-1.65635	-2.47842	-0.760283	-0.597732	-2.12636	1.00374	1.05862	-0.417854	2.4959	4.66924	5.49864	4.35055	5.08433
CJM1_0254	ADN90481	250414	250620	207	+	CJM1_0254	product=Probable+tautomerase	0.995	0.895	0.583	0.026	0.005	0.158	1.06125	0.118711	2.09255	-0.0984757	-0.943322	0.831326	-0.238612	-1.06687	0.678024	-1.15973	-2.16924	-0.19766	-1.29986	-2.24397	-0.411317	-0.140136	-1.00726	0.662605	4.90929	5.6449	4.84104	4.7439
CJM1_0255	ADN90482	250617	251072	456	+	gene=ygaF	product=Putative+peroxiredoxin+ygaF	0.737	0.187	0.135	0.126	0.06	0.653	0.503514	-8.49319	9.35527	-0.834416	-10.0445	7.90162	-0.484929	-9.70068	8.19803	-1.33793	-2.44225	-0.240642	-0.988443	-1.79086	-0.182712	0.349487	-0.778968	1.47827	5.06203	5.41104	4.48366	4.72591
CJM1_0256	ADN90483	251072	252163	1092	+	CJM1_0256	product=Putative+uncharacterized+protein	0.912	0.071	0.203	0.005	0.014	0.745	0.470863	-0.0101955	0.938691	0.236007	-0.188791	0.602777	0.058833	-0.365643	0.466936	-0.234857	-0.675984	0.216252	-0.41203	-0.836166	0.0491886	-0.177174	-0.554149	0.233595	5.7857	6.11208	5.94929	5.82648
CJM1_0257	ADN90484	252258	252698	441	+	gene=fabZ	product=%283R%29-hydroxymyristoyl-[acyl-carrier-protein]+dehydratase	0.966	0.018	0.849	0.006	0.145	0.996	0.30057	-0.213039	0.889453	-0.709815	-1.53153	0.0834823	-0.783403	-9.19469	7.11975	-1.01039	-1.96157	-0.0743722	-1.08397	-9.61266	6.90056	-0.0735884	-8.61831	7.88739	5.72323	5.93157	5.23122	5.18021
CJM1_0258	ADN90485	252698	253489	792	+	gene=lpxA	product=Acyl-[acyl-carrier-protein]--UDP-N-acetylglucosamine+O-acyltransferase	0.853	0.013	0.615	0.005	0.223	0.989	-0.720882	-1.22689	-0.194027	-1.07132	-1.72789	-0.328322	-0.500465	-1.02537	-0.00948661	-0.350443	-0.893718	0.171723	0.220417	-0.0771668	0.478353	0.57086	0.0306891	1.08714	7.31234	6.81266	6.56975	6.96544
CJM1_0259	ADN90486	253482	254705	1224	+	gene=clpX	product=ATP-dependent+Clp+protease+ATP-binding+subunit+clpX	0.832	0.008	0.083	0.005	0.03	0.98	0.1796	-3.43205	4.22168	-0.996745	-4.78153	2.92349	-0.752345	-4.44853	3.26071	-1.17634	-2.15261	-0.170463	-0.931944	-1.77611	-0.168211	0.2444	-0.706732	1.36602	5.19637	5.32086	4.50548	4.67488
CJM1_0260	ADN90487	254716	255756	1041	+	gene=mreB	product=Rod+shape-determining+protein+mreB	0.127	0.006	0.005	0.012	0.009	0.593	0.0450563	-0.197004	0.33493	-0.217519	-0.499876	0.115621	0.231417	-0.0732426	0.5447	-0.262576	-0.55824	0.0398954	0.186361	-0.119673	0.476202	0.448937	0.122	0.770921	7.03788	7.06911	6.88711	7.19829
CJM1_0261	ADN90488	255746	256495	750	+	gene=mreC	product=Rod+shape-determining+protein+MreC	0.612	0.004	0.066	0.001	0.056	0.896	-0.259781	-0.725799	0.208417	-0.580948	-9.61282	8.71832	-0.80691	-9.41707	7.34384	-0.321168	-9.50881	8.97214	-0.547129	-9.25366	7.61616	-0.225962	-13.7037	11.7776	5.86549	5.68543	5.46281	5.30619
CJM1_0262	ADN90489	256756	260025	3270	+	gene=carB	product=Carbamoyl-phosphate+synthase+large+chain	0.9	0.081	0.12	0.014	0.02	0.594	2.07491	0.803484	3.43676	0.895677	-0.331294	2.17408	0.808859	-0.568991	2.19206	-1.17923	-2.2587	-0.00456235	-1.26605	-2.57341	-0.00237039	-0.0868177	-1.31157	1.20576	3.66552	5.10373	4.28635	4.22618
CJM1_0263	ADN90490	260022	260444	423	+	CJM1_0263	product=Putative+uncharacterized+protein	0.426	0.002	0.012	0.169	0.276	0.848	-0.363127	-0.67459	-0.034149	-0.218041	-0.481197	0.0388967	-0.122146	-0.404095	0.143667	0.145086	-0.123951	0.402163	0.240981	-0.0329716	0.516526	0.0958951	-0.146336	0.323427	7.4584	7.2067	7.30727	7.37374
CJM1_0264	ADN90491	260445	261422	978	-	gene=tal	product=Transaldolase	0.05	0.004	0.008	0.112	0.184	0.551	0.253183	-0.259705	0.723155	-0.480837	-1.2776	0.348915	-0.165465	-4.24197	3.98453	-0.734021	-1.52914	0.0976718	-0.418648	-4.40557	3.68485	0.315373	-3.78069	4.50495	5.51555	5.69105	5.18226	5.40086
CJM1_0265	ADN90492	261422	262045	624	-	gene=serB	product=phosphoserine+phosphatase+SerB	0.031	0.034	0.006	0.129	0.076	0.785	0.467566	-0.615617	1.55039	-0.918486	-2.27172	0.480171	-0.936228	-2.35661	0.456548	-1.38605	-2.90614	0.145212	-1.40379	-2.98886	0.158925	-0.0177418	-1.78745	1.64021	4.43096	4.75506	3.79432	3.78202
CJM1_0266	ADN90493	262045	262566	522	-	gene=cheW	product=Purine-binding+chemotaxis+protein+CheW	0.001	0.008	0.002	0.988	0.935	0.029	-0.195425	-0.541775	0.162935	-0.134928	-0.503134	0.251533	-0.280712	-0.675186	0.105584	0.0604972	-0.283089	0.404663	-0.0852871	-0.462426	0.277481	-0.145784	-0.523355	0.224816	6.07023	5.93478	5.97671	5.87566
CJM1_0267	ADN90494	262571	264880	2310	-	gene=cheA	product=Chemotaxis+protein+CheA	0.003	0.007	0.006	0.963	0.953	0.347	1.32115	0.271047	2.33401	-0.380708	-1.43842	0.644054	0.10433	-0.724924	1.03115	-1.70186	-2.86003	-0.443998	-1.21682	-2.20833	-0.0599489	0.485037	-0.57173	1.55318	4.58936	5.50511	4.32548	4.66168
CJM1_0268	ADN90495	264884	265840	957	-	gene=cheV	product=Chemotaxis+protein+CheV	0.013	0.039	0.16	0.885	0.96	0.816	0.0699017	-0.32096	0.447529	-0.704813	-1.21464	-0.202244	-0.410549	-0.780639	-0.0361726	-0.774715	-1.33631	-0.270674	-0.48045	-0.890834	-0.071177	0.294265	-0.231236	0.840561	6.69143	6.73989	6.20289	6.40686
CJM1_0269	ADN90496	265833	266468	636	-	CJM1_0269	product=Putative+uncharacterized+protein	0.68	0.015	0.397	0.008	0.22	0.969	0.308951	-3.60376	4.28302	-1.60234	-5.44768	2.55299	-1.21964	-5.13821	2.57445	-1.9113	-3.2608	-0.596495	-1.52859	-2.46146	-0.614147	0.382702	-0.870095	1.79398	5.02755	5.2417	3.91689	4.18216
CJM1_0270	ADN90497	266601	267086	486	-	gene=greA	product=Transcription+elongation+factor+greA	0.958	0.985	0.968	0.796	0.618	0.293	0.89918	-0.252831	2.09395	-0.827999	-2.11275	0.634567	0.503548	-0.509583	1.49811	-1.72718	-3.09733	-0.252566	-0.395632	-1.43747	0.616209	1.33155	0.0424322	2.46605	4.10105	4.72431	3.52712	4.45008
CJM1_0271	ADN90498	267098	268192	1095	-	gene=lpxB	product=Lipid-A-disaccharide+synthase	0.972	0.228	0.808	0	0.123	0.969	0.45231	-7.66511	9.0156	-1.12947	-9.29895	7.29603	-0.342743	-8.65551	8.08572	-1.58178	-2.35274	-0.797621	-0.795053	-1.6908	0.0434549	0.786726	-0.0259575	1.64314	5.1691	5.48262	4.38622	4.93153
CJM1_0272	ADN90499	268289	269041	753	-	gene=peb3	product=Major+antigenic+peptide+PEB3	0.991	0.999	0.991	0.931	0.522	0.077	-0.631528	-1.53313	0.309654	-2.41307	-3.81572	-1.18582	-1.23788	-2.86566	0.373721	-1.78155	-2.9009	-0.742493	-0.606353	-2.03699	0.914366	1.17519	-0.600715	2.99017	6.1272	5.68946	4.45459	5.26917
CJM1_0273	ADN90500	269183	269929	747	-	CJM1_0273	product=Glycerol-3-phosphate+transporter	0.992	0.658	0.657	0.011	0.006	0.484	-0.0503016	-0.666263	0.589115	-1.15053	-2.03266	-0.226434	-0.857777	-1.56056	-0.18038	-1.10023	-1.92344	-0.265115	-0.807475	-1.47246	-0.0766073	0.292751	-0.599005	1.21265	5.42368	5.38881	4.62619	4.82911
CJM1_0274	ADN90501	270110	270502	393	-	CJM1_0274	product=Transporter+protein	0.958	0.072	0.111	0.005	0.007	0.642	1.92112	0.531504	3.26177	-0.0583842	-1.32369	1.20041	0.390252	-0.558851	1.36803	-1.97951	-3.43385	-0.532684	-1.53087	-2.80178	-0.226015	0.448637	-0.63956	1.57552	4.52171	5.85333	4.48124	4.79221
CJM1_0275	ADN90502	270681	271457	777	+	gene=surE	product=5'-nucleotidase+surE	0.969	0.242	0.525	0.006	0.058	0.764	0.359404	-0.0778261	0.800924	-0.362255	-0.81067	0.0885014	0.0664022	-0.324909	0.435938	-0.721659	-1.22933	-0.226821	-0.293002	-0.733182	0.130733	0.428657	-0.0465586	0.904606	5.83206	6.08118	5.58096	5.87809
CJM1_0276	ADN90503	271450	272106	657	+	CJM1_0276	product=ThiF+family+protein	0.989	0.356	0.411	0.01	0.006	0.565	-0.0696326	-0.334203	0.171547	0.103264	-0.162447	0.371266	-0.0821673	-0.327807	0.168386	0.172897	-0.0930032	0.438754	-0.0125347	-0.280858	0.262531	-0.185431	-0.477416	0.0770598	6.48015	6.43188	6.55172	6.42319
CJM1_0277	ADN90504	272428	273174	747	+	CJM1_0277	product=Putative+periplasmic+beta-lactamase	0.712	0.027	0.974	0.011	0.925	0.997	0.0689944	-0.224422	0.379904	0.471927	0.131504	0.808615	0.28446	-0.0178884	0.561117	0.402933	0.0801573	0.742334	0.215465	-0.0556011	0.485014	-0.187468	-0.502459	0.115467	6.69747	6.7453	7.02459	6.89464
CJM1_0278	ADN90505	273289	274107	819	+	CJM1_0278	product=CAAX+amino+terminal+protease+family+protein	0.447	0.006	0.108	0.01	0.148	0.876	0.112335	-0.606048	0.885703	-1.60716	-2.42611	-0.758147	-1.09897	-2.09112	-0.00679723	-1.7195	-2.54608	-0.883575	-1.21131	-2.31518	-0.0555236	0.508191	-0.54661	1.64095	5.17904	5.25691	4.06504	4.41729
CJM1_0279	ADN90506	274120	274992	873	-	gene=modC	product=Molybdenum+ABC+transporter%2C+ATP-binding+protein	0.735	0.112	0.392	0.154	0.243	0.809	0.56325	-3.59965	4.31715	-0.718405	-1.8788	0.433754	-0.392534	-1.40581	0.586766	-1.28166	-5.07382	2.8888	-0.955784	-4.81356	3.25484	0.325871	-0.853735	1.64392	4.63205	5.02246	4.13408	4.35996
CJM1_0280	ADN90507	274989	275663	675	-	gene=modB	product=Molybdenum+ABC+transporter%2C+permease+protein+%28ModB%29	0.997	0.566	0.813	0.015	0.015	0.729	0.429399	-0.0923957	0.931694	0.062489	-0.384241	0.507566	-0.130055	-3.98309	3.80911	-0.366911	-0.876917	0.0845676	-0.559455	-4.50495	3.41768	-0.192544	-4.15355	3.8153	5.53891	5.83654	5.58222	5.44876
CJM1_0281	ADN90508	275656	276057	402	-	CJM1_0281	product=TOBE+domain+protein	0.998	0.885	1	0.056	0.703	0.979	-0.525112	-0.913971	-0.0844359	0.126862	-0.227732	0.46898	-0.202523	-0.492582	0.0724797	0.651974	0.209387	1.07488	0.322589	-0.0670551	0.729874	-0.329385	-0.647502	-0.0197177	7.2585	6.89452	7.34643	7.11812
CJM1_0282	ADN90509	276054	276803	750	-	gene=modA	product=Molybdenum+ABC+transporter%2C+periplasmic+molybdenum-binding+protein	1	1	1	0.788	0.782	0.516	-0.201185	-0.518079	0.117536	-0.495299	-0.918965	-0.0804221	-0.424454	-0.784501	-0.0534407	-0.294115	-0.634814	0.0441219	-0.223269	-0.549091	0.113238	0.070845	-0.334742	0.455261	6.40276	6.2633	6.05944	6.10855
CJM1_0283	ADN90510	276854	277540	687	-	gene=bioC	product=Biotin+biosynthesis+protein+BioC	0.938	0.067	0.237	0.001	0.007	0.798	-0.222057	-0.600955	0.164252	-0.0103165	-0.372467	0.364138	0.0295159	-0.32748	0.3869	0.211741	-0.13584	0.573416	0.251573	-0.0758313	0.563064	0.0398323	-0.289153	0.361229	8.35555	8.20163	8.3484	8.37601
CJM1_0284	ADN90511	277537	278148	612	-	CJM1_0284	product=Protein+of+unknown+function+%28DUF452%29+superfamily	0.964	0.103	0.369	0	0.011	0.805	0.365091	-0.0376674	0.775184	-0.675675	-5.33828	3.58316	0.328398	-0.0401902	0.716701	-1.04077	-5.7448	3.27498	-0.0366934	-0.472362	0.445618	1.00407	-3.26522	5.80008	6.03358	6.28665	5.56524	6.26121
CJM1_0285	ADN90512	278145	279287	1143	-	gene=bioF	product=8-amino-7-oxononanoate+synthase	0.686	0.059	0.425	0.151	0.27	0.92	0.42387	-7.61639	9.40832	-0.484651	-8.35658	8.38947	-0.342925	-8.30766	8.81316	-0.908521	-1.68755	-0.123697	-0.766795	-1.648	0.150308	0.141726	-0.756	1.07224	5.26509	5.5589	4.92916	5.02739
CJM1_0286	ADN90513	279355	279783	429	+	CJM1_0286	product=Hypothetical+protein	0.995	0.721	0.751	0.024	0.038	0.512	1.20041	-0.31331	2.67941	-1.40788	-3.14669	0.409949	-0.618091	-2.41265	1.15111	-2.60829	-4.05807	-1.13916	-1.8185	-3.26806	-0.328515	0.789793	-1.02267	2.7023	2.89376	3.72582	1.91789	2.46533
CJM1_0287	ADN90514	279822	280637	816	+	gene=bioA	product=Adenosylmethionine-8-amino-7-oxononanoate+aminotransferase	0.979	0.544	0.654	0.016	0.032	0.613	-0.515309	-0.951591	-0.097614	-0.788041	-1.33383	-0.287322	-0.33513	-0.761245	0.080353	-0.272732	-0.661025	0.101626	0.180179	-0.114374	0.459421	0.452911	0.0758402	0.874456	7.93815	7.58096	7.39192	7.70585
CJM1_0288	ADN90515	280624	281229	606	-	gene=bioD	product=Dethiobiotin+synthetase	0.935	0.091	0.559	0.008	0.101	0.914	1.73367	0.164199	3.33079	-0.434535	-2.12556	1.34513	0.250885	-1.27407	1.7035	-2.1682	-3.75555	-0.545781	-1.48278	-2.69775	-0.290295	0.68542	-0.754241	2.134	3.66184	4.86353	3.36065	3.83574
CJM1_0289	ADN90516	281239	281553	315	-	CJM1_0289	product=Multidrug+resistance+protein%2C+SMR+family	0.984	0.003	0.473	0.003	0.016	0.994	0.472309	0.109005	0.832133	-0.133292	-0.533586	0.280511	0.47716	0.168005	0.829724	-0.605601	-0.989116	-0.174604	0.00485147	-0.380413	0.397793	0.610452	0.170397	1.01889	6.91596	7.24334	6.82357	7.2467
CJM1_0290	ADN90517	281556	281894	339	-	CJM1_0290	product=Multidrug+resistance+protein%2C+SMR+family	0.938	0.007	0.567	0.002	0.069	0.993	1.19984	-8.2083	9.92006	-0.041382	-9.36701	8.79622	0.219503	-9.28607	9.07517	-1.24122	-2.37132	-0.157448	-0.980336	-1.75463	-0.200006	0.260885	-0.670509	1.19383	5.32146	6.15313	5.29278	5.47361
CJM1_0291	ADN90518	282028	282564	537	+	gene=rplY	product=50S+ribosomal+protein+L25	0.863	0.125	0.985	0.02	0.931	0.994	-0.568811	-1.15866	-0.0169232	-1.3624	-2.18777	-0.569284	-0.547626	-1.15236	0.0418408	-0.793593	-1.39445	-0.188165	0.0211857	-0.269462	0.356134	0.814779	0.184687	1.42904	8.00707	7.6128	7.06273	7.62749
CJM1_0292	ADN90519	282561	283106	546	+	gene=pth	product=Peptidyl-tRNA+hydrolase	0.959	0.003	0.934	0	0.293	1	0.295503	-0.178092	0.757444	-0.606273	-1.28925	0.133148	0.0616036	-0.391173	0.516338	-0.901776	-1.62353	-0.100175	-0.2339	-0.742028	0.260675	0.667877	-0.0950191	1.41055	5.45746	5.66228	5.03722	5.50016
CJM1_0293	ADN90520	283108	284166	1059	+	CJM1_0293	product=Putative+membrane+protein	0.995	0.236	0.363	0.001	0.007	0.633	0.709833	-0.0263574	1.51345	-0.557537	-1.5344	0.433601	-0.0431725	-0.83429	0.754996	-1.26737	-2.23126	-0.344011	-0.753005	-1.57772	0.0300577	0.514365	-0.517146	1.50374	4.72906	5.22108	4.34261	4.69914
CJM1_0294	ADN90521	284210	285418	1209	+	gene=lysA	product=Diaminopimelate+decarboxylase	0.809	0.457	0.527	0.042	0.448	0.527	-0.166904	-0.542816	0.210785	-0.538263	-0.99888	-0.0760769	-0.475428	-0.914574	-0.0223949	-0.371359	-0.759155	0.014556	-0.308524	-0.679511	0.0693932	0.0628347	-0.359227	0.466963	6.31175	6.19606	5.93866	5.98221
CJM1_0295	ADN90522	285420	286187	768	+	CJM1_0295	product=HAD-superfamily+hydrolase%2C+subfamily+IIA	0.958	0.046	0.339	0	0.022	0.911	-0.0261229	-0.27703	0.230446	0.121279	-0.117232	0.372413	0.0863646	-0.161956	0.339586	0.147402	-0.0847973	0.398003	0.112487	-0.158649	0.360787	-0.0349144	-0.282825	0.198682	7.33286	7.31475	7.41692	7.39272
CJM1_0296	ADN90523	286175	287248	1074	+	gene=pheA	product=chorismate+mutase/prephenate+dehydratase	0.883	0.19	0.264	0.005	0.008	0.628	-0.0314329	-5.25003	5.66299	-0.251791	-4.14804	3.65139	-0.15311	-4.19549	3.96093	-0.220358	-4.45527	3.56684	-0.121677	-4.3074	4.17701	0.0986817	-1.6164	1.78388	5.29455	5.27276	5.12002	5.18842
CJM1_0297	ADN90524	287238	288332	1095	+	gene=hisC	product=Histidinol-phosphate+aminotransferase	0.459	0.361	0.396	0.193	0.316	0.667	-0.0835961	-0.432851	0.290627	0.0120543	-0.31603	0.358765	0.299058	-0.0434208	0.656544	0.0956503	-0.279708	0.481152	0.382654	-0.00292287	0.767671	0.287004	-0.0876752	0.673319	8.56057	8.50263	8.56893	8.76786
CJM1_0298	ADN90525	288384	290066	1683	+	gene=fliF	product=Flagellar+M-ring+protein+FliF	0.972	0.081	0.69	0.004	0.048	0.964	-0.401894	-0.956363	0.192164	-1.03053	-1.68263	-0.306277	-0.987353	-1.68453	-0.382549	-0.628632	-1.17921	-0.0678059	-0.585459	-1.11807	-0.067472	0.0431728	-0.623539	0.720706	6.36974	6.09117	5.65543	5.68536
CJM1_0299	ADN90526	290066	291094	1029	+	gene=fliG	product=Flagellar+motor+switch+protein+FliG	0.866	0.05	0.422	0.013	0.391	0.49	0.0107951	-0.267903	0.282648	-0.405914	-0.792371	-0.0336842	-0.0314416	-0.325914	0.250987	-0.416709	-0.809015	-0.061472	-0.0422367	-0.301483	0.24748	0.374472	0.00737619	0.730199	6.76255	6.77003	6.48119	6.74075
CJM1_0300	ADN90527	291102	291932	831	+	gene=fliH	product=Flagellar+assembly+protein+FliH%2C+putative	0.345	0	0.058	0.003	0.085	0.79	-0.0377181	-3.94863	4.05861	-1.17923	-2.05794	-0.347658	-0.552653	-1.36324	0.216829	-1.14151	-5.1682	3.04215	-0.514935	-4.67275	3.55951	0.626574	-0.267736	1.61993	5.23625	5.2101	4.41887	4.85318
CJM1_0301	ADN90528	291925	293772	1848	+	gene=dxs	product=1-deoxy-D-xylulose-5-phosphate+synthase	0.855	0.009	0.01	0.003	0.006	0.681	2.23218	0.755108	3.6224	0.0558635	-1.35286	1.48546	0.630445	-0.690336	1.921	-2.17631	-3.86779	-0.436474	-1.60173	-2.9527	-0.170171	0.574582	-0.887334	2.05694	3.617	5.16422	3.65572	4.05399
CJM1_0302	ADN90529	293858	294268	411	+	gene=perR	product=Transcriptional+regulator%2C+Fur+family	0.938	0.027	0.468	0.004	0.42	0.533	0.210831	-0.274197	0.705275	-0.848282	-1.48794	-0.191456	-0.214784	-0.55846	0.118409	-1.05911	-1.76227	-0.354964	-0.425615	-0.880631	0.018189	0.633498	0.0385019	1.2133	6.33457	6.48071	5.74659	6.1857
CJM1_0303	ADN90530	294314	295510	1197	+	CJM1_0303	product=Conserved+domain+protein	0.803	0.02	0.559	0.001	0.296	0.979	-0.133009	-0.534414	0.247115	-0.637654	-1.13546	-0.15372	-0.531616	-0.950721	-0.12815	-0.504645	-0.933554	-0.0787994	-0.398607	-0.735183	-0.0444659	0.106038	-0.358898	0.543714	6.61761	6.52541	6.17562	6.24912
CJM1_0304	ADN90531	295513	296220	708	+	gene=ubiE	product=Ubiquinone/menaquinone+biosynthesis+methyltransferase+ubiE	0.894	0.075	0.187	0.012	0.063	0.621	0.392465	-0.539344	1.3804	-2.00422	-3.33577	-0.584652	-0.732423	-1.80659	0.367161	-2.39668	-3.88286	-0.795832	-1.12489	-2.2074	0.0989204	1.2718	-0.300641	2.78808	4.25729	4.52933	2.86807	3.74961
CJM1_0305	ADN90532	296217	297380	1164	+	gene=xseA	product=Exodeoxyribonuclease+7+large+subunit	0.837	0.192	0.374	0.005	0.011	0.785	0.147635	-3.94952	4.40603	-1.4213	-5.44174	2.78812	-1.18333	-5.20961	3.02945	-1.56893	-2.56644	-0.526027	-1.33097	-2.09329	-0.537068	0.237965	-0.735945	1.21239	5.05572	5.15805	4.07055	4.23549
CJM1_0306	ADN90533	297390	298466	1077	+	gene=serC	product=Phosphoserine+aminotransferase	0.458	0.307	0.327	0.341	0.352	0.513	1.11391	0.47257	1.77068	-0.177647	-0.902031	0.521176	1.02539	0.384033	1.61911	-1.29156	-1.97308	-0.541574	-0.0885189	-0.717788	0.648053	1.20304	0.520325	1.91247	5.85769	6.62979	5.73455	6.56844
CJM1_0307	ADN90534	298463	298813	351	+	CJM1_0307	product=Putative+uncharacterized+protein	0.647	0.012	0.027	0.009	0.022	0.773	0.539412	-8.85708	9.56108	-0.508903	-1.58676	0.650636	-0.0685066	-1.12327	1.04791	-1.04832	-9.97884	8.24908	-0.607919	-9.22479	9.03024	0.440396	-0.678108	1.60242	4.33669	4.71058	3.98395	4.28921
CJM1_0308	ADN90535	298810	299784	975	-	gene=fabH	product=3-oxoacyl-[acyl-carrier-protein]+synthase+3	0.369	0.004	0.168	0.002	0.196	0.632	0.862032	-0.0281264	1.7308	-0.718005	-1.51281	0.0265707	-0.0615529	-0.920547	0.80215	-1.58004	-2.37729	-0.787006	-0.923585	-1.82027	-0.0257268	0.656453	-0.0479928	1.43375	4.75578	5.3533	4.2581	4.71312
CJM1_0309	ADN90536	299777	300763	987	-	gene=plsX	product=Fatty+acid/phospholipid+synthesis+protein+plsX	0.019	0.003	0.007	0.01	0.16	0.956	0.262422	-3.38114	3.91778	-0.465223	-4.26113	3.23454	-0.0174148	-3.76362	3.55169	-0.727645	-1.50371	0.154443	-0.279837	-0.770048	0.193832	0.447808	-0.307971	1.17405	5.40159	5.58349	5.07912	5.38952
CJM1_0310	ADN90537	300769	300915	147	-	gene=rpmF	product=50S+ribosomal+protein+L32	0.007	0.066	0.045	0.912	0.881	0.446	0.578556	-0.483438	1.55186	0.315319	-8.08932	9.41166	-0.097256	-1.29138	1.14018	-0.263237	-8.7506	8.83698	-0.675812	-1.56133	0.244831	-0.412575	-9.25983	8.49371	5.20654	5.60757	5.42511	5.13913
CJM1_0311	ADN90538	300939	301292	354	-	CJM1_0311	product=Putative+uncharacterized+protein	0.06	0.01	0.145	0.141	0.786	0.958	-0.493623	-0.908992	-0.119826	-0.642905	-1.07112	-0.228668	-0.258629	-0.628559	0.0964529	-0.149283	-0.486896	0.204945	0.234994	-0.0216719	0.51757	0.384276	0.0755666	0.701705	7.48603	7.14388	7.0404	7.30676
CJM1_0312	ADN90539	301293	301706	414	-	gene=ndk	product=Nucleoside+diphosphate+kinase	0.072	0.002	0.257	0.01	0.842	0.998	-0.26248	-0.730505	0.244171	-0.884352	-1.45148	-0.249731	-0.827684	-1.33375	-0.257803	-0.621872	-1.11454	-0.101123	-0.565204	-0.965084	-0.113277	0.0566679	-0.489923	0.632286	6.95986	6.77792	6.34687	6.38615
CJM1_0313	ADN90540	301819	302103	285	-	gene=fdxA	product=Ferredoxin%2C+4Fe-4S	0.009	0.029	0.042	0.769	0.813	0.571	-0.816635	-2.17261	0.442208	-3.13239	-4.9377	-1.4756	-2.17352	-3.79931	-0.569108	-2.31575	-3.84005	-0.835406	-1.35688	-2.58173	-0.0730912	0.958871	-0.642801	2.73753	4.87693	4.31088	2.70572	3.37036
CJM1_0314	ADN90541	302308	302904	597	+	gene=tsaA	product=Probable+peroxiredoxin	0.994	0.998	0.996	0.843	0.417	0.11	-0.415904	-0.759209	-0.0787849	-0.385516	-0.732927	-0.0461162	-0.421687	-0.780189	-0.0813896	0.0303882	-0.241482	0.291361	-0.00578342	-0.263471	0.264283	-0.0361716	-0.295258	0.228734	7.3824	7.09412	7.11518	7.09011
CJM1_0315	ADN90542	303023	304111	1089	+	gene=flhB	product=Flagellar+biosynthetic+protein	1	0.434	0.999	0	0.138	0.997	0.59005	0.113647	1.09636	-0.170794	-0.535141	0.23759	-0.19417	-0.579364	0.190461	-0.760843	-1.30783	-0.203411	-0.78422	-1.36667	-0.268751	-0.0233767	-0.479255	0.42067	6.08746	6.49645	5.96908	5.95287
CJM1_0316	ADN90543	304117	304860	744	-	gene=motB	product=Chemotaxis+protein+MotB%2C+putative	0.821	0.273	0.623	0.082	0.295	0.823	0.688137	-8.53126	9.13708	-0.00433784	-9.30659	8.30697	0.429859	-8.74608	8.79035	-0.692475	-1.25647	-0.13665	-0.258278	-0.770731	0.242867	0.434197	-0.0329242	0.903775	5.52613	6.00311	5.52312	5.82408
CJM1_0317	ADN90544	304863	305639	777	-	gene=motA	product=Chemotaxis+protein+motA	0.24	0.321	0.704	0.624	0.89	0.852	1.23467	-7.2792	9.57119	-0.87258	-2.19391	0.441476	-0.016315	-1.19071	1.14996	-2.10725	-10.5629	6.78028	-1.25099	-9.42728	7.18945	0.856265	-0.638969	2.26897	4.07415	4.92996	3.46932	4.06284
CJM1_0318	ADN90545	305655	308294	2640	-	gene=polA	product=DNA+polymerase+I	0.572	0.167	0.321	0.37	0.411	0.698	-0.589624	-1.08612	-0.0893446	0.237922	-0.16972	0.635927	0.000109721	-0.30657	0.329793	0.827546	0.29165	1.35562	0.589733	0.108876	1.04281	-0.237812	-0.641763	0.135665	7.69927	7.29057	7.86418	7.69934
CJM1_0319	ADN90546	308454	309815	1362	+	CJM1_0319	product=Major+facilitator+family+transporter	0.991	0.321	0.922	0.005	0.028	0.956	0.175022	-0.396689	0.761027	-0.768757	-4.13856	3.15006	-0.740303	-4.63453	3.28392	-0.94378	-4.31301	2.7321	-0.915325	-4.69818	2.9874	0.0284542	-5.36988	5.44371	6.09159	6.2129	5.55872	5.57845
CJM1_0320	ADN90547	309812	310819	1008	+	CJM1_0320	product=Inosine-uridine+preferring+nucleoside+hydrolase+family+protein	0.822	0.192	0.444	0	0.051	0.856	0.395453	-3.71021	4.6549	-1.13929	-5.41246	3.26949	-0.209293	-4.43966	4.13891	-1.53474	-2.30775	-0.827723	-0.604746	-1.61751	0.357843	0.929995	-0.0422605	1.86764	5.18188	5.45599	4.39218	5.03681
CJM1_0321	ADN90548	310775	311218	444	-	CJM1_0321	product=Membrane+protein%2C+putative	0.983	0.026	0.591	0	0.042	0.965	0.538777	-0.135463	1.27529	-0.674506	-1.36441	0.0360934	-0.254979	-8.76115	9.5174	-1.21328	-2.06124	-0.246606	-0.793755	-8.99053	8.96169	0.419527	-7.97357	9.95793	5.52375	5.8972	5.05622	5.34701
CJM1_0322	ADN90549	311223	314048	2826	-	gene=uvrA	product=UvrABC+system+protein+A	0.939	0.289	0.385	0.007	0.025	0.62	0.0252582	-9.79874	7.93182	-0.96898	-10.7755	6.92123	-1.14544	-10.9554	6.91402	-0.994238	-1.81885	-0.213949	-1.1707	-2.15209	-0.240872	-0.176462	-1.12202	0.805913	5.38182	5.39933	4.71018	4.58786
CJM1_0323	ADN90550	314121	314906	786	-	CJM1_0323	product=Putative+membrane+protein	0.996	0.324	0.984	0.061	0.084	0.883	-0.256554	-0.718417	0.195166	-0.799941	-1.53038	-0.0340217	-0.375566	-8.74074	8.30567	-0.543387	-1.25046	0.166262	-0.119011	-8.48282	8.50028	0.424375	-7.87232	9.2511	5.54439	5.36656	4.98992	5.28407
CJM1_0324	ADN90551	315318	316568	1251	+	gene=trpE	product=Anthranilate+synthase+component+I	0.55	0.41	0.457	0.006	0.011	0.739	0.580627	0.0622845	1.11299	0.929611	0.357744	1.505	0.917438	0.316207	1.51223	0.348984	0.011267	0.767073	0.336812	-0.0488074	0.699379	-0.0121727	-0.454487	0.430443	7.20687	7.60933	7.85122	7.84279
CJM1_0325	ADN90552	316565	318166	1602	+	gene=trpD	product=anthranilate+synthase+component+II	0.903	0.173	0.168	0.005	0.003	0.493	0.135127	-0.215993	0.520143	0.683086	0.272975	1.1167	0.304629	-0.0375336	0.641926	0.547959	0.180006	0.940107	0.169501	-0.0940924	0.461404	-0.378458	-0.773233	-0.00426102	6.68771	6.78137	7.16119	6.89886
CJM1_0326	ADN90553	318153	318752	600	+	gene=trpF	product=N-%285'-phosphoribosyl%29anthranilate+isomerase	0.969	0.3	0.294	0.018	0.009	0.504	0.842199	-0.225282	2.02782	-0.527172	-1.59364	0.565592	-0.304663	-1.33682	0.844925	-1.36937	-2.27909	-0.42003	-1.14686	-2.14756	-0.264707	0.222509	-0.646376	1.09622	5.11379	5.69756	4.74838	4.90261
CJM1_0327	ADN90554	318749	319927	1179	+	gene=tsb1	product=Tryptophan+synthase+beta+chain+1	0.991	0.666	0.514	0.052	0.017	0.345	0.265011	-0.0306471	0.55777	0.150215	-0.129974	0.433701	0.360533	0.0278377	0.694939	-0.114796	-0.364951	0.140079	0.0955214	-0.191771	0.40014	0.210318	-0.0772355	0.516169	7.40435	7.58804	7.50847	7.65425
CJM1_0328	ADN90555	319920	320669	750	+	gene=trpA	product=Tryptophan+synthase+alpha+chain	0.983	0.542	0.553	0.447	0.033	0.467	1.44487	0.0937276	2.77793	-0.352297	-1.98199	1.25343	-0.23156	-1.40044	0.985104	-1.79717	-3.2825	-0.308973	-1.67643	-2.76547	-0.612706	0.120737	-1.25306	1.43702	3.95437	4.95588	3.71018	3.79387
CJM1_0329	ADN90556	320731	321162	432	+	CJM1_0329	product=Putative+uncharacterized+protein	0.303	0.008	0.411	0.013	0.622	0.99	0.956707	-3.15616	5.38017	-0.943135	-2.18698	0.164587	-0.104344	-1.23956	1.01285	-1.89984	-6.24095	2.50013	-1.06105	-5.29661	3.19763	0.838791	-0.298269	2.02745	4.33725	5.00039	3.68352	4.26493
CJM1_0330	ADN90557	321153	321470	318	+	gene=fliN	product=Flagellar+switch+protein+FliN	0.23	0.004	0.279	0.009	0.6	0.992	1.68876	0.701919	2.59454	1.35103	0.484516	2.17804	0.857806	-7.75981	9.60453	-0.337732	-1.02036	0.383608	-0.830952	-9.31599	7.65384	-0.49322	-9.11882	8.04003	4.57525	5.74581	5.51171	5.16984
CJM1_0331	ADN90558	321471	322268	798	+	CJM1_0331	product=Putative+uncharacterized+protein	0.641	0.01	0.193	0.007	0.117	0.958	0.701793	0.0344245	1.39794	-0.487121	-1.42854	0.432109	-0.027092	-0.454263	0.414984	-1.18891	-2.24627	-0.146956	-0.728885	-1.38149	-0.0470553	0.460029	-0.553119	1.4333	5.67406	6.16051	5.33642	5.65528
CJM1_0332	ADN90559	322265	323725	1461	-	gene=gppA	product=guanosine+pentaphosphate+phosphohydrolase+%28gppA%29	0.967	0.016	0.248	0.002	0.01	0.943	0.471713	0.0869815	0.862914	0.270808	-0.0520661	0.574723	0.250128	-0.0445672	0.571709	-0.200905	-0.531486	0.142189	-0.221585	-0.552616	0.127611	-0.02068	-0.249432	0.231921	6.44116	6.76813	6.62887	6.61454
CJM1_0333	ADN90560	323725	323973	249	-	gene=fdxA	product=Ferredoxin	0.466	0.385	0.008	0.389	0.01	0.546	0.386858	-0.541429	1.36956	-0.935341	-1.8089	-0.0310799	-0.304147	-1.29125	0.683065	-1.3222	-2.05097	-0.667457	-0.691005	-1.50112	0.00935472	0.631194	-0.129156	1.40022	4.89742	5.16557	4.2491	4.68661
CJM1_0334	ADN90561	324083	324754	672	-	CJM1_0334	product=DNA-binding+response+regulator	0.099	0.077	0.535	0.445	0.92	0.95	0.456054	-0.0882437	1.01153	-0.574253	-1.42921	0.297107	-0.168009	-0.62535	0.271323	-1.03031	-1.98904	-0.12732	-0.624063	-1.18175	-0.0476171	0.406244	-0.456598	1.31613	5.63138	5.9475	5.23334	5.51493
CJM1_0335	ADN90562	324833	325150	318	-	gene=folB	product=FolB+domain+protein	0.557	0.013	0.465	0.007	0.404	0.984	0.861687	0.322365	1.3798	0.827878	0.269091	1.35642	0.828018	0.294697	1.34917	-0.0338081	-0.391167	0.324042	-0.0336684	-0.365989	0.310036	0.000139765	-0.352231	0.371206	7.31004	7.90731	7.88388	7.88398
CJM1_0336	ADN90563	325135	325743	609	-	CJM1_0336	product=UPF0078+membrane+protein	0.816	0.022	0.8	0.012	0.458	0.992	-0.106233	-0.421131	0.19566	0.266544	-0.0377416	0.595432	0.0409423	-0.213237	0.306084	0.372776	0.0666	0.686249	0.147175	-0.111208	0.408154	-0.225602	-0.505017	0.0598593	6.63183	6.5582	6.81659	6.66021
CJM1_0337	ADN90564	325943	326968	1026	+	gene=ccpA-2	product=Putative+cytochrome+C551+peroxidase	0.002	0.005	0.001	0.929	0.571	0.098	0.284299	-0.0428769	0.601403	0.341414	0.0437687	0.665947	0.292672	0.0163346	0.630102	0.057115	-0.202125	0.315354	0.00837304	-0.221607	0.263695	-0.0487419	-0.284497	0.224359	7.12497	7.32204	7.36162	7.32784
CJM1_0338	ADN90565	327062	328399	1338	+	gene=glmM	product=Phosphoglucosamine+mutase	0.605	0.086	0.597	0.061	0.512	0.936	0.796891	-0.144668	1.61912	-0.979335	-2.08145	0.0613951	0.472819	-3.6458	4.62064	-1.77623	-2.8105	-0.776544	-0.324072	-4.41081	3.94097	1.45215	-2.63465	5.90072	4.82222	5.37458	4.1434	5.14995
CJM1_0339	ADN90566	328392	328787	396	+	gene=lspA	product=Lipoprotein+signal+peptidase	0.803	0.07	0.045	0.043	0.021	0.759	1.04933	-7.14313	9.70512	-0.146346	-1.06645	0.712994	0.473472	-0.472519	1.40491	-1.19568	-9.7279	6.98405	-0.575858	-9.02508	7.51529	0.619818	-0.158227	1.37975	4.2464	4.97374	4.14496	4.57459
CJM1_0340	ADN90567	328845	329297	453	+	CJM1_0340	product=Putative+uncharacterized+protein	0.147	0.007	0.014	0.024	0.04	0.593	1.05102	0.118742	2.11498	-0.884731	-1.86306	0.0149624	0.10045	-0.872422	1.0803	-1.93575	-3.03675	-0.868182	-0.95057	-2.08998	0.19312	0.985181	-0.0782013	2.0779	4.8591	5.58761	4.24585	4.92873
CJM1_0341	ADN90568	329294	330640	1347	-	CJM1_0341	product=Radical+SAM+domain+protein	0.597	0.095	0.26	0.263	0.348	0.804	-0.345743	-1.01793	0.299814	-1.50233	-2.31455	-0.714198	-0.741841	-1.40046	-0.128998	-1.15659	-1.84204	-0.431774	-0.396098	-0.858484	0.0940993	0.760494	0.105117	1.41802	6.04685	5.8072	5.00552	5.53265
CJM1_0342	ADN90569	330768	331019	252	+	CJM1_0342	product=Putative+uncharacterized+protein	0.159	0.134	0.891	0.441	0.964	0.98	1.13006	-0.133881	2.50212	-0.981855	-2.38726	0.464184	-0.568541	-2.12428	1.1052	-2.11191	-3.51342	-0.695422	-1.6986	-3.25274	-0.0917745	0.413314	-1.31844	2.02364	4.0951	4.87839	3.41453	3.70102
CJM1_0343	ADN90570	331042	332520	1479	-	gene=cmeC	product=RND+efflux+system%2C+outer+membrane+lipoprotein+CmeC	0.057	0.093	0.023	0.69	0.334	0.189	0.589783	0.174142	1.0435	0.619193	0.191509	1.03889	0.665123	0.207698	1.12008	0.0294094	-0.261566	0.318245	0.0753401	-0.2228	0.382074	0.0459308	-0.250317	0.358205	7.07726	7.48607	7.50645	7.53829
CJM1_0344	ADN90571	332513	335635	3123	-	gene=cmeB	product=RND+efflux+system%2C+inner+membrane+transporter+CmeB	0.328	0.112	0.088	0.18	0.163	0.459	0.428921	-0.587471	1.48101	-0.680201	-1.89258	0.512111	-0.363814	-1.32388	0.678732	-1.10912	-2.52244	0.275163	-0.792734	-1.99662	0.325587	0.316388	-0.936227	1.51505	4.56132	4.85862	4.08984	4.30914
CJM1_0345	ADN90572	335635	336738	1104	-	gene=cmeA	product=RND+efflux+system%2C+membrane+fusion+protein+CmeA	0.965	0.991	0.975	0.91	0.677	0.184	-0.806321	-1.35233	-0.297987	-0.778362	-1.33788	-0.285065	-0.822135	-1.38463	-0.309173	0.0279591	-0.287554	0.326835	-0.0158141	-0.350966	0.310783	-0.0437732	-0.358769	0.277666	8.01061	7.45171	7.47109	7.44075
CJM1_0346	ADN90573	336832	337464	633	-	gene=cmeR	product=Transcriptional+regulator%2C+TetR+family	0.015	0.421	0.161	0.508	0.593	0.519	1.4985	0.126012	2.86546	-0.90499	-2.3631	0.65854	-0.905632	-2.32226	0.561293	-2.40349	-4.04878	-0.773566	-2.40413	-4.17917	-0.665546	-0.000641626	-1.72178	1.65234	3.91519	4.95387	3.2879	3.28745
CJM1_0347	ADN90574	337451	338827	1377	-	gene=ccoG	product=Iron-sulfur+cluster-binding+domain+protein	0.48	0.081	0.086	0.078	0.081	0.524	1.50575	0.313781	2.7918	-0.515957	-1.752	0.661123	-0.175694	-1.18273	0.808189	-2.02171	-3.35974	-0.686476	-1.68145	-2.79853	-0.497029	0.340263	-0.755915	1.43654	3.82357	4.86727	3.46593	3.70178
CJM1_0348	ADN90575	338975	339199	225	+	gene=rpsU	product=30S+ribosomal+protein+S21	0.002	0.079	0.029	0.988	0.97	0.241	0.620428	0.0323078	1.21143	-0.634626	-1.45041	0.139105	0.00302095	-0.364785	0.346612	-1.25505	-2.11933	-0.399455	-0.617407	-1.20471	-0.00158002	0.637647	-0.111325	1.41573	5.77307	6.20312	5.33318	5.77516
CJM1_0349	ADN90576	339322	339927	606	+	CJM1_0349	product=UPF0323+lipoprotein	0.803	0.086	0.949	0.029	0.834	0.985	1.21018	-2.51556	5.38893	-1.17642	-2.69983	0.456789	-0.260737	-1.21601	0.902779	-2.3866	-6.74019	1.75195	-1.47092	-5.4965	2.44384	0.915682	-0.696493	2.47173	4.04609	4.88493	3.23066	3.86536
CJM1_0350	ADN90577	339937	341106	1170	+	CJM1_0350	product=Glutathionylspermidine+synthase+family+protein	0.32	0.013	0.085	0.014	0.146	0.956	1.8231	0.438168	3.23256	0.289701	-1.17691	1.66741	0.284646	-1.14057	1.78527	-1.53339	-2.76238	-0.261241	-1.53845	-2.79285	-0.302403	-0.00505459	-1.25518	1.24846	3.64082	4.9045	3.84163	3.83812
CJM1_0351	ADN90578	341109	342044	936	+	CJM1_0351	product=Putative+D-2-hydroxyacid+dehydrogenase	0.005	0.002	0.004	0.077	0.276	0.83	0.0185064	-0.23966	0.27442	0.113836	-0.165755	0.365046	0.0774298	-0.181059	0.332357	0.0953298	-0.169291	0.362483	0.0589234	-0.190406	0.327166	-0.0364064	-0.290967	0.22453	6.7974	6.81023	6.8763	6.85107
CJM1_0352	ADN90579	342034	342525	492	+	CJM1_0352	product=UPF0234+protein	0.045	0.001	0.323	0.003	0.459	0.701	-0.160863	-0.551684	0.223641	-0.538401	-0.937295	-0.115436	-0.550858	-0.990095	-0.140598	-0.377538	-0.758678	-0.0152745	-0.389995	-0.782004	-0.0286391	-0.0124567	-0.424799	0.39122	6.55082	6.43932	6.17763	6.169
CJM1_0353	ADN90580	342534	343010	477	+	CJM1_0353	product=Putative+lipoprotein	0.065	0	0.03	0	0.19	0.994	-0.97075	-1.89951	-0.0942486	-0.765925	-10.0004	9.21879	-0.756232	-2.3497	0.741246	0.204824	-9.06007	9.94569	0.214517	-1.41004	1.83223	0.00969319	-9.88099	9.39764	5.76543	5.09255	5.23453	5.24125
CJM1_0354	ADN90581	343021	343845	825	+	CJM1_0354	product=probable+periplasmic+protein	0.556	0	0.034	0.001	0.028	0.948	0.621406	-0.308494	1.57249	-0.270848	-1.29896	0.727535	-0.116882	-1.17038	0.97313	-0.892254	-1.69853	-0.12095	-0.738288	-1.61013	0.175777	0.153966	-0.773313	1.14076	5.01571	5.44644	4.82798	4.9347
CJM1_0355	ADN90582	343845	345197	1353	+	CJM1_0355	product=ATPase%2C+AAA+family+protein	0.97	0.083	0.343	0.001	0.019	0.822	0.716081	-0.273335	1.70065	-1.32993	-2.44734	-0.173686	-0.204284	-1.07231	0.695274	-2.04601	-3.24761	-0.817972	-0.920364	-1.93557	0.0272393	1.12564	0.018696	2.20642	4.57545	5.0718	3.65361	4.43385
CJM1_0356	ADN90583	345167	345556	390	+	CJM1_0356	product=Hypothetical+protein	0.534	0.008	0.102	0.006	0.064	0.921	-0.108053	-0.490919	0.287509	-1.1163	-1.79505	-0.449363	-0.166747	-0.523977	0.195187	-1.00825	-1.66361	-0.337422	-0.0586946	-0.379374	0.282843	0.949554	0.323932	1.6224	6.84403	6.76914	6.07027	6.72845
CJM1_0357	ADN90584	345521	346093	573	-	CJM1_0357	product=Membrane+protein%2C+putative	0.933	0.122	0.823	0.015	0.219	0.978	0.184586	-0.887832	1.16467	-1.32444	-2.42435	-0.222165	-0.772271	-1.60418	0.115644	-1.50902	-2.68219	-0.32881	-0.956857	-1.89636	-0.000844583	0.552166	-0.42357	1.50339	4.62073	4.74868	3.7027	4.08543
CJM1_0358	ADN90585	346093	346986	894	-	CJM1_0358	product=UPF0190+protein	0.999	0.998	0.999	0.119	0.492	0.876	2.39802	0.679596	4.10464	0.0547014	-1.60885	1.87774	0.463337	-1.03461	1.97922	-2.34332	-4.30593	-0.556668	-1.93468	-3.51136	-0.409272	0.408636	-1.0812	1.97189	2.98827	4.65045	3.02618	3.30943
CJM1_0359	ADN90586	347041	347721	681	-	gene=pyrF	product=Orotidine+5'-phosphate+decarboxylase	0.418	0	0.008	0.001	0.014	0.962	1.32235	0.158277	2.58538	-0.411649	-1.47688	0.690619	-0.404772	-1.6158	0.850909	-1.734	-2.81131	-0.516941	-1.72713	-3.08003	-0.417495	0.00687708	-1.27118	1.26791	4.34635	5.26293	4.06101	4.06578
CJM1_0360	ADN90587	347718	348116	399	-	gene=nusB	product=N+utilization+substance+protein+B-like+protein	0.105	0	0.008	0.006	0.059	0.957	0.92879	-0.162094	1.989	-0.409367	-1.52834	0.631677	0.737172	-0.266143	1.68561	-1.33816	-2.13694	-0.545308	-0.191618	-0.843774	0.535933	1.14654	0.458962	1.84525	5.26325	5.90704	4.9795	5.77422
CJM1_0361	ADN90588	348116	348580	465	-	gene=ribH	product=6%2C7-dimethyl-8-ribityllumazine+synthase	0.067	0.323	0.024	0.86	0.231	0.053	0.218737	-0.927868	1.40591	-1.70653	-3.23341	-0.266783	-0.414386	-1.34723	0.563223	-1.92526	-3.45475	-0.330086	-0.633123	-1.72147	0.468115	1.29214	-0.174125	2.69171	4.67204	4.82365	3.48916	4.38481
CJM1_0362	ADN90589	348577	349392	816	-	gene=kdsA	product=2-dehydro-3-deoxyphosphooctonate+aldolase	0.261	0.032	0.343	0.087	0.598	0.945	-0.237753	-0.94285	0.382704	-1.41119	-2.22201	-0.581975	-0.883188	-9.48346	8.39136	-1.17343	-1.87608	-0.444352	-0.645435	-9.3726	8.59373	0.527998	-8.31275	9.97374	5.85827	5.69347	4.88011	5.24609
CJM1_0363	ADN90590	349389	350321	933	-	CJM1_0363	product=Integral+membrane+protein	0.954	0.311	0.541	0.007	0.328	0.599	0.509692	-0.150172	1.18261	-0.629914	-9.15346	8.22618	-0.687373	-9.47964	8.12193	-1.13961	-9.6902	7.6794	-1.19706	-10.3115	7.59556	-0.0574582	-14.0348	12.4912	5.85775	6.21104	5.42113	5.3813
CJM1_0364	ADN90591	350423	351805	1383	+	gene=engA	product=GTP-binding+protein+engA	0.946	0.037	0.772	0.006	0.136	0.989	0.0302541	-0.242254	0.311596	-0.0715462	-0.335883	0.210903	0.226662	-0.0928384	0.50606	-0.1018	-0.389436	0.198406	0.196408	-0.0919686	0.499813	0.298208	-0.0121595	0.609884	6.49606	6.51703	6.44647	6.65317
CJM1_0365	ADN90592	351795	352289	495	+	gene=aroK	product=shikimate+kinase	0.511	0.001	0.043	0	0.037	0.997	-0.155302	-0.47826	0.157961	-0.0328816	-0.312868	0.272046	0.137488	-0.206879	0.441706	0.122421	-0.168499	0.410668	0.29279	-0.0516945	0.627756	0.17037	-0.150993	0.47603	7.77249	7.66484	7.7497	7.86779
CJM1_0366	ADN90593	352286	353245	960	+	gene=trpS	product=Tryptophanyl-tRNA+synthetase	0.902	0.101	0.198	0.016	0.041	0.723	1.19698	-0.130174	2.4134	-0.627057	-2.05901	0.876286	-0.579509	-2.03093	0.717851	-1.82404	-3.29103	-0.41157	-1.77649	-3.22125	-0.469576	0.0475485	-1.46862	1.70936	4.04177	4.87146	3.60713	3.64009
CJM1_0367	ADN90594	353256	354491	1236	+	gene=serS	product=Seryl-tRNA+synthetase	0.182	0.006	0.009	0.019	0.017	0.475	0.370839	-0.0290985	0.751045	-0.422593	-0.8858	0.0770602	0.113464	-0.178246	0.416525	-0.793432	-1.35199	-0.21214	-0.257375	-0.660813	0.16264	0.536057	0.0537795	1.04267	6.0296	6.28665	5.73668	6.10825
CJM1_0368	ADN90595	354501	356963	2463	+	CJM1_0368	product=Putative+transmembrane+protein	0.524	0.003	0.234	0.004	0.222	0.926	-0.735452	-1.26244	-0.255402	0.120121	-0.287528	0.562249	-0.295006	-0.589878	0.0183004	0.855573	0.390368	1.463	0.440446	-0.0116538	0.934006	-0.415127	-0.789577	-0.0358185	7.63684	7.12707	7.7201	7.43236
CJM1_0369	ADN90596	356994	357629	636	-	CJM1_0369	product=Conserved+domain+protein	0.741	0.994	0.99	0.985	0.979	0.457	1.29083	0.132709	2.50138	0.119923	-1.02342	1.33419	-0.150459	-1.37674	1.0365	-1.17091	-2.19669	-0.169713	-1.44129	-2.55846	-0.371981	-0.270383	-1.38583	0.833002	4.31419	5.20893	4.39732	4.2099
CJM1_0370	ADN90597	357727	359169	1443	-	gene=pyk	product=pyruvate+kinase	0.144	0.394	0.822	0.807	0.951	0.872	0.512163	-0.13291	1.14372	-1.03477	-1.73689	-0.419937	0.217663	-0.242476	0.655731	-1.54693	-2.35054	-0.741881	-0.2945	-0.921291	0.376445	1.25243	0.591844	1.94564	5.74233	6.09734	5.02509	5.89321
CJM1_0371	ADN90598	359218	360564	1347	-	gene=mqo	product=Probable+malate:quinone+oxidoreductase	0.088	0.129	0.16	0.612	0.653	0.544	-0.176573	-0.823426	0.438625	-1.43951	-2.33032	-0.532465	-0.851148	-1.40842	-0.238165	-1.26294	-2.11607	-0.337506	-0.674574	-1.19899	-0.124456	0.588365	-0.237809	1.4269	6.40284	6.28045	5.40505	5.81287
CJM1_0372	ADN90599	360683	361312	630	-	gene=coaX	product=Type+III+pantothenate+kinase	0.942	0.011	0.233	0	0.011	0.959	1.23706	-7.58074	9.99117	-0.900745	-2.46699	0.781814	-0.467049	-1.86874	0.893276	-2.1378	-10.8356	7.03444	-1.70411	-10.6294	7.45878	0.433696	-1.14975	1.97414	3.81785	4.67531	3.1935	3.49411
CJM1_0373	ADN90600	361299	361589	291	-	CJM1_0373	product=Tram-like+protein	0.399	0.021	0.204	0.009	0.2	0.967	0.768444	-0.0516939	1.52403	-0.053977	-0.886707	0.795897	0.570994	-0.190436	1.27372	-0.822421	-1.55524	-0.0931952	-0.19745	-0.740392	0.325828	0.624971	-0.0763095	1.37541	4.97323	5.50588	4.93582	5.36902
CJM1_0374	ADN90601	361586	362584	999	-	CJM1_0374	product=Lipoprotein%2C+putative	0.075	0.004	0.012	0.009	0.063	0.962	0.168645	-0.191972	0.513011	-0.0955264	-0.407328	0.241032	0.436411	0.0721322	0.832894	-0.264171	-0.622147	0.100015	0.267766	-0.159226	0.711526	0.531937	0.156599	0.968572	7.63521	7.7521	7.56899	7.9377
CJM1_0375	ADN90602	362581	363159	579	-	CJM1_0375	product=Putative+uncharacterized+protein	0.519	0.071	0.133	0.062	0.14	0.895	-0.503558	-0.898931	-0.112899	-0.361293	-0.701608	-0.0359154	-0.140778	-0.499419	0.214523	0.142264	-0.203612	0.47272	0.36278	-0.0100656	0.711757	0.220515	-0.0874615	0.531107	7.8624	7.51336	7.61197	7.76482
CJM1_0376	ADN90603	363303	363587	285	+	gene=gatC	product=Aspartyl/glutamyl-tRNA%28Asn/Gln%29+amidotransferase+subunit+C	0.972	0.087	0.891	0.005	0.184	0.981	-0.838582	-1.56821	-0.123978	-1.83487	-2.84779	-0.755895	-1.30226	-2.07219	-0.522001	-0.996292	-1.79329	-0.153628	-0.463678	-0.891288	-0.0183484	0.532614	-0.308202	1.34717	6.67589	6.09463	5.40405	5.77323
CJM1_0377	ADN90604	363655	364218	564	+	gene=cvpA	product=Putative+integral+membrane+protein	0.748	0.008	0.707	0.007	0.436	0.994	0.0749548	-2.35617	2.55448	0.230096	-2.14718	2.62278	0.106664	-2.41265	2.78489	0.155141	-2.47503	2.88362	0.0317088	-2.59856	2.67155	-0.123433	-2.70845	2.41382	-3.99563	-3.94367	-3.83614	-3.9217
CJM1_0378	ADN90605	364220	364693	474	+	gene=fur	product=Ferric+uptake+regulation+protein	0.186	0.007	0.214	0.031	0.557	0.976	-0.354301	-0.828997	0.0953627	-0.260717	-0.679321	0.138579	-0.44491	-0.856606	-0.0315969	0.0935841	-0.334777	0.552081	-0.0906088	-0.545779	0.375157	-0.184193	-0.638606	0.212626	5.82319	5.57761	5.64247	5.5148
CJM1_0379	ADN90606	364694	366199	1506	+	gene=lysS	product=Lysyl-tRNA+synthetase	0.054	0.004	0.011	0.015	0.131	0.967	0.305634	-0.0203869	0.612398	0.359991	0.0432211	0.67329	0.199686	-0.121153	0.494826	0.0543572	-0.215525	0.314906	-0.105948	-0.379141	0.136623	-0.160306	-0.432671	0.120397	6.44725	6.6591	6.69677	6.58566
CJM1_0380	ADN90607	366196	367440	1245	+	gene=glyA1	product=Serine+hydroxymethyltransferase+1	0.001	0.004	0.002	0.925	0.593	0.099	-0.0390638	-0.385032	0.298342	0.333568	-0.0740497	0.695659	0.109947	-0.24874	0.429443	0.372632	-0.004115	0.74727	0.149011	-0.171676	0.470525	-0.223621	-0.614136	0.132691	9.16212	9.13504	9.39333	9.23832
CJM1_0381	ADN90608	367437	367982	546	+	CJM1_0381	product=ABC-type+transport+system	0.01	0.003	0.012	0.288	0.812	0.902	1.05715	0.172395	1.99685	0.403412	-0.368949	1.30361	0.486332	-0.304882	1.34739	-0.653742	-1.2731	-0.00992368	-0.570822	-1.17355	-0.0112391	0.0829204	-0.349414	0.583119	5.19114	5.92391	5.47077	5.52824
CJM1_0382	ADN90609	367996	368832	837	+	CJM1_0382	product=probable+transmembrane+protein	0.005	0.008	0.008	0.496	0.757	0.763	-0.250464	-0.511862	0.017691	-0.13038	-0.393162	0.135554	-0.159315	-0.427015	0.0923947	0.120083	-0.111631	0.368538	0.0911486	-0.168645	0.330144	-0.0289347	-0.26791	0.204894	7.1927	7.01909	7.10232	7.08227
CJM1_0383	ADN90610	368829	369617	789	+	gene=aroE	product=shikimate+5-dehydrogenase	0.011	0	0.002	0.008	0.032	0.905	0.479841	-8.30442	9.46297	-0.526398	-9.10305	8.62054	0.0200141	-12.9758	12.0581	-1.00624	-1.80986	-0.269513	-0.459827	-9.82159	7.7854	0.546412	-8.68556	8.82175	5.3142	5.6468	4.94933	5.32807
CJM1_0384	ADN90611	369691	370590	900	-	CJM1_0384	product=Lipoprotein%2C+putative	0.082	0.013	0.205	0.105	0.764	0.963	0.54492	-1.01251	2.14347	-1.09406	-2.17016	3.23095e-05	-0.353541	-1.43549	0.82003	-1.63898	-3.33964	-0.0202058	-0.898461	-2.61533	0.819356	0.740521	-0.527265	2.00002	4.46986	4.84757	3.71151	4.2248
CJM1_0385	ADN90612	370680	371495	816	+	gene=lgt	product=Prolipoprotein+diacylglyceryl+transferase	0.986	0.45	0.661	0.01	0.025	0.694	-0.640973	-1.2829	-0.00243436	-1.65756	-2.59352	-0.736974	-0.758381	-1.39488	-0.0964247	-1.01658	-1.75387	-0.315821	-0.117407	-0.38319	0.148822	0.899175	0.178669	1.67437	6.95882	6.51453	5.80989	6.43315
CJM1_0386	ADN90613	371522	372346	825	+	gene=frdC	product=Fumarate+reductase%2C+cytochrome+b+subunit	0.008	0.02	0.042	0.826	0.906	0.653	1.23637	0.151538	2.37041	-0.431765	-1.50647	0.666384	-0.303024	-1.26653	0.709046	-1.66813	-2.93608	-0.411327	-1.53939	-2.75608	-0.39952	0.128741	-1.06469	1.37788	4.7622	5.61918	4.46292	4.55216
CJM1_0387	ADN90614	372330	374321	1992	+	gene=frdA	product=Fumarate+reductase+flavoprotein+subunit	0.001	0.049	0.011	0.989	0.933	0.078	-0.581416	-1.3516	0.169311	-1.26996	-2.19452	-0.367816	-1.34445	-2.27721	-0.462889	-0.688546	-1.36698	0.0259825	-0.763038	-1.4694	-0.0455089	-0.0744926	-0.948955	0.748717	5.83126	5.42825	4.95099	4.89936
CJM1_0388	ADN90615	374308	375039	732	+	gene=frdB	product=Fumarate+reductase+iron-sulfur+subunit	0	0.055	0.01	0.993	0.971	0.133	-0.549887	-1.0304	-0.1387	-0.0798803	-0.409182	0.253833	-0.286986	-0.613659	0.0185858	0.470006	0.083676	0.87924	0.2629	-0.124104	0.678832	-0.207106	-0.500579	0.110404	6.66572	6.28457	6.61035	6.4668
CJM1_0389	ADN90616	375067	377253	2187	+	CJM1_0389	product=GTP-binding+protein	0.204	0.001	0.021	0.006	0.078	0.887	-0.401062	-1.01814	0.169748	-1.38228	-2.18385	-0.563633	-0.639715	-1.28329	-0.0297883	-0.981218	-1.68114	-0.265331	-0.238653	-0.643402	0.217364	0.742565	0.10195	1.4217	5.90992	5.63193	4.9518	5.46651
CJM1_0390	ADN90617	377243	379072	1830	+	CJM1_0390	product=Probable+ATP/GTP+binding+protein	0.725	0.02	0.011	0.02	0.034	0.752	-0.125392	-4.14347	4.03708	-0.763736	-1.50177	-0.00158827	-0.46469	-1.39663	0.48896	-0.638344	-4.64085	3.48288	-0.339298	-4.51744	3.75087	0.299046	-0.641358	1.26937	5.35204	5.26512	4.82266	5.02994
CJM1_0391	ADN90618	379072	379776	705	+	CJM1_0391	product=Putative+uncharacterized+protein	0.582	0.015	0.071	0.014	0.049	0.608	-0.422431	-1.06516	0.204057	-1.13089	-2.03601	-0.205126	-1.0506	-2.03402	-0.0337581	-0.708461	-1.44737	0.113336	-0.628171	-1.51722	0.282762	0.0802895	-0.958584	1.25973	5.91346	5.62065	5.12959	5.18524
CJM1_0392	ADN90619	379912	380640	729	+	CJM1_0392	product=Putative+oxidoreductase+subunit	0.744	0.999	0.995	0.997	0.997	0.048	3.6876	1.62033	5.71227	2.05553	0.546325	3.60452	1.35443	-0.491276	3.15826	-1.63207	-3.32522	-0.0230129	-2.33317	-4.24809	-0.295792	-0.7011	-2.13327	0.866621	2.70041	5.25645	4.12519	3.63922
CJM1_0393	ADN90620	380642	382363	1722	+	CJM1_0393	product=putative+dehydrogenase	0.706	1	0.996	0.998	0.994	0.109	1.65565	0.255615	3.082	-1.02113	-2.90328	0.750047	0.799217	-0.70537	2.32793	-2.67678	-4.07911	-1.18919	-0.85643	-1.81478	0.2654	1.82035	0.302207	3.48558	2.92104	4.06865	2.21325	3.47502
CJM1_0394	ADN90621	382652	382858	207	+	CJM1_0394	product=Putative+uncharacterized+protein	0.978	0.985	1	0.552	0.982	0.981	0.444323	-0.829926	1.72444	-1.49212	-3.09496	0.106156	-0.919407	-2.52671	0.692335	-1.93644	-3.45205	-0.43906	-1.36373	-2.94114	0.121901	0.572709	-1.19782	2.43866	3.43652	3.7445	2.40226	2.79923
CJM1_0395	ADN90622	382921	383625	705	-	CJM1_0395	product=Uncharacterized+conserved+protein	0.987	0.863	0.983	0.025	0.362	0.955	-0.668338	-1.40455	0.0484278	-1.31804	-2.23118	-0.364041	-1.26016	-2.32152	-0.28593	-0.649704	-1.50226	0.160202	-0.591822	-1.4859	0.259247	0.0578818	-1.04389	1.18688	6.14014	5.67688	5.22654	5.26666
CJM1_0396	ADN90623	383732	384094	363	+	CJM1_0396	product=HIT+family+protein	0.944	0.17	0.383	0.014	0.008	0.794	1.24323	0.0955596	2.35372	-0.786044	-2.13446	0.614545	0.102303	-0.907033	1.09333	-2.02928	-3.43545	-0.603154	-1.14093	-2.18279	-0.080415	0.888347	-0.377478	2.19734	4.33598	5.19772	3.79113	4.40689
CJM1_0397	ADN90624	384168	384740	573	+	CJM1_0397	product=YceI	0.71	0.996	0.99	0.985	0.95	0.19	-0.171296	-0.761055	0.450098	-1.27527	-2.03365	-0.528159	-0.61974	-1.15514	-0.0541041	-1.10398	-1.76238	-0.384774	-0.448445	-0.931603	0.00764937	0.655532	0.033161	1.31337	5.85687	5.73814	4.97292	5.4273
CJM1_0398	ADN90625	384745	385701	957	-	CJM1_0398	product=Membrane+protein%2C+putative	0.684	0.065	0.878	0.203	0.424	0.991	1.19316	0.253767	2.04256	-0.0872813	-0.972822	0.785048	1.18079	0.336295	2.01311	-1.28044	-2.1103	-0.415356	-0.0123738	-0.78849	0.768648	1.26807	0.486978	1.99951	5.0786	5.90563	5.0181	5.89706
CJM1_0399	ADN90626	385762	385971	210	-	CJM1_0399	product=Putative+uncharacterized+protein	0.988	0.11	0.97	0.006	0.154	0.991	0.624994	-0.203194	1.39311	1.85246	0.926116	2.75716	1.32852	0.50738	2.14742	1.22746	0.498439	1.94436	0.70353	0.240558	1.15945	-0.523933	-1.24226	0.167954	7.69804	8.13126	8.98207	8.61891
CJM1_0401	ADN90627	386138	386560	423	+	CJM1_0401	product=integral+membrane+protein	0.999	0.976	0.619	0.024	0.011	0.097	0.817717	0.181155	1.41105	1.09696	0.361788	1.79672	0.827124	0.204993	1.41516	0.279241	-0.117783	0.66498	0.00940655	-0.271988	0.288077	-0.269834	-0.697488	0.12786	6.65477	7.22157	7.41512	7.22809
CJM1_0402	ADN90628	386812	387165	354	+	CJM1_0402	product=Lipoprotein%2C+putative	0.988	0.696	0.437	0.06	0.01	0.265	-0.262906	-0.578985	0.033289	-0.144211	-0.397671	0.114992	-0.0707938	-0.330153	0.205361	0.118694	-0.130559	0.394864	0.192112	-0.0705092	0.478072	0.0734177	-0.185347	0.28958	7.51813	7.33589	7.41817	7.46906
CJM1_0403	ADN90629	387215	387682	468	+	CJM1_0403	product=Integral+membrane+protein	0.991	0.637	0.587	0.007	0.008	0.443	0.0411363	-0.48068	0.561153	-0.956653	-1.75729	-0.13419	-0.0136576	-0.519863	0.500958	-0.997789	-1.82294	-0.215977	-0.0547939	-0.556807	0.500257	0.942995	0.173479	1.74984	5.32662	5.35513	4.66351	5.31715
CJM1_0404	ADN90630	387760	389337	1578	+	CJM1_0404	product=ABC+transporter%2C+ATP-binding+protein	0.758	0.989	0.916	0.967	0.791	0.105	0.755785	-3.20498	4.63157	-0.027396	-10.1291	9.13256	0.295134	-3.74901	4.12272	-0.783181	-9.65446	8.02457	-0.460651	-1.04535	0.0884571	0.32253	-8.41188	9.37197	5.51895	6.04282	5.49996	5.72352
CJM1_0405	ADN90631	389327	389662	336	+	CJM1_0405	product=Putative+uncharacterized+protein	0.037	0.881	0.706	0.992	0.978	0.25	0.1442	-1.03124	1.34128	-0.82284	-2.18164	0.538582	0.110845	-1.05759	1.27454	-0.96704	-2.08737	0.245651	-0.0333548	-1.06035	1.03181	0.933686	-0.256701	2.13182	4.11241	4.21236	3.54206	4.18924
CJM1_0406	ADN90632	389738	390121	384	+	CJM1_0406	product=Putative+uncharacterized+protein	0.116	0.862	0.554	0.982	0.924	0.168	0.716513	0.122285	1.31101	0.986383	0.366958	1.66426	0.888822	0.275736	1.53073	0.26987	-0.0773104	0.633614	0.172309	-0.117469	0.473431	-0.0975612	-0.510784	0.320605	6.53654	7.03318	7.22024	7.15262
CJM1_0407	ADN90633	390165	390749	585	-	CJM1_0407	product=Putative+uncharacterized+protein	0.982	0.056	0.755	0.003	0.079	0.974	-0.93107	-1.53669	-0.395601	-0.703771	-1.21204	-0.19029	-0.541734	-1.04109	-0.0471241	0.227298	-0.143739	0.628512	0.389336	0.0182078	0.774344	0.162038	-0.117727	0.445611	8.02182	7.37645	7.53401	7.64632
CJM1_0408	ADN90634	390877	392103	1227	+	CJM1_0408	product=Membrane+protein%2C+putative	0.672	0.261	0.776	0.294	0.376	0.892	0.566635	-0.510159	1.59805	-0.926278	-2.04529	0.180661	-0.0371505	-1.18533	1.19614	-1.49291	-2.39504	-0.607902	-0.603786	-1.52542	0.313789	0.889127	-0.229492	1.9417	5.08114	5.4739	4.4391	5.05539
CJM1_0409	ADN90635	392096	392833	738	+	CJM1_0409	product=Putative+uncharacterized+protein	0.782	0.355	0.521	0.174	0.215	0.68	1.22953	0.509215	2.01927	0.451014	-0.258178	1.13572	1.27682	0.491483	2.05662	-0.778516	-1.24197	-0.279486	0.0472859	-0.570125	0.607711	0.825802	0.262015	1.37572	5.91124	6.76348	6.22386	6.79626
CJM1_0416	ADN90636	399190	400398	1209	-	gene=murD	product=UDP-N-acetylmuramoylalanine--D-glutamate+ligase	0.972	0.164	0.35	0.015	0.015	0.728	0.147926	-8.82859	8.86445	-1.01426	-10.4073	7.76742	-0.395122	-9.94169	8.34797	-1.16218	-2.07185	-0.198814	-0.543048	-1.36599	0.281535	0.619135	-0.357065	1.67273	5.10851	5.21105	4.40548	4.83464
CJM1_0417	ADN90637	400398	401459	1062	-	gene=mraY	product=Phospho-N-acetylmuramoyl-pentapeptide-transferase	0.936	0.126	0.279	0.008	0.023	0.748	-0.0173851	-8.78555	9.13568	-1.17219	-2.23084	-0.121903	-0.268699	-1.24048	0.699659	-1.15481	-10.2126	7.96528	-0.251314	-9.17879	8.90198	0.903495	0.0333664	1.85213	4.80171	4.78966	3.98921	4.61547
CJM1_0418	ADN90638	401539	403017	1479	+	gene=gpmI	product=2%2C3-bisphosphoglycerate-independent+phosphoglycerate+mutase	0.97	0.54	0.593	0.031	0.043	0.528	0.55569	0.133357	0.952997	-0.163991	-0.649086	0.365237	0.479057	0.107115	0.861919	-0.719681	-1.18759	-0.200725	-0.076633	-0.474793	0.337016	0.643048	0.167932	1.1076	6.11153	6.4967	5.99786	6.44358
CJM1_0419	ADN90639	403089	403832	744	+	gene=fabG	product=3-ketoacyl-%28acyl-carrier-protein%29+reductase	0.134	0.185	0.066	0.648	0.307	0.189	-0.298258	-0.705907	0.109899	-0.214685	-0.602689	0.159498	-0.226994	-0.626079	0.17561	0.0835732	-0.308288	0.478915	0.0712639	-0.320737	0.459964	-0.0123093	-0.36908	0.356798	6.03734	5.8306	5.88853	5.88
CJM1_0420	ADN90640	403842	404249	408	+	CJM1_0420	product=3-oxoacyl-[acyl-carrier+protein]+reductase	0.265	0.001	0.207	0	0.445	1	0.0234426	-0.26928	0.320275	-0.123928	-0.398356	0.161403	-0.150871	-0.443912	0.139252	-0.14737	-0.389431	0.103407	-0.174314	-0.421561	0.110709	-0.0269438	-0.284888	0.225917	6.57054	6.58678	6.48464	6.46596
CJM1_0421	ADN90641	404586	406421	1836	+	gene=sdhA	product=succinate+dehydrogenase+flavoprotein+subunit	0.011	0.003	0.005	0.063	0.084	0.558	-0.0890744	-0.629352	0.510159	-1.08207	-5.29802	3.11593	-0.679847	-1.21239	-0.115557	-0.992995	-5.13073	3.27442	-0.590772	-1.0612	-0.159978	0.402223	-3.83392	4.72263	6.36451	6.30277	5.61447	5.89327
CJM1_0422	ADN90642	406418	407383	966	+	gene=sdhB	product=succinate+dehydrogenase+iron-sulfur+protein	0.014	0.002	0	0.132	0.036	0.133	0.434567	-0.522415	1.32139	-0.330285	-1.39008	0.674588	-0.319294	-1.35167	0.670821	-0.764852	-1.5316	-0.0229413	-0.753861	-1.50455	0.0415123	0.0109909	-0.842383	0.817438	5.03832	5.33954	4.80939	4.81701
CJM1_0423	ADN90643	407387	408244	858	+	gene=sdhC	product=Succinate+dehydrogenase%2C+subunit+C	0.01	0.006	0.006	0.671	0.517	0.332	0.809083	-0.0254691	1.68581	-0.925508	-2.2854	0.402138	-0.096833	-0.993419	0.824389	-1.73459	-3.17435	-0.330211	-0.905916	-2.04738	0.174033	0.828675	-0.658378	2.27802	3.90829	4.46911	3.26678	3.84117
CJM1_0424	ADN90644	408268	408933	666	-	CJM1_0424	product=Putative+succinate+dehydrogenase+subunit+C	0.959	0.958	0.986	0.411	0.83	0.881	1.44397	0.122901	2.93745	-1.16437	-2.87614	0.672298	-0.775195	-2.55581	1.08791	-2.60834	-4.17227	-0.996875	-2.21917	-3.6084	-0.845707	0.389173	-1.51006	2.24002	2.85232	3.8532	2.04524	2.31499
CJM1_0425	ADN90645	409046	409279	234	+	gene=acpP	product=Acyl+carrier+protein	0.06	0.222	0.051	0.841	0.483	0.15	0.0298594	-0.227129	0.278252	0.137863	-0.124738	0.400348	-0.0512116	-0.289478	0.200808	0.108004	-0.152462	0.36797	-0.081071	-0.325584	0.181211	-0.189075	-0.450765	0.108949	7.18557	7.20627	7.28113	7.15008
CJM1_0426	ADN90646	409305	410519	1215	+	gene=fabF	product=3-oxoacyl-[acyl-carrier-protein]+synthase+2	0.013	0.066	0.027	0.941	0.737	0.181	1.55827	0.539895	2.53664	1.87441	0.848167	2.91362	1.83447	0.686978	2.84166	0.316132	-0.253394	0.888641	0.276191	-0.252461	0.800846	-0.0399408	-0.663111	0.589328	7.51255	8.59266	8.81179	8.7841
CJM1_0427	ADN90647	410521	411459	939	+	gene=accA	product=Acetyl-coenzyme+A+carboxylase+carboxyl+transferase+subunit+alpha	0.772	0.145	0.38	0.103	0.343	0.55	0.201993	-0.493086	0.936256	-1.21578	-1.92824	-0.441275	-0.765221	-1.75892	0.361569	-1.41777	-2.29671	-0.592138	-0.967215	-1.96414	0.141028	0.450555	-0.624099	1.5692	5.78353	5.92354	4.94082	5.25312
CJM1_0428	ADN90648	411593	413665	2073	+	CJM1_0428	product=Iron-regulated+outer+membrane+virulence+protein%2C+putative	0.985	0.397	0.692	0.006	0.025	0.82	0.677275	-0.0788688	1.44965	-0.871367	-1.52792	-0.20998	-0.370353	-4.42895	3.641	-1.54864	-2.49756	-0.633136	-1.04763	-5.11138	3.00867	0.501014	-3.4903	4.47521	5.68233	6.15178	5.07835	5.42562
CJM1_0429	ADN90649	413748	414335	588	+	CJM1_0429	product=NUDIX+domain+protein	0.837	0.485	0.665	0.325	0.07	0.584	0.586149	-0.471085	1.57052	-0.629426	-1.71944	0.490766	-0.319756	-1.42801	0.738197	-1.21558	-2.06739	-0.384439	-0.905905	-1.61761	-0.100817	0.309671	-0.508461	1.15717	5.0709	5.47719	4.63461	4.84926
CJM1_0430	ADN90650	414377	415474	1098	-	gene=tlpC-2	product=Methyl-accepting+chemotaxis+transducer+%28TlpC%29	0.005	0.008	0.015	0.797	0.874	0.643	0.272947	-0.814095	1.34219	-1.53185	-3.01899	-0.130177	-0.518013	-1.57221	0.562345	-1.80479	-3.05694	-0.48215	-0.79096	-1.65234	0.000489348	1.01383	-0.19405	2.33222	4.87679	5.06598	3.81499	4.51773
CJM1_0431	ADN90651	415484	415699	216	-	CJM1_0431	product=Putative+uncharacterized+protein	0.012	0.31	0.141	0.974	0.939	0.261	1.08517	0.430152	1.87714	1.2082	0.4806	2.01348	1.45133	0.666658	2.34273	0.123032	-0.214057	0.474505	0.366161	-0.14873	0.873703	0.24313	-0.298125	0.773586	6.14431	6.8965	6.98178	7.1503
CJM1_0432	ADN90652	415884	416120	237	-	gene=rpmB	product=50S+ribosomal+protein+L28	0.018	0.002	0.031	0.009	0.548	0.993	-0.825606	-1.35549	-0.257338	-0.665662	-1.18533	-0.169439	-0.753071	-1.28692	-0.192215	0.159943	-0.215435	0.53815	0.0725347	-0.319982	0.507805	-0.0874088	-0.436262	0.280031	6.70165	6.12938	6.24025	6.17966
CJM1_0433	ADN90653	416212	416865	654	+	gene=rpe	product=Ribulose-phosphate+3-epimerase	0.567	0.422	0.463	0.001	0.04	0.846	1.04889	-0.130966	2.17407	-1.46783	-2.85958	-0.0598192	-0.570892	-1.48621	0.358917	-2.51672	-4.09809	-0.809384	-1.61978	-2.82353	-0.381562	0.896941	-0.511443	2.41721	4.36628	5.09331	3.34885	3.97056
CJM1_0434	ADN90654	416862	417623	762	+	gene=dnaQ	product=DNA+polymerase+III%2C+epsilon+subunit	0.966	0.015	0.141	0.001	0.006	0.813	1.31137	0.11021	2.63117	-0.43708	-1.54964	0.743239	-0.14974	-1.16371	0.923272	-1.74845	-2.85961	-0.647535	-1.46111	-2.42853	-0.44307	0.28734	-0.504349	1.04105	4.22829	5.13727	3.92533	4.1245
CJM1_0435	ADN90655	417806	419098	1293	+	gene=thiC	product=Thiamine+biosynthesis+protein+thiC	0.576	0.011	0.004	0.014	0.004	0.427	0.0415466	-2.58429	2.66477	0.121091	-2.48863	2.90299	0.0226232	-2.68764	2.67105	0.0795445	-2.59232	2.60295	-0.0189234	-2.55023	2.69785	-0.0984678	-2.87253	2.6611	-1.01073	-0.981936	-0.9268	-0.995053
CJM1_0436	ADN90656	419090	419608	519	-	CJM1_0436	product=Putative+membrane+protein	0.502	0.009	0.089	0.007	0.075	0.885	1.80514	0.482346	3.26565	0.21184	-1.08954	1.50788	0.135861	-1.1443	1.50837	-1.5933	-2.85435	-0.424101	-1.66928	-2.85689	-0.398861	-0.0759789	-1.18714	1.13906	4.1284	5.37963	4.27524	4.22257
CJM1_0437	ADN90657	419598	420125	528	-	CJM1_0437	product=probable+membrane+protein	0.909	0.19	0.461	0.004	0.075	0.77	-0.273772	-0.614952	0.0941793	-0.120249	-0.428124	0.220692	-0.279186	-0.599879	0.0448222	0.153523	-0.165453	0.484948	-0.00541359	-0.32721	0.328622	-0.158936	-0.486931	0.177084	8.1811	7.99134	8.09775	7.98759
CJM1_0438	ADN90658	420122	421081	960	-	CJM1_0438	product=Putative+uncharacterized+protein	0.996	0.387	0.999	0.002	0.231	0.996	0.229798	-0.0324821	0.513201	0.166435	-0.0964272	0.449186	0.137619	-0.135447	0.420953	-0.0633633	-0.316515	0.194229	-0.0921793	-0.348561	0.160823	-0.028816	-0.266099	0.225671	6.3309	6.49018	6.44626	6.42629
CJM1_0439	ADN90659	421083	421664	582	-	CJM1_0439	product=probable+lipoprotein	0.998	0.515	0.999	0.002	0.777	0.999	-0.639622	-1.08598	-0.193933	-0.268444	-0.647065	0.08873	-0.277427	-0.687821	0.0886946	0.371177	-0.0463107	0.808398	0.362195	-0.0702366	0.737239	-0.00898236	-0.383445	0.305271	8.8381	8.39474	8.65202	8.6458
CJM1_0440	ADN90660	421696	422997	1302	-	gene=miaB	product=%28Dimethylallyl%29adenosine+tRNA+methylthiotransferase+miaB	0.283	0.011	0.241	0.011	0.405	0.985	-0.235538	-0.605386	0.123198	-0.354326	-0.740331	0.0128391	-0.109224	-0.466438	0.246971	-0.118788	-0.467619	0.257608	0.126314	-0.196165	0.465024	0.245102	-0.118051	0.601537	8.37995	8.21668	8.13435	8.30424
CJM1_0441	ADN90661	422994	423260	267	-	CJM1_0441	product=Putative+uncharacterized+protein	0.558	0.984	0.947	0.947	0.911	0.271	0.967462	0.0520983	1.92566	-0.937214	-2.27786	0.394948	-0.386391	-1.54793	0.726345	-1.90468	-3.27713	-0.400166	-1.35385	-2.52347	-0.168025	0.550823	-1.02222	2.06043	4.49824	5.16883	3.84861	4.23041
CJM1_0442	ADN90662	423363	424451	1089	+	gene=nusA	product=Transcription+termination+factor+NusA	0.966	0.02	0.416	0.001	0.024	0.966	0.823722	-0.100922	1.70912	0.122397	-9.09493	8.93529	0.134968	-1.61277	1.78694	-0.701325	-9.91883	8.16468	-0.688754	-2.16932	0.772313	0.0125708	-8.76614	9.38371	5.15797	5.72893	5.24281	5.25152
CJM1_0443	ADN90663	424467	425654	1188	-	CJM1_0443	product=Putative+transporter	0.991	0.272	0.695	0.005	0.103	0.857	-0.112434	-0.497707	0.255657	-0.43769	-0.87847	0.00133268	-0.0266145	-0.378448	0.346909	-0.325256	-0.715229	0.0732169	0.0858195	-0.224306	0.423934	0.411076	0.00751652	0.802569	6.1373	6.05936	5.83391	6.11885
CJM1_0444	ADN90664	425729	426775	1047	+	CJM1_0444	product=Radical+SAM+domain+protein	0.961	0.575	0.967	0.044	0.381	0.952	0.59841	-0.249531	1.48576	-0.856334	-1.9259	0.22829	-0.418701	-1.5653	0.708375	-1.45474	-2.37712	-0.348485	-1.01711	-2.12787	0.17422	0.437632	-0.841406	1.74579	4.60946	5.02425	4.0159	4.31924
CJM1_0445	ADN90665	426775	427995	1221	+	CJM1_0445	product=Putative+peptidase	0.897	0.054	0.61	0.01	0.168	0.961	0.849992	-0.24579	1.93258	-0.92875	-1.84255	-0.0770356	-0.228797	-1.20187	0.731265	-1.77874	-2.68621	-0.873851	-1.07879	-2.07677	-0.110747	0.699953	-0.120622	1.50714	4.99762	5.58679	4.35386	4.83903
CJM1_0446	ADN90666	427985	429808	1824	+	gene=recG	product=ATP-dependent+DNA+helicase+RecG	0.972	0.221	0.531	0.002	0.032	0.81	-0.292912	-4.61571	3.60256	-0.683332	-1.35486	-0.0135141	-0.47864	-1.3134	0.429585	-0.39042	-4.33593	3.98592	-0.185728	-4.23777	4.13248	0.204693	-0.690087	1.14438	5.39957	5.19654	4.92592	5.0678
CJM1_0447	ADN90667	429805	430188	384	-	gene=ctb	product=Putative+uncharacterized+protein	0.996	0.829	0.862	0.023	0.022	0.637	0.247848	-0.177873	0.675291	0.72616	0.217207	1.22688	0.607678	0.175169	1.05454	0.478312	0.119432	0.867165	0.35983	0.031829	0.670615	-0.118482	-0.524731	0.289541	6.99075	7.16254	7.49408	7.41196
CJM1_0448	ADN90668	430283	430879	597	+	gene=nssR	product=Transcriptional+regulator%2C+putative	0.949	0.167	0.962	0.003	0.547	0.998	0.159407	-0.445111	0.762656	-0.966299	-1.85557	-0.0558734	-0.800037	-1.52216	-0.0672917	-1.12571	-1.99326	-0.229051	-0.959444	-1.6947	-0.203487	0.166262	-0.810985	1.17283	5.27717	5.38767	4.60739	4.72263
CJM1_0449	ADN90669	430896	431597	702	+	gene=glnP	product=glutamine+ABC+transporter%2C+permease+protein	0.974	0.158	0.673	0.006	0.114	0.898	-0.666958	-1.12713	-0.18424	-0.735295	-1.20606	-0.223551	-0.561591	-1.00672	-0.105382	-0.0683366	-0.393448	0.241605	0.105367	-0.145132	0.38647	0.173704	-0.122581	0.488606	7.58798	7.12568	7.07831	7.19871
CJM1_0450	ADN90670	431590	432246	657	+	CJM1_0450	product=Amino-acid+ABC+transporter+integral+membrane+protein	0.992	0.611	0.624	0.281	0.044	0.444	0.266411	-0.213248	0.79792	-0.856532	-1.5396	-0.186452	-0.179459	-0.606793	0.265465	-1.12294	-1.84771	-0.357142	-0.44587	-0.923898	0.0907428	0.677073	-0.00304525	1.3915	5.60413	5.78879	5.01043	5.47974
CJM1_0451	ADN90671	432248	432985	738	+	gene=artM	product=Arginine+transport+ATP-binding+protein+artM	0.725	0.004	0.102	0.002	0.042	0.956	2.43772	0.856942	3.89819	1.75738	0.365181	3.16582	1.01879	-0.344664	2.48399	-0.680341	-1.84439	0.475713	-1.41892	-2.54567	-0.275768	-0.738583	-1.55305	0.159959	4.10968	5.79937	5.3278	4.81585
CJM1_0456	ADN90672	433641	434840	1200	+	gene=tuf	product=Elongation+factor+Tu	0.034	0.926	0.493	0.997	0.97	0.065	0.834026	-0.24818	1.97246	-0.685215	-1.8917	0.526209	-0.174532	-1.28876	0.91369	-1.51924	-2.59888	-0.472051	-1.00856	-2.00805	-0.0112598	0.510684	-0.504066	1.55485	5.08779	5.66589	4.61283	4.96681
CJM1_0457	ADN90673	434893	435051	159	+	gene=rpmG	product=50S+ribosomal+protein+L33	0.056	0.793	0.403	0.986	0.949	0.101	-0.169927	-0.522698	0.159709	-0.272515	-0.629891	0.089826	0.150658	-0.200364	0.497403	-0.102587	-0.448394	0.279993	0.320585	-0.0265834	0.666143	0.423173	0.0172821	0.803556	8.96212	8.84433	8.77323	9.06655
CJM1_0459	ADN90674	435158	435337	180	+	gene=secE	product=Preprotein+translocase+SecE+subunit	0.067	0.018	0.073	0.255	0.591	0.833	-0.431386	-1.03576	0.16359	-1.12162	-9.26423	6.31853	-0.919842	-1.90521	-0.0282696	-0.690238	-8.91063	6.748	-0.488456	-1.29759	0.365925	0.201782	-7.35849	8.55373	5.84856	5.54954	5.07111	5.21097
CJM1_0460	ADN90675	435347	435880	534	+	gene=nusG	product=Transcription+antitermination+protein+nusG	0.024	0.532	0.235	0.979	0.946	0.205	-0.702476	-1.14087	-0.238216	-0.577007	-1.00165	-0.11183	-0.53198	-0.966477	-0.0800615	0.125468	-0.174901	0.46082	0.170496	-0.143932	0.503423	0.0450275	-0.21227	0.30894	7.32417	6.83725	6.92422	6.95543
CJM1_0461	ADN90676	435906	436331	426	+	gene=rplK	product=50S+ribosomal+protein+L11	0.011	0.055	0.11	0.935	0.964	0.746	1.06453	0.175981	1.94119	-0.193414	-1.15043	0.756094	-0.107775	-0.991826	0.757744	-1.25794	-2.25712	-0.191075	-1.1723	-2.06557	-0.317873	0.0856388	-0.971783	1.06697	4.58992	5.32779	4.45585	4.51521
CJM1_0462	ADN90677	436386	437087	702	+	gene=rplA	product=50S+ribosomal+protein+L1	0.007	0.032	0.044	0.878	0.891	0.559	1.37846	0.580576	2.19195	0.872979	0.141707	1.57446	1.25644	0.492305	2.03414	-0.505485	-0.971341	-0.0673043	-0.122023	-0.697153	0.398332	0.383461	-0.0564318	0.798142	7.86957	8.82505	8.47467	8.74047
CJM1_0463	ADN90678	437239	437718	480	+	gene=rplJ	product=50S+ribosomal+protein+L10	0.176	0.975	0.862	0.989	0.961	0.135	-0.674765	-1.55945	0.14823	-1.87792	-2.95422	-0.841143	-0.875181	-4.80158	2.84899	-1.20315	-2.01656	-0.392163	-0.200415	-4.15008	3.44367	1.00274	-2.96402	5.04196	6.08468	5.61696	4.783	5.47805
CJM1_0464	ADN90679	437739	438116	378	+	gene=rplL	product=50S+ribosomal+protein+L7/L12	0.023	0.206	0.213	0.931	0.937	0.504	-0.42516	-0.770079	-0.0420993	-0.444358	-0.805575	-0.0689995	-0.435598	-0.775209	-0.072156	-0.0191984	-0.327655	0.256469	-0.0104381	-0.285639	0.26832	0.00876031	-0.253734	0.299121	6.75929	6.4646	6.45129	6.45736
CJM1_0465	ADN90680	438234	442361	4128	+	gene=rpoB	product=DNA-directed+RNA+polymerase+subunit+beta	0.006	0.058	0.016	0.96	0.863	0.172	-0.217649	-0.537656	0.125464	-0.378649	-0.744667	-0.0408328	-0.49989	-0.852467	-0.119184	-0.161	-0.414496	0.116307	-0.282241	-0.567349	0.0234487	-0.121241	-0.413924	0.194897	7.56158	7.41071	7.29912	7.21508
CJM1_0466	ADN90681	442354	446907	4554	+	gene=rpoBC	product=Bifunctional+DNA-directed+RNA+polymerase+subunit+beta-beta'	0.005	0.307	0.01	0.994	0.946	0.016	1.54621	0.48857	2.61505	-0.581171	-1.8187	0.705402	0.552533	-0.478453	1.63251	-2.12738	-3.59962	-0.778378	-0.993678	-2.08514	0.181506	1.1337	-0.233291	2.39546	3.83766	4.90941	3.43482	4.22064
CJM1_0467	ADN90682	447027	447413	387	+	gene=rpsL	product=30S+ribosomal+protein+S12	0.239	0.536	0.43	0.786	0.729	0.421	0.0753023	-0.316699	0.482869	0.539711	0.111606	0.965869	0.0832056	-0.304063	0.462909	0.464409	0.0643875	0.906153	0.00790332	-0.328697	0.382063	-0.456506	-0.864369	-0.0133763	8.4043	8.45649	8.7784	8.46197
CJM1_0468	ADN90683	447483	447953	471	+	gene=rpsG	product=30S+ribosomal+protein+S7	0.243	0.047	0.563	0.116	0.802	0.966	-1.70258	-2.6603	-0.691956	-1.34549	-2.1905	-0.444318	-1.64958	-2.58469	-0.681781	0.357086	-0.168411	0.869318	0.0529945	-0.534593	0.648527	-0.304092	-0.775846	0.162796	7.49789	6.31775	6.56527	6.35449
CJM1_0469	ADN90684	447966	450041	2076	+	gene=fusA	product=Elongation+factor+G	0.075	0.459	0.232	0.933	0.838	0.237	0.385481	0.00854885	0.784747	-0.350521	-0.84091	0.165258	0.422701	0.0119102	0.833907	-0.736002	-1.24237	-0.231621	0.0372199	-0.450503	0.481854	0.773222	0.26769	1.27501	8.87401	9.14121	8.63105	9.16701
CJM1_0471	ADN90685	450319	451020	702	+	CJM1_0471	product=Putative+uncharacterized+protein	0.987	0.055	0.38	0.002	0.023	0.851	1.8056	0.679092	2.92912	1.92909	0.743346	3.06114	2.12676	0.934782	3.35578	0.123491	-0.381125	0.654034	0.321167	-0.283191	0.916452	0.197676	-0.460243	0.867917	7.79114	9.04269	9.12828	9.2653
CJM1_0472	ADN90686	451010	451384	375	+	CJM1_0472	product=Putative+uncharacterized+protein	0.43	0.005	0.525	0.003	0.589	0.994	0.183524	-8.57185	8.57565	-0.872267	-9.90109	7.44993	-0.686439	-9.36033	7.84924	-1.05579	-1.84005	-0.238054	-0.869963	-1.62202	-0.0905826	0.185828	-0.641106	1.01773	5.23455	5.36176	4.62994	4.75875
CJM1_0473	ADN90687	451357	452634	1278	+	CJM1_0473	product=Lipoprotein%2C+putative	0.584	0.36	0.488	0.005	0.448	0.565	1.08141	0.123248	1.96132	-0.346756	-1.38435	0.659497	0.227897	-0.65562	1.07475	-1.42816	-2.5139	-0.341591	-0.853508	-1.80761	0.0812802	0.574653	-0.477809	1.63538	4.49807	5.24764	4.25771	4.65603
CJM1_0474	ADN90688	452631	453407	777	+	gene=trpC	product=Indole-3-glycerol+phosphate+synthase	0.527	0.4	0.45	0.011	0.045	0.809	0.182227	-0.254046	0.597594	-0.13767	-8.1881	9.21549	-0.0326603	-0.467634	0.377108	-0.319897	-8.35403	9.08745	-0.214887	-0.628682	0.220729	0.10501	-9.27012	8.46792	5.55508	5.68139	5.45966	5.53244
CJM1_0475	ADN90689	453417	453902	486	+	CJM1_0475	product=Hit+family+protein	0.987	0.107	0.317	0.006	0.056	0.563	0.0422449	-0.78611	0.88514	-1.71246	-3.12691	-0.295922	-0.653693	-1.58744	0.27662	-1.75471	-3.0918	-0.295277	-0.695938	-1.67223	0.246507	1.05877	-0.332767	2.47147	4.23912	4.2684	3.05214	3.78602
CJM1_0476	ADN90690	453892	454896	1005	+	gene=ybbB	product=GTP-binding+protein	0.771	0.366	0.494	0.189	0.239	0.648	0.568095	-0.924945	2.06196	-1.62279	-3.01278	-0.280969	-0.719688	-1.73596	0.40856	-2.19088	-4.09161	-0.324568	-1.28778	-2.90949	0.417582	0.903097	-0.616901	2.42282	4.34853	4.74231	3.2237	3.84968
CJM1_0477	ADN90691	455635	457503	1869	+	CJM1_0477	product=Putative+periplasmic+protein	0.519	0.551	0.52	0.54	0.51	0.484	1.61391	-7.0824	10.4127	-0.146145	-1.5847	1.2289	0.407604	-1.05725	1.87465	-1.76006	-10.3051	7.3245	-1.20631	-9.63826	7.99161	0.553749	-0.797901	1.90342	3.60446	4.72314	3.50316	3.88699
CJM1_0478	ADN90692	457587	457898	312	+	CJM1_0478	product=Putative+uncharacterized+protein	0.485	0.531	0.488	0.514	0.505	0.474	0.374055	-0.280625	1.06706	-1.29376	-2.12074	-0.497371	-0.0719965	-9.02579	9.46185	-1.66781	-2.63436	-0.700142	-0.446051	-9.26319	9.46104	1.22176	-7.84453	10.5567	5.46166	5.72093	4.56489	5.41175
CJM1_0479	ADN90693	457995	459698	1704	+	CJM1_0479	product=Putative+periplasmic+protein	0.526	0.565	0.525	0.536	0.497	0.458	-0.563678	-0.990336	-0.151128	-0.713982	-1.19077	-0.192255	-0.663621	-1.11526	-0.225892	-0.150304	-0.520082	0.183292	-0.0999429	-0.416322	0.199282	0.0503613	-0.316132	0.41619	6.65199	6.26128	6.15709	6.192
CJM1_0480	ADN90694	459938	461752	1815	+	CJM1_0480	product=Putative+outer-membrane+protein	0.506	0.516	0.482	0.537	0.506	0.472	0.535827	-0.0531043	1.1741	-0.489672	-0.993043	-0.00206388	-0.388506	-0.891855	0.161597	-1.0255	-1.77855	-0.336171	-0.924333	-1.64125	-0.182622	0.101167	-0.505884	0.748152	6.00122	6.37262	5.6618	5.73192
CJM1_0481	ADN90695	461756	462685	930	-	gene=hemH	product=Ferrochelatase	0.744	0.017	0.292	0.02	0.175	0.912	0.467069	-3.04045	4.56226	-0.15595	-3.69546	4.1893	0.210913	-3.293	4.43348	-0.62302	-1.50882	0.237527	-0.256157	-0.705669	0.180376	0.366863	-0.443545	1.2052	5.25866	5.58241	5.15057	5.40486
CJM1_0482	ADN90696	462682	463548	867	-	CJM1_0482	product=Oxidoreductase%2C+Gfo/Idh/MocA+family	0.544	0.004	0.059	0.002	0.056	0.807	1.18623	0.0785669	2.26939	-0.291695	-1.27631	0.79525	0.113547	-1.06437	1.3009	-1.47793	-2.51561	-0.465336	-1.07269	-2.32015	0.167631	0.405242	-0.876671	1.65262	4.20048	5.02271	3.99829	4.27918
CJM1_0483	ADN90697	463553	464626	1074	-	gene=degT	product=DegT/DnrJ/EryC1/StrS+aminotransferase+family	0.545	0.012	0.048	0.003	0.035	0.793	0.116607	-0.386086	0.578614	-0.668257	-1.69003	0.240441	-0.429455	-4.64652	4.06356	-0.784864	-1.72511	0.161592	-0.546062	-4.67624	4.13139	0.238802	-3.99811	4.72716	5.79337	5.87419	5.33017	5.49569
CJM1_0484	ADN90698	464741	467269	2529	+	gene=alaS	product=Alanyl-tRNA+synthetase	0.059	0.008	0.035	0.113	0.413	0.868	-0.79945	-1.32145	-0.262965	0.229299	-0.201605	0.660093	-0.206186	-0.52088	0.158239	1.02875	0.428953	1.57789	0.593263	0.0769057	1.10985	-0.435486	-0.841422	-0.0324031	7.84843	7.2943	8.00737	7.70552
CJM1_0485	ADN90699	467269	467820	552	+	gene=maf	product=septum+formation+protein+Maf	0.243	0	0.023	0.001	0.062	0.917	-0.368777	-0.781545	-0.00180264	0.0135554	-0.377949	0.382608	-0.107944	-0.434487	0.252149	0.382332	0.0182172	0.76391	0.260832	-0.0684539	0.596562	-0.1215	-0.418392	0.218092	7.97077	7.71515	7.98016	7.89595
CJM1_0486	ADN90700	467817	469748	1932	+	gene=pbpA	product=penicillin-binding+protein+1A	0.936	0.045	0.075	0.002	0.011	0.578	1.19569	0.30784	2.13961	-0.0450042	-0.873571	0.80712	0.174946	-0.632304	1.00391	-1.2407	-2.15694	-0.300749	-1.02075	-1.98096	-0.0485731	0.21995	-0.672075	1.05946	4.6995	5.52829	4.66831	4.82077
CJM1_0487	ADN90701	469776	472349	2574	-	gene=clpB	product=Chaperone+protein+clpB	0.996	0.991	0.986	0.242	0.081	0.185	-0.742274	-1.26116	-0.187535	0.195012	-0.174636	0.619642	-0.100161	-0.394893	0.187677	0.937287	0.412181	1.50569	0.642113	0.152046	1.16237	-0.295173	-0.663248	0.0919372	7.60732	7.09281	7.74249	7.53789
CJM1_0488	ADN90702	472461	472751	291	-	CJM1_0488	product=Putative+uncharacterized+protein	0.68	0.149	0.564	0.111	0.363	0.854	1.05134	-0.0697553	2.2525	-0.428634	-1.29346	0.500498	-0.390908	-1.31115	0.559515	-1.47997	-2.53904	-0.441621	-1.44224	-2.43908	-0.4559	0.0377257	-0.818911	0.885533	4.94379	5.67252	4.64668	4.67283
CJM1_0489	ADN90703	472869	474203	1335	+	gene=ctpA	product=Carboxyl-terminal+protease	0.78	0.18	0.455	0.068	0.205	0.812	-0.195576	-0.739493	0.359516	-1.23972	-2.07913	-0.395289	-0.566395	-1.11138	-0.0824019	-1.04415	-1.79534	-0.279947	-0.370819	-0.839034	0.0763687	0.673329	-0.10541	1.43209	6.0634	5.92784	5.20409	5.67081
CJM1_0490	ADN90704	474205	474915	711	+	gene=purC	product=Phosphoribosylaminoimidazole-succinocarboxamide+synthase	0.005	0.004	0.009	0.552	0.899	0.88	0.920238	-0.00680056	1.91297	-0.759458	-1.71987	0.26644	-0.298471	-1.34622	0.738465	-1.6797	-2.76214	-0.659351	-1.21871	-2.30193	-0.249319	0.460987	-0.602719	1.55116	4.61248	5.25034	4.08606	4.40559
CJM1_0491	ADN90705	474924	475169	246	+	gene=purS	product=Phosphoribosylformylglycinamidine+synthase%2C+purS+protein	0.01	0.004	0.009	0.132	0.361	0.804	0.332203	-0.640993	1.32968	-2.49171	-3.9232	-1.03948	-1.90722	-3.29074	-0.429806	-2.82392	-4.38388	-1.30415	-2.23942	-3.71627	-0.768495	0.584496	-1.29143	2.43773	4.14413	4.3744	2.41701	2.82215
CJM1_0492	ADN90706	475171	475818	648	+	gene=purQ	product=Phosphoribosylformylglycinamidine+synthase+1	0.012	0.26	0.015	0.396	0.523	0.603	-0.535924	-0.902353	-0.111897	-0.594667	-1.00434	-0.18612	-0.41873	-0.786992	-0.0355103	-0.0587431	-0.392831	0.299369	0.117193	-0.189598	0.40573	0.175936	-0.109704	0.462097	6.89195	6.52048	6.47976	6.60171
CJM1_0493	ADN90707	475815	477011	1197	+	CJM1_0493	product=Conserved+domain+protein	0.075	0.003	0.01	0.006	0.051	0.897	-0.0696942	-0.460464	0.365873	-0.772819	-1.31183	-0.212877	-0.436642	-0.849744	-0.0286634	-0.703125	-1.24133	-0.223001	-0.366948	-0.718009	0.0148807	0.336177	-0.160198	0.858972	6.46794	6.41963	5.93226	6.16528
CJM1_0494	ADN90708	476992	477684	693	+	gene=plsC	product=1-acyl-sn-glycerol-3-phosphate+acyltransferase%2C+putative	0.637	0.01	0.036	0.007	0.024	0.87	1.43413	0.26193	2.56174	0.277488	-1.0495	1.752	1.40876	0.310611	2.56593	-1.15664	-2.28673	-0.0198424	-0.0253691	-0.833812	0.801221	1.13127	0.0168674	2.22307	4.20783	5.20189	4.40017	5.18431
CJM1_0495	ADN90709	477678	478046	369	+	gene=crcB	product=Protein+crcB-like+protein	0.933	0.139	0.268	0.003	0.015	0.675	1.09191	0.275697	1.94335	0.351989	-1.31579	1.95467	0.293886	-1.14076	1.9504	-0.739919	-2.38658	0.876958	-0.798022	-2.26434	0.731868	-0.058103	-2.00582	1.89512	5.0047	5.76156	5.24868	5.20841
CJM1_0496	ADN90710	478119	479945	1827	+	gene=htpG	product=Chaperone+protein+htpG	0.128	0.526	0.142	0.906	0.522	0.111	0.526346	-3.56331	4.6238	0.0809391	-8.93863	9.84363	0.102208	-3.93344	4.33652	-0.445407	-8.90895	8.12129	-0.424138	-0.928543	0.101112	0.0212693	-8.61128	8.1928	5.45468	5.81952	5.51078	5.52553
CJM1_0497	ADN90711	479942	480259	318	+	CJM1_0497	product=Putative+uncharacterized+protein	0.037	0.031	0.01	0.495	0.209	0.2	0.216867	-0.192537	0.681246	0.628548	0.15995	1.07074	0.507446	0.0824494	0.943486	0.411681	-0.0315733	0.820095	0.290579	-0.0955413	0.666836	-0.121102	-0.508379	0.308079	8.85675	9.00707	9.29242	9.20848
CJM1_0498	ADN90712	480259	480693	435	+	CJM1_0498	product=Putative+uncharacterized+protein	0.286	0.002	0.017	0.002	0.027	0.982	0.36553	-0.0901147	0.837323	-1.00327	-1.71644	-0.238404	0.0203212	-0.294597	0.312074	-1.3688	-2.17055	-0.496991	-0.345209	-0.826904	0.121963	1.02359	0.264713	1.75121	6.59475	6.84811	5.89934	6.60883
CJM1_0499	ADN90713	480697	482466	1770	+	CJM1_0499	product=Na%2B/Pi-cotransporter+family	0.931	0.044	0.061	0.005	0.004	0.678	-0.189907	-0.820983	0.490849	-1.00109	-1.74401	-0.242615	-1.24216	-2.02113	-0.477017	-0.811182	-1.51429	-0.0313189	-1.05225	-1.81679	-0.28476	-0.241069	-1.09622	0.648793	5.58297	5.45134	4.88907	4.72198
CJM1_0500	ADN90714	482463	484271	1809	-	gene=pbpB	product=Putative+penicillin+binding+protein	0.996	0.327	0.993	0	0.232	0.999	-0.723159	-1.18059	-0.27681	-0.376448	-0.812131	0.0631355	-0.764588	-1.2736	-0.277166	0.346711	0.0173708	0.665925	-0.0414289	-0.436035	0.362994	-0.38814	-0.746865	-0.0311547	7.27814	6.77689	7.01721	6.74817
CJM1_0501	ADN90715	484278	484574	297	-	gene=fliE	product=Flagellar+hook-basal+body+complex+protein+fliE	0.998	0.994	1	0.431	0.816	0.851	0.913964	0.142114	1.72242	0.13024	-0.718214	0.988849	0.447894	-0.523496	1.30849	-0.783725	-1.60022	-0.00877083	-0.466071	-1.32398	0.393254	0.317654	-0.635174	1.23041	4.59432	5.22783	4.6846	4.90478
CJM1_0502	ADN90716	484581	485075	495	-	gene=flgC	product=Flagellar+basal-body+rod+protein+FlgC	0.995	0.996	0.999	0.419	0.885	0.916	-0.1796	-0.438095	0.10261	-0.14556	-0.419115	0.127639	-0.133391	-0.387469	0.137867	0.0340404	-0.249611	0.306971	0.0462089	-0.21767	0.308449	0.0121685	-0.238319	0.265148	6.39977	6.27528	6.29887	6.30731
CJM1_0503	ADN90717	485085	485516	432	-	gene=flgB	product=Flagellar+basal-body+rod+protein+FlgB	0.994	0.996	0.998	0.736	0.929	0.83	0.922213	0.051258	1.74074	0.0391601	-0.770435	0.887399	0.164469	-0.744487	1.06925	-0.883053	-1.61041	-0.0815166	-0.757744	-1.53339	0.0485184	0.125309	-0.699122	0.957944	4.52105	5.16028	4.54819	4.63505
CJM1_0504	ADN90718	485596	486597	1002	-	CJM1_0504	product=Putative+uncharacterized+protein	0.547	0.415	0.496	0.092	0.475	0.527	0.787764	-0.238035	1.77758	-2.14668	-3.62516	-0.700821	-0.84258	-2.2526	0.59354	-2.93445	-4.4127	-1.57992	-1.63034	-2.92325	-0.259322	1.3041	-0.38779	3.23425	3.53154	4.07758	2.04357	2.94751
CJM1_0505	ADN90719	486512	489082	2571	+	CJM1_0505	product=Putative+uncharacterized+protein	0.659	0.186	0.506	0.256	0.339	0.824	-0.691376	-1.16428	-0.229057	0.344352	-0.155381	0.819828	-0.0795328	-0.37017	0.208904	1.03573	0.455657	1.63837	0.611843	0.161343	1.06014	-0.423885	-0.878927	0.0269984	7.79279	7.31357	8.03148	7.73766
CJM1_0506	ADN90720	489199	491403	2205	+	gene=icd	product=Isocitrate+dehydrogenase+[NADP]	0.008	0.017	0.21	0.819	0.973	0.934	0.421109	-0.0306615	0.859674	-0.234569	-1.17414	0.658817	0.0741989	-0.340052	0.512217	-0.655678	-1.68333	0.234762	-0.34691	-0.87136	0.134564	0.308768	-0.625009	1.26516	5.43473	5.72662	5.27214	5.48616
CJM1_0507	ADN90721	491400	492302	903	+	gene=mdh	product=Probable+malate+dehydrogenase	0.002	0.002	0.017	0.449	0.947	0.951	0.875015	-0.0215302	1.76538	-0.928566	-2.40645	0.492428	-0.103821	-0.960153	0.74534	-1.80358	-3.20428	-0.297095	-0.978836	-1.87303	0.0157953	0.824745	-0.706465	2.29776	4.5198	5.12632	3.87617	4.44784
CJM1_0508	ADN90722	492303	493466	1164	+	gene=sucC	product=Succinyl-CoA+ligase+[ADP-forming]+subunit+beta	0.004	0.674	0.028	0.999	0.949	0.021	0.391211	-0.503181	1.31319	-1.03386	-2.09033	0.0686345	-0.296794	-1.34745	0.737874	-1.42507	-2.29101	-0.527926	-0.688005	-1.56252	0.163147	0.73707	-0.212951	1.75986	4.91915	5.19031	4.20253	4.71343
CJM1_0509	ADN90723	493476	494345	870	+	gene=sucD	product=Succinyl-CoA+ligase+[ADP-forming]+subunit+alpha	0.01	0.639	0.109	0.991	0.949	0.063	0.344604	-0.136038	0.846132	-0.715762	-4.89947	3.23098	-0.0671455	-0.401801	0.258569	-1.06037	-5.243	2.78317	-0.41175	-0.873149	0.0709233	0.648616	-3.17662	4.89768	6.04946	6.28833	5.55334	6.00292
CJM1_0510	ADN90724	494359	494670	312	+	gene=oorD	product=2-oxoglutarate:acceptor+oxidoreductase%2C+delta+subunit	0.005	0.073	0.055	0.953	0.949	0.483	0.478393	-8.58044	9.53229	-1.75367	-3.16793	-0.291396	-1.04115	-2.33677	0.245586	-2.23206	-10.9615	6.7827	-1.51954	-10.6574	7.46036	0.712523	-1.04226	2.44733	4.32498	4.65657	3.10943	3.60331
CJM1_0511	ADN90725	494679	495803	1125	+	gene=oorA	product=2-oxoglutarate:acceptor+oxidoreductase%2C+alpha+subunit	0.001	0.217	0.038	0.996	0.976	0.085	1.00031	-0.110016	2.15772	-1.29801	-2.75843	0.141337	-0.664064	-2.24019	0.878297	-2.29831	-3.78911	-0.803045	-1.66437	-3.26909	-0.0296666	0.633943	-1.17714	2.43681	4.17559	4.86895	3.27588	3.7153
CJM1_0512	ADN90726	495804	496649	846	+	gene=oorB	product=2-oxoglutarate:acceptor+oxidoreductase%2C+beta+subunit	0	0.193	0.017	0.995	0.963	0.045	-0.643523	-1.18832	-0.13681	-0.775273	-1.32206	-0.217489	-0.824914	-1.34359	-0.284673	-0.13175	-0.493444	0.225785	-0.18139	-0.561784	0.197006	-0.0496402	-0.476567	0.408369	6.55333	6.10727	6.01595	5.98154
CJM1_0513	ADN90727	496646	497203	558	+	gene=oorC	product=2-oxoglutarate:acceptor+oxidoreductase%2C+gamma+subunit	0.001	0.005	0.015	0.892	0.979	0.894	-0.224676	-0.511666	0.0741135	-0.0138406	-0.300356	0.284958	-0.101448	-0.374026	0.216068	0.210836	-0.0617269	0.504555	0.123228	-0.145497	0.405881	-0.0876075	-0.347076	0.180328	7.65356	7.49783	7.64397	7.58325
CJM1_0514	ADN90728	497342	497605	264	+	CJM1_0514	product=Putative+uncharacterized+protein	0.683	0.001	0.622	0.001	0.424	1	0.0193875	-0.45061	0.427314	0.875517	0.333075	1.38817	0.420393	-0.00415992	0.808825	0.856129	0.335762	1.37971	0.401006	0.00311681	0.801835	-0.455123	-0.949953	0.036072	8.34524	8.35868	8.95211	8.63664
CJM1_0515	ADN90729	497608	498144	537	+	CJM1_0515	product=Conserved+domain+protein	0.976	0.11	0.668	0	0.074	0.943	0.0577043	-0.776523	0.819783	-1.07104	-2.03715	-0.109685	-1.1612	-2.0178	-0.262253	-1.12874	-2.07196	-0.16117	-1.21891	-2.10933	-0.295214	-0.0901657	-1.14246	0.985792	5.93634	5.97634	5.19396	5.13146
CJM1_0516	ADN90730	498158	499051	894	+	gene=ispB	product=octaprenyl-diphosphate+synthase+%28ispB%29	0.98	0.104	0.368	0.003	0.01	0.827	2.81478	1.07249	4.70551	0.680504	-1.17499	2.46666	0.624213	-1.28641	2.37019	-2.13428	-4.09635	-0.362934	-2.19057	-4.02023	-0.376816	-0.0562916	-1.73783	1.72983	3.12316	5.07422	3.59485	3.55583
CJM1_0517	ADN90731	499051	500349	1299	+	gene=hemA	product=Glutamyl-tRNA+reductase	0.865	0.134	0.28	0.007	0.016	0.763	1.13962	0.0739719	2.12659	-0.622969	-1.92078	0.766564	-0.155804	-1.59258	1.13647	-1.76259	-3.19254	-0.202751	-1.29542	-2.7607	0.0982485	0.467165	-1.277	2.10917	3.62494	4.41487	3.19313	3.51695
CJM1_0518	ADN90732	500336	502042	1707	+	gene=proS	product=Prolyl-tRNA+synthetase	0.937	0.296	0.473	0.162	0.386	0.541	-0.138883	-0.457246	0.154934	-0.318422	-0.676962	0.0496402	-0.133705	-0.435438	0.19146	-0.179539	-0.53936	0.187265	0.00517808	-0.300706	0.319426	0.184717	-0.155707	0.552142	6.2057	6.10944	5.98499	6.11303
CJM1_0519	ADN90733	502039	502428	390	+	CJM1_0519	product=Membrane+protein%2C+putative	0.398	0	0.01	0.219	0.355	0.957	1.91672	0.408809	3.29777	0.138871	-1.61729	1.78216	0.349392	-1.0928	1.68024	-1.77785	-3.46988	-0.211632	-1.56733	-2.71861	-0.330813	0.210521	-1.27616	1.67017	3.62503	4.9536	3.72129	3.86721
CJM1_0520	ADN90734	502425	503348	924	+	gene=hemC	product=Porphobilinogen+deaminase	0.652	0.104	0.114	0.08	0.086	0.518	1.47638	0.291806	2.63496	-0.355317	-1.3911	0.710125	-0.0282224	-1.25784	1.18234	-1.8317	-2.94487	-0.643341	-1.5046	-2.69562	-0.228633	0.327094	-0.936638	1.65545	4.34764	5.37099	4.10135	4.32808
CJM1_0521	ADN90735	503345	505147	1803	+	CJM1_0521	product=Uncharacterized+protein	0.699	0.018	0.016	0.008	0.01	0.637	-0.588104	-1.02948	-0.173234	-0.222686	-0.625799	0.181251	-0.551171	-0.952334	-0.148253	0.365418	0.0116645	0.719108	0.0369323	-0.355492	0.420528	-0.328486	-0.641993	0.0108224	8.33183	7.92419	8.17748	7.94979
CJM1_0522	ADN90736	505304	505669	366	+	gene=flaG	product=Flagellar+protein+FlaG	0.997	0.999	0.999	0.938	0.92	0.496	0.342873	-0.128249	0.785639	-0.190479	-0.634896	0.232452	-0.222037	-0.651498	0.176263	-0.533352	-1.02157	-0.0578948	-0.564909	-1.04046	-0.0598711	-0.0315576	-0.506414	0.441548	5.82557	6.06323	5.69354	5.67167
CJM1_0523	ADN90737	505672	507603	1932	+	gene=fliD	product=Flagellar+hook-associated+protein+2	0.991	0.974	0.992	0.217	0.627	0.88	1.49711	0.564206	2.40247	0.902144	-0.00433158	1.67037	1.91337	0.812991	2.91814	-0.594962	-1.07633	-0.0724277	0.416259	-0.328176	1.22007	1.01122	0.288603	1.75993	5.43726	6.47497	6.06258	6.7635
CJM1_0524	ADN90738	507615	508001	387	+	gene=fliS	product=Flagellar+protein+FliS	0.584	0.002	0.116	0.003	0.077	0.993	2.79911	-1.98067	7.46224	-0.0651158	-1.81065	1.86495	0.162523	-1.55111	1.98344	-2.86422	-7.1027	1.80133	-2.63659	-7.51556	2.23039	0.227639	-1.60338	2.14749	2.42631	4.36651	2.38118	2.53897
CJM1_0525	ADN90739	507982	508257	276	+	CJM1_0525	product=Putative+uncharacterized+protein	0.729	0.003	0.117	0.002	0.067	0.994	-0.651272	-1.22781	-0.101055	-1.21529	-1.99691	-0.55682	-0.866937	-1.44799	-0.29157	-0.564019	-1.08605	-0.0521257	-0.215664	-0.496533	0.0871609	0.348355	-0.17904	0.887441	7.00688	6.55546	6.16451	6.40597
CJM1_0526	ADN90740	508689	509258	570	+	gene=efp	product=Elongation+factor+P	0.012	0.012	0.01	0.612	0.485	0.388	-0.58094	-1.01921	-0.135429	-0.787231	-1.27796	-0.287371	-0.63213	-1.07826	-0.176079	-0.206291	-0.564734	0.166466	-0.0511899	-0.335898	0.259979	0.155101	-0.254846	0.576436	6.7168	6.31412	6.17113	6.27864
CJM1_0527	ADN90741	509402	510109	708	+	CJM1_0527	product=Membrane+protein%2C+putative	0.494	0.071	0.338	0.052	0.319	0.885	-0.0609672	-0.684999	0.629491	-1.19901	-1.99388	-0.40572	-1.01267	-2.04095	-0.0322007	-1.13805	-1.9105	-0.309826	-0.951703	-1.91074	0.0186417	0.186344	-0.891288	1.25069	5.87537	5.83311	5.04428	5.17344
CJM1_0528	ADN90742	510096	511049	954	+	CJM1_0528	product=Membrane+protein%2C+putative	0.495	0.357	0.511	0.337	0.498	0.641	0.324248	-8.96475	9.42937	-0.926876	-1.8298	-0.037775	-0.212554	-1.02603	0.636786	-1.25112	-10.3339	8.15095	-0.536802	-9.89595	8.63991	0.714322	-0.148502	1.59427	4.60192	4.82667	3.95946	4.45459
CJM1_0529	ADN90743	511059	512063	1005	+	CJM1_0529	product=Putative+uncharacterized+protein	0.156	0.093	0.097	0.363	0.382	0.503	0.850605	-0.0884811	1.83162	-1.20804	-2.18784	-0.305726	-0.456507	-1.22066	0.329478	-2.05864	-3.39002	-0.778648	-1.30711	-2.54237	-0.131121	0.751533	-0.364551	1.90381	5.32188	5.91148	4.48453	5.00546
CJM1_0530	ADN90744	512188	513474	1287	+	CJM1_0530	product=Membrane+protein%2C+putative	0.99	0.619	0.8	0.013	0.051	0.752	0.148556	-0.133751	0.463637	-0.0951205	-0.376185	0.192993	0.215221	-0.11244	0.526439	-0.243676	-0.516472	0.0345085	0.0666656	-0.254221	0.354913	0.310342	-0.00414725	0.614045	7.52794	7.63091	7.462	7.67712
CJM1_0531	ADN90745	513485	514282	798	+	CJM1_0531	product=Putative+uncharacterized+protein	0.737	0.477	0.675	0.256	0.304	0.69	1.98193	0.542111	3.48075	-0.284106	-2.14648	1.57551	-0.0667454	-1.90751	1.78286	-2.26604	-3.79521	-0.722187	-2.04868	-3.44844	-0.574583	0.21736	-1.59222	2.10899	2.82173	4.1955	2.6248	2.77546
CJM1_0532	ADN90746	514279	515349	1071	-	CJM1_0532	product=Putative+integral+membrane+protein	0.94	0.162	0.268	0.004	0.01	0.694	-0.0950311	-1.30467	1.12013	-1.81436	-3.52778	-0.199405	-0.615937	-2.0361	0.84786	-1.71932	-3.24593	-0.246426	-0.520906	-1.90787	0.868336	1.19842	-0.438719	2.89044	3.86088	3.79501	2.60327	3.43395
CJM1_0533	ADN90747	515361	516593	1233	-	gene=proA	product=Gamma-glutamyl+phosphate+reductase	0.745	0.346	0.438	0.021	0.091	0.648	0.349881	0.0200909	0.714136	-0.468679	-0.913493	0.000767495	0.146104	-0.133176	0.425911	-0.81856	-1.3162	-0.244362	-0.203777	-0.576207	0.194905	0.614783	0.126183	1.06166	6.52988	6.7724	6.20502	6.63115
CJM1_0534	ADN90748	516664	517599	936	+	CJM1_0534	product=Pyridine+nucleotide-disulfide+oxidoreductase+family+protein	0.815	0.995	0.994	0.992	0.984	0.31	0.130776	-0.187775	0.440531	0.498541	0.146574	0.818875	0.37008	0.0531284	0.676394	0.367765	0.0285967	0.690624	0.239304	-0.0395903	0.540458	-0.128461	-0.467548	0.224091	7.15934	7.24999	7.50491	7.41586
CJM1_0535	ADN90749	517780	519108	1329	+	CJM1_0535	product=MATE+efflux+family+protein%2C+putative	0.986	0.205	0.542	0	0.01	0.838	0.262338	-0.0272727	0.566944	0.151936	-0.106813	0.44085	0.233619	-0.0553447	0.526498	-0.110402	-0.377363	0.176054	-0.0287191	-0.277483	0.241461	0.0816826	-0.183281	0.316302	6.63175	6.81359	6.73707	6.79369
CJM1_0536	ADN90750	519156	520085	930	-	CJM1_0536	product=probable+periplasmic+protein	0.939	0.881	0.806	0.215	0.09	0.234	0.333698	-0.208782	0.915688	-0.678908	-1.36855	0.00718046	-0.3691	-1.18926	0.457652	-1.01261	-1.75762	-0.278213	-0.702798	-1.57936	0.178851	0.309807	-0.680332	1.32982	5.41762	5.64892	4.94704	5.16178
CJM1_0537	ADN90751	520239	521615	1377	+	gene=dnaB	product=Replicative+DNA+helicase	0.744	0.254	0.422	0.006	0.075	0.728	-0.459959	-0.818157	-0.0817169	0.19023	-0.140639	0.531452	-0.127657	-0.380274	0.144505	0.650189	0.276122	1.06853	0.332302	-0.0295004	0.677188	-0.317887	-0.62987	-0.00144216	7.30683	6.98801	7.43868	7.21834
CJM1_0538	ADN90752	521848	522276	429	+	CJM1_0538	product=Putative+uncharacterized+protein	0.994	0.351	0.62	0.001	0.011	0.761	1.26858	0.361727	2.19463	0.63195	-0.404534	1.69701	1.44732	0.531225	2.38981	-0.636632	-1.43722	0.158679	0.178737	-0.450588	0.855299	0.815369	0.0265421	1.63079	4.44663	5.32594	4.88466	5.44983
CJM1_0539	ADN90753	522267	522473	207	+	CJM1_0539	product=Membrane+protein%2C+putative	0.998	0.851	0.665	0.017	0.004	0.274	0.109229	-0.204587	0.45575	0.574363	0.199653	0.970997	0.268657	0.00673031	0.554615	0.465134	0.0702955	0.838122	0.159428	-0.112111	0.41165	-0.305706	-0.621159	0.0324328	7.21047	7.28618	7.60859	7.39669
CJM1_0540	ADN90754	522550	524232	1683	+	CJM1_0540	product=Putative+uncharacterized+protein	0.884	0.528	0.521	0.474	0.464	0.493	-0.766256	-1.35476	-0.233547	-0.912585	-1.53791	-0.37668	-0.874485	-1.4754	-0.314285	-0.146329	-0.550774	0.250452	-0.108229	-0.48395	0.277563	0.0381	-0.365611	0.464176	6.74864	6.21751	6.11608	6.14249
CJM1_0541	ADN90755	524232	525014	783	+	CJM1_0541	product=Cj81-117	0.25	0.4	0.077	0.415	0.131	0.525	-0.373109	-1.89418	1.22909	-1.69399	-2.53196	-0.775239	-1.27507	-2.25622	-0.306025	-1.32088	-2.86749	0.319096	-0.901965	-2.40362	0.836115	0.418918	-0.606695	1.39551	5.16284	4.90422	3.98866	4.27903
CJM1_0542	ADN90756	525018	525227	210	+	CJM1_0542	product=Putative+uncharacterized+protein	0.878	0.004	0.226	0	0.106	0.722	-0.0697679	-0.387888	0.257945	-0.314533	-0.653022	0.0301866	-0.514015	-0.940831	-0.0958229	-0.244765	-0.565516	0.0978178	-0.444247	-0.83188	-0.0125151	-0.199482	-0.589868	0.244883	6.26831	6.21995	6.05029	5.91202
CJM1_0543	ADN90757	525475	525780	306	+	CJM1_0543	product=Putative+uncharacterized+protein	0.743	0.062	0.29	0.103	0.215	0.892	0.445943	-0.24185	1.16346	-0.902345	-1.75965	-0.0702668	-0.527795	-1.27507	0.18463	-1.34829	-2.28489	-0.430293	-0.973737	-1.82225	-0.102253	0.374551	-0.62431	1.47368	5.31019	5.61929	4.68473	4.94435
CJM1_0544	ADN90758	525789	526472	684	+	CJM1_0544	product=hypothetical+protein	0.982	0.304	0.635	0.008	0.009	0.829	0.429272	-0.371013	1.11734	-1.0741	-1.89864	-0.178885	-0.620918	-1.40391	0.127941	-1.50338	-2.4737	-0.501626	-1.05019	-2.03042	-0.109498	0.453185	-0.497766	1.38482	5.40691	5.70446	4.6624	4.97652
CJM1_0545	ADN90759	526513	526842	330	+	CJM1_0545	product=Putative+uncharacterized+protein	0.998	0.729	0.829	0.007	0.008	0.642	0.418207	-1.02176	2.04972	-1.68741	-3.29364	0.024109	-0.52026	-1.92775	1.06282	-2.10562	-3.27838	-0.901883	-0.938466	-1.81735	-0.0918083	1.16715	0.00916217	2.36618	4.95796	5.24784	3.78834	4.59734
CJM1_0546	ADN90760	526839	527711	873	+	CJM1_0546	product=Probable+transcription+regulator	0.902	0.74	0.962	0.152	0.263	0.899	0.877823	0.0795649	1.713	-0.380061	-1.33147	0.564562	0.255909	-0.690453	1.31681	-1.25788	-2.12751	-0.254356	-0.621914	-1.5176	0.313946	0.635971	-0.412119	1.67513	4.85841	5.46687	4.59497	5.0358
CJM1_0549	ADN90761	527962	529029	1068	+	gene=ribB	product=3%2C4-dihydroxy-2-butanone+4-phosphate+synthase	0.671	0.598	0.928	0.406	0.894	0.914	0.0745521	-0.583753	0.733976	-1.25851	-2.01424	-0.478407	-0.544649	-1.08093	0.0251138	-1.33306	-2.1284	-0.519717	-0.619201	-1.21506	-0.041927	0.713862	-0.0282006	1.42397	6.04891	6.10059	5.17658	5.67139
CJM1_0550	ADN90762	529041	529484	444	+	gene=rsc	product=GatB/Yqey+domain-containing+protein	0.232	0.954	0.627	0.987	0.882	0.061	-0.0141208	-0.256187	0.236723	-0.0647239	-0.319978	0.193191	-0.0561643	-0.314831	0.200121	-0.0506031	-0.318353	0.206769	-0.0420435	-0.283304	0.196866	0.00855956	-0.236785	0.274044	6.54756	6.53777	6.50269	6.50863
CJM1_0551	ADN90763	529502	531202	1701	+	gene=ilvB	product=acetolactate+synthase+3+catalytic+subunit	0.409	0.025	0.017	0.034	0.029	0.46	-0.885778	-1.4625	-0.26001	-1.03807	-1.65258	-0.423207	-0.918924	-1.53047	-0.254909	-0.152296	-0.634093	0.30488	-0.0331461	-0.430677	0.382838	0.119149	-0.351176	0.597939	6.46621	5.85224	5.74668	5.82927
CJM1_0552	ADN90764	531199	531663	465	+	gene=ilvH	product=acetolactate+synthase+3+regulatory+subunit	0.365	0.014	0.046	0.017	0.073	0.902	-0.0625795	-0.323242	0.204072	-0.439805	-0.797149	-0.090299	-0.0268485	-0.308046	0.24427	-0.377226	-0.698336	-0.0493156	0.035731	-0.225358	0.311877	0.412957	0.083142	0.760715	7.47335	7.42998	7.1685	7.45474
CJM1_0553	ADN90765	531660	532625	966	+	gene=lpxD	product=UDP-3-O-[3-hydroxymyristoyl]+glucosamine+N-acyltransferase	0.923	0.011	0.701	0.004	0.161	0.992	0.649121	-0.59453	1.87942	-1.52994	-3.01304	-0.0223659	-0.645703	-2.00322	0.789237	-2.17906	-3.57173	-0.713465	-1.29482	-2.6978	0.0181054	0.88424	-0.712921	2.51433	3.97546	4.4254	2.91498	3.52789
CJM1_0554	ADN90766	532614	533642	1029	-	gene=queA	product=S-adenosylmethionine:tRNA+ribosyltransferase-isomerase	0.971	0.011	0.3	0	0.016	0.918	-0.20191	-0.599435	0.224234	-1.00194	-1.62695	-0.331555	-0.334978	-0.7331	0.080482	-0.800032	-1.35911	-0.234408	-0.133068	-0.414545	0.136427	0.666964	0.124215	1.21315	6.80023	6.66027	6.10574	6.56804
CJM1_0555	ADN90767	533635	534372	738	-	gene=tatC	product=Sec-independent+protein+translocase+protein+tatC-like+protein	0.952	0.116	0.336	0.006	0.019	0.79	1.15292	0.353689	1.9451	-0.145281	-0.97228	0.656777	0.485254	-0.998425	2.00002	-1.2982	-2.16163	-0.48459	-0.667669	-2.15208	0.811499	0.630536	-0.828133	2.09349	4.80124	5.60038	4.70054	5.13759
CJM1_0556	ADN90768	534373	534780	408	-	gene=tatB	product=Sec-independent+protein+translocase+protein+tatB-like+protein	0.955	0.363	0.952	0.283	0.438	0.716	0.659534	0.217075	1.12254	0.210079	-0.137535	0.55526	0.0404263	-0.318523	0.427564	-0.449455	-0.86332	0.00555885	-0.619107	-1.0892	-0.145284	-0.169652	-0.519926	0.181443	6.40663	6.86379	6.55225	6.43466
CJM1_0557	ADN90769	534839	535906	1068	-	CJM1_0557	product=Putative+oxidoreductase	0.999	0.484	0.703	0	0.002	0.689	0.597458	-3.43058	5.1453	-0.274254	-4.40498	4.2708	0.0907391	-5.6906	6.19774	-0.871712	-1.65287	-0.0926838	-0.506719	-4.39752	3.71691	0.364993	-3.65919	4.48707	5.22908	5.64321	5.03898	5.29198
CJM1_0558	ADN90770	536006	536476	471	+	gene=rppH	product=RNA+pyrophosphohydrolase	0.212	0.003	0.356	0.005	0.681	0.997	0.154927	-0.206995	0.539278	-0.543582	-1.02362	-0.0189682	0.140899	-0.202004	0.515092	-0.698509	-1.21939	-0.141742	-0.0140275	-0.36939	0.385446	0.684482	0.18758	1.2013	6.01891	6.12629	5.64212	6.11657
CJM1_0559	ADN90771	536478	537680	1203	+	gene=lysC	product=Aspartokinase+2	0.832	0.036	0.169	0.013	0.038	0.916	0.0259871	-0.461692	0.56841	-1.06483	-1.99893	-0.169711	-0.317337	-0.749043	0.103159	-1.09082	-2.06468	-0.185711	-0.343324	-0.757773	0.0604137	0.747497	-0.119255	1.6735	6.21186	6.22987	5.47377	5.9919
CJM1_0560	ADN90772	537681	538217	537	+	CJM1_0560	product=Putative+uncharacterized+protein	0.712	0.004	0.019	0.002	0.011	0.924	-0.0180702	-1.25683	1.21711	-1.73812	-3.2178	-0.265727	-0.875479	-2.0748	0.382192	-1.72005	-3.07636	-0.327543	-0.857409	-1.9177	0.280029	0.862638	-0.523657	2.23338	4.77117	4.75865	3.5664	4.16434
CJM1_0561	ADN90773	538223	538741	519	+	CJM1_0561	product=DNA+polymerase+III%2C+delta+prime+subunit-like+protein	0.524	0.34	0.432	0.002	0.038	0.901	1.13093	0.175753	2.03075	0.253911	-0.767662	1.2699	-0.0698325	-0.892268	0.757807	-0.877014	-2.07329	0.205189	-1.20076	-2.07455	-0.242352	-0.323744	-1.33611	0.715993	4.91101	5.69491	5.08701	4.8626
CJM1_0562	ADN90774	538825	539967	1143	+	gene=folP	product=dihydropteroate+synthase+%28folP%29	0.973	0.131	0.203	0.001	0.01	0.554	0.303367	-0.114402	0.739018	-0.0763067	-0.500468	0.318951	-0.080642	-0.5135	0.353955	-0.379674	-0.823957	0.0595163	-0.384009	-0.79968	0.082696	-0.00433531	-0.436739	0.441695	5.52302	5.7333	5.47013	5.46712
CJM1_0563	ADN90775	539968	541911	1944	+	gene=ligA	product=DNA+ligase	0.763	0.137	0.159	0.007	0.001	0.562	0.327038	-0.221665	0.909493	-1.41336	-2.22212	-0.61652	0.200935	-0.31046	0.708368	-1.7404	-2.5837	-0.855475	-0.126103	-0.728242	0.493215	1.61429	0.755648	2.47306	5.5804	5.80709	4.60074	5.71968
CJM1_0564	ADN90776	541877	542896	1020	+	CJM1_0564	product=Probable+integral+membrane+protein	0.821	0.017	0.038	0.002	0.004	0.569	-0.182712	-1.07958	0.777884	-1.91204	-3.39752	-0.524859	-1.51936	-2.36029	-0.6917	-1.72932	-3.19651	-0.352601	-1.33664	-2.19844	-0.543696	0.392679	-0.886983	1.77611	5.26099	5.13435	3.93567	4.20786
CJM1_0565	ADN90777	542893	543654	762	+	gene=tlyA	product=Putative+hemolysin	0.961	0.064	0.176	0.004	0.013	0.764	0.973536	-0.132514	2.00441	-0.36907	-1.75623	0.982459	-0.355014	-1.75142	0.946612	-1.34261	-2.54466	0.00184599	-1.32855	-2.59086	-0.126978	0.0140552	-1.45915	1.51061	4.2988	4.9736	4.04298	4.05272
CJM1_0566	ADN90778	543620	544474	855	+	gene=ribF	product=riboflavin+kinase/FAD+synthase	0.943	0.063	0.114	0.002	0.004	0.698	0.997272	-0.487867	2.47388	0.198933	-3.95552	4.39568	-0.0136065	-1.93581	1.89948	-0.79834	-4.50324	3.36387	-1.01088	-2.54863	0.606695	-0.212539	-4.23754	3.80067	5.33225	6.02351	5.47014	5.32282
CJM1_0567	ADN90779	544464	545171	708	+	gene=cmoA	product=tRNA+%28cmo5U34%29-methyltransferase	0.624	0.126	0.266	0.302	0.337	0.736	0.0223433	-0.808682	0.923212	-1.74968	-3.0679	-0.498643	-1.19922	-2.24207	-0.0497825	-1.77202	-3.12559	-0.399134	-1.22156	-2.27438	-0.0452991	0.550457	-0.875256	2.04659	5.04731	5.0628	3.83453	4.21608
CJM1_0568	ADN90780	545161	545376	216	-	CJM1_0568	product=Lipoprotein%2C+putative	0.607	0.011	0.026	0.011	0.027	0.799	0.670633	-0.334873	1.73737	-0.909048	-2.02676	0.155016	-0.613275	-1.61491	0.430777	-1.57968	-2.54682	-0.576162	-1.28391	-2.31065	-0.29928	0.295773	-0.681507	1.30834	4.76291	5.22776	4.13281	4.33782
CJM1_0569	ADN90781	545373	545813	441	-	CJM1_0569	product=Putative+uncharacterized+protein	0.675	0.42	0.923	0.247	0.819	0.949	-0.105736	-0.692327	0.549586	-1.15995	-1.92958	-0.408676	-0.747485	-1.6072	0.187535	-1.05421	-1.76313	-0.333508	-0.641749	-1.52747	0.239028	0.412464	-0.585162	1.49101	5.57582	5.50253	4.7718	5.0577
CJM1_0570	ADN90782	545872	546504	633	-	CJM1_0570	product=UPF0126+membrane+protein	0.986	0.203	0.126	0.004	0.004	0.498	0.796172	-3.53479	5.14037	-1.09313	-2.15257	-0.0429306	-0.878707	-2.10992	0.390014	-1.88931	-5.96014	2.54046	-1.67488	-5.81606	2.96542	0.214426	-1.28627	1.61205	4.31579	4.86765	3.55808	3.70671
CJM1_0571	ADN90783	546515	547165	651	-	CJM1_0571	product=DNA/RNA+non-specific+endonuclease	0.808	0.105	0.091	0.037	0.038	0.506	-0.274409	-1.0658	0.538097	-1.90144	-2.95789	-0.769102	-0.693306	-4.79018	3.21842	-1.62703	-2.61745	-0.556194	-0.418896	-4.48791	3.62138	1.20814	-2.97054	5.17574	5.87338	5.68317	4.5554	5.39282
CJM1_0572	ADN90784	547162	547788	627	-	gene=nth	product=endonuclease+III	0.989	0.277	0.517	0.001	0.017	0.71	0.0812702	-0.488912	0.704143	-1.35283	-2.1051	-0.503416	-0.512796	-1.01419	0.00107483	-1.4341	-2.34132	-0.518974	-0.594066	-1.17464	-0.0664195	0.840036	0.0583777	1.6201	6.24368	6.30002	5.30597	5.88824
CJM1_0573	ADN90785	547869	548690	822	+	gene=cbf2	product=Cell-binding+factor+2	0.197	0.981	0.697	0.997	0.903	0.031	0.225227	-0.0728401	0.528508	0.375847	0.0647397	0.708351	0.318182	0.00567914	0.649475	0.150621	-0.121035	0.428727	0.0929547	-0.181273	0.367325	-0.0576658	-0.348747	0.20292	6.80042	6.95654	7.06094	7.02097
CJM1_0574	ADN90786	548690	549754	1065	+	gene=fba	product=Fructose-bisphosphate+aldolase	0.042	0	0.029	0.023	0.343	0.968	-0.105544	-8.94747	8.40216	-1.00811	-2.4591	0.513636	-0.254879	-1.85327	1.34979	-0.902566	-9.69313	7.80274	-0.149335	-8.91788	8.49423	0.753231	-0.0753364	1.54969	4.98076	4.9076	4.28199	4.80409
CJM1_0575	ADN90787	549849	551291	1443	+	CJM1_0575	product=Putative+uncharacterized+protein	0.605	0.001	0.025	0	0.014	0.981	0.37609	0.0319889	0.71754	-0.453432	-0.977797	0.0410226	0.341232	0.0145774	0.649213	-0.829522	-1.4055	-0.307135	-0.0348584	-0.406975	0.340424	0.794664	0.254378	1.31193	6.69567	6.95636	6.38138	6.93219
CJM1_0576	ADN90788	551288	552241	954	+	CJM1_0576	product=Chemotaxis+protein+MotB%2C+putative	0.706	0.003	0.464	0.002	0.452	0.616	0.309894	-0.307077	0.987171	-0.722595	-1.45281	0.0185251	-0.663056	-1.39034	0.0710592	-1.03249	-1.89094	-0.259015	-0.97295	-1.74291	-0.185255	0.0595392	-0.827796	0.959553	5.25318	5.46798	4.75231	4.79358
CJM1_0577	ADN90789	552228	553103	876	+	CJM1_0577	product=Putative+uncharacterized+protein	0.791	0.024	0.211	0.001	0.02	0.911	0.765938	-0.160328	1.62804	-0.907841	-2.26494	0.476859	-0.53006	-1.5921	0.544051	-1.67378	-3.1412	-0.245117	-1.296	-2.43919	-0.184952	0.377782	-1.16164	1.93314	4.52097	5.05188	3.89171	4.15357
CJM1_0578	ADN90790	553095	554438	1344	-	CJM1_0578	product=Uncharacterized+sodium-dependent+transporter	0.917	0.304	0.158	0.176	0.015	0.582	-0.865852	-1.79768	0.00642964	-1.571	-2.71062	-0.464829	-1.39993	-2.59491	-0.323729	-0.705149	-1.38946	-0.0184207	-0.534082	-1.2732	0.240121	0.171067	-0.746398	1.08577	6.07964	5.47947	4.9907	5.10928
CJM1_0579	ADN90791	554489	555157	669	-	CJM1_0579	product=MOSC+domain+protein	0.632	0.142	0.248	0.285	0.33	0.707	0.0468681	-0.270826	0.372184	0.488056	0.103197	0.876108	0.0967509	-0.207414	0.406249	0.441188	0.0370711	0.820144	0.0498827	-0.294711	0.416213	-0.391305	-0.783787	-0.00486758	7.88162	7.91411	8.21992	7.94869
CJM1_0580	ADN90792	555154	556857	1704	-	gene=dsbD	product=Thiol:disulfide+interchange+protein+dsbD	0.822	0.075	0.32	0.028	0.111	0.8	-0.640633	-1.26733	0.00267193	-1.00975	-2.05307	0.124169	-0.911001	-9.541	8.65646	-0.369115	-1.29755	0.62961	-0.270367	-8.88685	9.0721	0.0987475	-8.4864	9.34222	5.99551	5.55146	5.29561	5.36405
CJM1_0581	ADN90793	556952	557833	882	+	gene=pvdS	product=PvdS	0.307	0.118	0.503	0.184	0.696	0.912	-0.158502	-0.747516	0.405281	-0.977955	-1.8444	-0.130022	-0.838371	-1.71859	0.00763435	-0.819453	-1.59903	0.0132205	-0.679868	-1.53002	0.11692	0.139585	-0.946063	1.21343	5.80981	5.69995	5.13195	5.2287
CJM1_0582	ADN90794	557842	559032	1191	+	CJM1_0582	product=Carboxypeptidase	0.884	0.428	0.111	0.395	0.018	0.543	-0.503306	-0.958281	-0.0358375	0.391514	0.0106688	0.81372	-6.62364e-05	-0.26883	0.294133	0.894819	0.362232	1.42674	0.50324	0.0466578	0.986668	-0.39158	-0.79587	-0.00832105	7.8179	7.46903	8.08928	7.81785
CJM1_0583	ADN90795	559111	560283	1173	+	CJM1_0583	product=Macrolide-specific+efflux+protein+macA	0.992	0.527	0.592	0.007	0.378	0.59	0.357303	-0.166676	0.884865	-1.07991	-1.90505	-0.276594	-0.0198343	-0.353359	0.309125	-1.43721	-2.31941	-0.487769	-0.377138	-0.859754	0.125993	1.06008	0.23125	1.86408	6.14116	6.38883	5.39263	6.12741
CJM1_0584	ADN90796	560283	562208	1926	+	gene=macB	product=Macrolide+export+ATP-binding/permease+protein+macB	0.99	0.339	0.329	0.016	0.006	0.528	2.71929	1.31938	4.15021	1.62445	0.393809	2.89612	1.33289	0.269677	2.46885	-1.09484	-2.54847	0.327427	-1.3864	-2.59985	-0.0878357	-0.291565	-1.34002	0.756901	3.87005	5.75492	4.99603	4.79394
CJM1_0585	ADN90797	562210	563580	1371	+	CJM1_0585	product=Outer+membrane+efflux+protein	0.614	0.091	0.325	0.306	0.358	0.719	0.418582	0.0696804	0.824585	-0.141822	-0.557314	0.31628	0.625903	0.217403	1.0452	-0.560405	-1.0076	-0.10724	0.207321	-0.235316	0.666291	0.767725	0.259178	1.28078	7.84803	8.13817	7.74973	8.28187
CJM1_0586	ADN90798	563583	564761	1179	-	CJM1_0586	product=Possible+periplasmic+protein	0.979	0.118	0.114	0.002	0.002	0.506	0.0302345	-0.454616	0.523866	-0.613852	-1.62747	0.401241	-0.631644	-1.58295	0.374797	-0.644086	-1.64943	0.429224	-0.661879	-1.59406	0.283258	-0.0177922	-1.34112	1.2734	5.65921	5.68017	5.23372	5.22139
CJM1_0587	ADN90799	564748	565758	1011	-	CJM1_0587	product=probable+periplasmic+protein	0.671	0.023	0.089	0.163	0.185	0.613	-0.304113	-1.86268	1.38637	-1.83877	-2.97445	-0.741651	-0.923558	-1.8052	-0.0216265	-1.53466	-3.11309	0.0819222	-0.619445	-2.27163	1.03212	0.915211	-0.158813	2.02385	5.11737	4.90657	3.84283	4.47721
CJM1_0588	ADN90800	565759	566532	774	-	gene=algI	product=Alginate+O-acetyltransferase+AlgI	0.572	0.196	0.244	0.001	0	0.707	0.130257	-8.51709	9.75533	-1.12616	-9.44827	8.13685	-0.501212	-8.93504	8.68398	-1.25641	-2.94761	0.497834	-0.631469	-2.18259	0.999983	0.624944	-0.411432	1.75844	4.85773	4.94802	4.07714	4.51032
CJM1_0589	ADN90801	566516	567136	621	-	CJM1_0589	product=Hypothetical+protein	0.517	0.253	0.308	0.003	0.007	0.715	0.043773	-0.316814	0.405804	-0.449539	-0.84604	-0.083118	-0.302306	-0.633814	0.00925332	-0.493312	-0.89881	-0.0899102	-0.346079	-0.726053	0.0146532	0.147233	-0.241734	0.557943	6.61357	6.64392	6.30198	6.40403
CJM1_0590	ADN90802	567179	567682	504	-	gene=ftnB	product=Probable+ferritin-2	0.128	0.978	0.931	0.996	0.981	0.162	-0.958183	-1.52863	-0.372446	-0.350609	-0.846123	0.110929	-0.52646	-0.96662	-0.0943433	0.607574	0.149704	1.08473	0.431723	-0.0234512	0.891703	-0.175851	-0.475228	0.1707	8.39446	7.7303	8.15144	8.02954
CJM1_0591	ADN90803	567861	568856	996	+	gene=pstS	product=Phosphate+ABC+transporter%2C+periplasmic+phosphate-binding+protein%2C+putative	0.985	0.573	0.423	0.009	0.003	0.328	0.230707	-0.0740784	0.553564	-0.498574	-0.978186	0.0419364	0.251619	-0.0738569	0.568266	-0.729281	-1.23737	-0.202118	0.020912	-0.35422	0.401043	0.750193	0.20914	1.29068	6.83285	6.99277	6.48727	7.00726
CJM1_0592	ADN90804	568866	569780	915	+	gene=pstC	product=Phosphate+ABC+transporter%2C+permease+protein+PstC%2C+putative	0.993	0.809	0.585	0.008	0.003	0.277	0.0058289	-0.359845	0.376438	0.496917	0.0597884	0.883998	0.232907	-0.131238	0.560917	0.491088	0.0688885	0.928964	0.227078	-0.13131	0.624413	-0.26401	-0.653899	0.137152	8.36295	8.36699	8.70739	8.52439
CJM1_0593	ADN90805	569777	570865	1089	+	gene=pstA	product=Phosphate+ABC+transporter%2C+permease+protein+PstA%2C+putative	0.998	0.75	0.607	0.007	0	0.332	0.705183	-0.188442	1.60404	-0.00307645	-1.06011	1.07834	0.0747331	-0.995922	1.17977	-0.708259	-1.50666	0.189432	-0.630449	-1.52464	0.291716	0.0778096	-0.91846	1.0833	5.01499	5.50378	5.01286	5.06679
CJM1_0594	ADN90806	570862	571602	741	+	gene=pstB	product=Phosphate+import+ATP-binding+protein+pstB	0.837	0.741	0.743	0.213	0.216	0.518	0.216866	-0.402254	0.83469	-0.800879	-1.49515	-0.0985951	-0.583318	-1.277	0.15879	-1.01775	-1.74542	-0.298549	-0.800184	-1.58639	-0.0454472	0.217561	-0.691301	1.11423	5.37247	5.52279	4.81734	4.96815
CJM1_0595	ADN90807	571680	572996	1317	+	CJM1_0595	product=Probable+integral+membrane+protein	0.99	0.814	0.677	0.017	0.009	0.349	0.123828	-0.23128	0.500738	0.652836	0.216331	1.06713	0.32849	0.0103929	0.678968	0.529008	0.126198	0.930143	0.204662	-0.0525954	0.491153	-0.324346	-0.686294	0.058599	6.96398	7.04981	7.41649	7.19167
CJM1_0596	ADN90808	572972	573619	648	+	CJM1_0596	product=Putative+uncharacterized+protein	0.936	0.082	0.303	0.003	0.019	0.827	0.791107	-0.117079	1.60749	-0.759167	-1.74765	0.194263	0.105051	-0.793317	0.984941	-1.55027	-2.52163	-0.567693	-0.686056	-1.5018	0.192446	0.864218	-0.180867	1.87491	4.71045	5.25881	4.18424	4.78327
CJM1_0597	ADN90809	573661	575181	1521	+	CJM1_0597	product=Putative+uncharacterized+protein	0.983	0.225	0.578	0.002	0.358	0.652	1.34531	-0.00683203	2.86811	-0.501512	-2.25691	1.33051	0.816154	-0.58555	2.26968	-1.84682	-3.31226	-0.433839	-0.529158	-1.59173	0.516073	1.31767	-0.197733	2.85221	3.60675	4.53925	3.25913	4.17247
CJM1_0598	ADN90810	575162	577351	2190	+	gene=hypF	product=[NiFe]+hydrogenase+maturation+protein+HypF	0.991	0.146	0.446	0.004	0.039	0.773	-0.391568	-0.714418	-0.0591828	-0.190123	-0.48914	0.122925	-0.277824	-0.59445	0.0249784	0.201445	-0.0946964	0.479521	0.113744	-0.171439	0.400005	-0.0877012	-0.333613	0.149119	7.17433	6.90292	7.04255	6.98176
CJM1_0599	ADN90811	577429	578172	744	+	gene=hypB	product=Hydrogenase+nickel+incorporation+protein+hypB	0.99	0.976	0.977	0.151	0.158	0.483	-0.0803716	-0.403737	0.255004	0.16882	-0.16995	0.527343	0.0952879	-0.239125	0.437043	0.249191	-0.0932026	0.616637	0.175659	-0.149404	0.532609	-0.0735319	-0.438751	0.269981	8.19435	8.13864	8.31137	8.2604
CJM1_0600	ADN90812	578172	578453	282	+	gene=hypC	product=Hydrogenase+assembly+chaperone+HypC/HupF	0.957	0.769	0.975	0.13	0.689	0.95	0.468816	-0.240612	1.24281	-1.11942	-1.90429	-0.282712	-0.336034	-1.8228	1.25297	-1.58824	-2.5119	-0.652323	-0.80485	-2.38102	0.805848	0.783387	-0.830231	2.58723	5.47521	5.80017	4.69929	5.24229
CJM1_0601	ADN90813	578437	579528	1092	+	gene=hypD	product=Hydrogenase+isoenzymes+formation+protein	0.957	0.175	0.515	0.027	0.457	0.549	0.254566	-0.109084	0.627915	0.360941	-0.0161726	0.721543	0.12006	-0.232431	0.475542	0.106375	-0.201389	0.409367	-0.134506	-0.392472	0.12169	-0.240882	-0.571742	0.0745038	6.20879	6.38524	6.45898	6.29201
CJM1_0602	ADN90814	579525	580499	975	+	gene=hypE	product=Hydrogenase+isoenzymes+formation+protein	0.579	0.427	0.436	0.005	0.012	0.607	0.541155	0.0117235	1.05397	-0.0332552	-3.67652	4.03199	0.15933	-0.287584	0.649967	-0.57441	-4.23146	3.44155	-0.381825	-0.841235	0.127141	0.192585	-3.77062	3.87839	5.56352	5.93862	5.54047	5.67396
CJM1_0603	ADN90815	580499	580843	345	+	gene=hypA	product=Probable+hydrogenase+nickel+incorporation+protein+hypA	0.963	0.052	0.6	0	0.065	0.951	-0.638351	-1.24715	0.0263372	-1.42434	-2.25531	-0.550235	-0.955738	-1.58047	-0.278392	-0.785991	-1.44389	-0.175375	-0.317388	-0.618428	0.00500774	0.468604	-0.162511	1.14142	6.99699	6.55451	6.00971	6.33452
CJM1_0604	ADN90816	580865	581908	1044	-	CJM1_0604	product=Type+I+restriction+enzyme+motif+protein	0.009	0.007	0.019	0.346	0.802	0.897	1.30164	0.19228	2.45087	-0.543574	-2.01497	0.778984	-0.470043	-1.98956	1.10605	-1.84521	-3.42969	-0.349395	-1.77168	-3.34037	-0.131293	0.0735304	-1.67083	1.82881	4.11196	5.01419	3.73519	3.78615
CJM1_0605	ADN90817	582000	582965	966	-	gene=holA	product=DNA+polymerase+III	0.893	0.138	0.622	0.005	0.127	0.928	0.324586	-0.376983	1.02543	-1.06939	-1.91293	-0.249203	-0.599928	-1.30977	0.123906	-1.39398	-2.45014	-0.420481	-0.924514	-1.74487	-0.0285816	0.469465	-0.505798	1.48402	5.36203	5.58702	4.62078	4.94619
CJM1_0606	ADN90818	582958	584892	1935	-	CJM1_0606	product=RNB-like+protein	0.986	0.162	0.329	0.006	0.003	0.77	0.785769	-0.315021	1.95984	-0.309405	-1.36489	0.796009	-0.0734409	-1.23212	1.07784	-1.09517	-1.95102	-0.197573	-0.859209	-1.80213	0.18732	0.235964	-0.720485	1.18913	5.14961	5.69427	4.93515	5.09871
CJM1_0607	ADN90819	585011	586033	1023	+	gene=ilvC	product=Ketol-acid+reductoisomerase	0.041	0.067	0.072	0.679	0.711	0.551	1.42651	0.280391	2.59433	-0.909703	-2.26587	0.347198	-0.37235	-1.24289	0.392718	-2.33621	-3.96051	-0.667509	-1.79886	-3.00636	-0.604385	0.537353	-0.822259	1.94272	3.98869	4.97747	3.35813	3.73059
CJM1_0608	ADN90820	586037	587119	1083	+	CJM1_0608	product=Putative+periplasmic+protein	0.227	0.001	0.342	0	0.418	0.75	0.647959	0.00517127	1.30767	-0.0751722	-0.563539	0.392506	-0.213434	-0.688316	0.296869	-0.723131	-1.3294	-0.0648983	-0.861394	-1.56264	-0.136412	-0.138262	-0.657083	0.404376	5.70155	6.15068	5.64945	5.55361
CJM1_0609	ADN90821	587109	587882	774	+	gene=dprA	product=DNA+processing+protein+A	0.956	0.021	0.108	0.002	0.008	0.884	0.175033	-0.089455	0.446085	-0.0898525	-0.372954	0.179726	0.286587	-0.00777704	0.589822	-0.264885	-0.516037	0.00962144	0.111554	-0.161514	0.389894	0.376439	0.0713508	0.678187	6.95324	7.07457	6.89096	7.15189
CJM1_0610	ADN90822	587879	588262	384	+	CJM1_0610	product=Putative+Holliday+junction+resolvase	0.978	0.119	0.303	0.003	0.007	0.753	0.633404	0.0488276	1.2555	-0.310149	-8.99705	7.5503	-0.0297699	-0.479513	0.375363	-0.943553	-9.33036	6.94768	-0.663174	-1.29153	-0.061335	0.280379	-7.48842	8.83614	5.6342	6.07324	5.41922	5.61357
CJM1_0611	ADN90823	588252	589130	879	+	CJM1_0611	product=NOL1\\NOP2\\sun+family+protein	0.792	0.236	0.372	0.13	0.17	0.696	0.858273	-8.05448	10.3601	-0.271305	-9.45553	9.30873	-0.512608	-9.63296	9.12822	-1.12958	-1.99442	-0.297805	-1.37088	-2.28188	-0.395619	-0.241303	-1.2519	0.734636	4.99141	5.58632	4.80336	4.6361
CJM1_0612	ADN90824	589306	589803	498	-	gene=msrA	product=Peptide+methionine+sulfoxide+reductase+msrA	0.314	0.007	0.008	0.387	0.426	0.613	-0.124635	-0.419796	0.146946	-0.404081	-0.74643	-0.0592314	-0.109979	-0.398798	0.183262	-0.279446	-0.593559	0.0147677	0.014656	-0.249312	0.257948	0.294102	0.0118497	0.619921	7.03211	6.94572	6.75202	6.95587
CJM1_0613	ADN90825	589844	590362	519	-	gene=ppa	product=Inorganic+pyrophosphatase	0.003	0.08	0.004	0.997	0.788	0.011	0.985466	0.0698326	1.93326	-0.975676	-2.2242	0.248361	0.320948	-0.543645	1.22695	-1.96114	-3.26448	-0.664585	-0.664519	-1.60745	0.25609	1.29662	-0.0317689	2.55834	4.48045	5.16352	3.80416	4.70291
CJM1_0614	ADN90826	590372	590950	579	-	gene=adk	product=Adenylate+kinase	0.007	0.028	0.012	0.98	0.828	0.057	-0.576017	-1.01264	-0.114281	0.0634024	-0.327354	0.426842	-0.207898	-0.56825	0.143524	0.639419	0.124765	1.0838	0.368118	-0.106942	0.787125	-0.271301	-0.636543	0.112057	8.36579	7.96653	8.40974	8.22169
CJM1_0615	ADN90827	590947	592698	1752	-	gene=aspS	product=Aspartyl-tRNA+synthetase	0.276	0.81	0.243	0.913	0.466	0.082	1.59251	0.421053	2.68251	-0.0760309	-1.43962	1.32909	-0.221379	-1.30791	0.830429	-1.66854	-3.21237	-0.104758	-1.81389	-3.10091	-0.471729	-0.145348	-1.6384	1.39277	3.74432	4.84816	3.69162	3.59087
CJM1_0616	ADN90828	592789	593649	861	+	gene=ppnK	product=Probable+inorganic+polyphosphate/ATP-NAD+kinase	0.995	0.246	0.994	0.001	0.61	0.999	2.39228	0.99182	3.85644	0.337909	-0.979886	1.56794	1.06108	-0.0146913	2.21349	-2.05438	-3.45303	-0.541708	-1.3312	-2.60452	-0.053896	0.723172	-0.334603	1.74057	3.6838	5.34201	3.91802	4.41929
CJM1_0617	ADN90829	593649	595172	1524	+	gene=recN	product=DNA+repair+protein+recN	0.87	0.007	0.209	0	0.054	0.972	2.58527	-1.93027	7.03148	0.0832656	-1.58478	1.85288	-0.0114461	-1.841	1.83736	-2.502	-6.99435	2.08439	-2.59671	-7.01359	2.02027	-0.0947118	-1.96326	1.63953	2.75441	4.54638	2.81213	2.74648
CJM1_0618	ADN90830	595276	596520	1245	+	gene=cbrR	product=Response+regulator/GGDEF+domain+protein	0.951	0.032	0.741	0.007	0.124	0.985	0.371898	-0.00812101	0.745488	-0.114648	-0.436234	0.21691	-0.00944262	-0.316149	0.291224	-0.486546	-0.848718	-0.119677	-0.381341	-0.708602	-0.00270606	0.105205	-0.176453	0.391403	6.80357	7.06135	6.72411	6.79703
CJM1_0619	ADN90831	596511	597326	816	+	CJM1_0619	product=Hydrolase%2C+TatD+family	0.962	0.127	0.493	0.022	0.037	0.865	-0.423802	-0.9322	0.0697316	-0.991081	-1.59809	-0.380042	-0.829876	-1.34435	-0.254838	-0.567279	-1.02398	-0.112768	-0.406074	-0.797496	-0.0118682	0.161205	-0.348351	0.682062	6.7147	6.42095	6.02774	6.13948
CJM1_0620	ADN90832	597326	598444	1119	+	CJM1_0620	product=Putative+membrane-bound+lytic+murein+transglycosylase+D	0.562	0.195	0.286	0.017	0.06	0.699	0.467111	0.0264999	0.911614	-0.35419	-0.754825	0.0405978	-0.0832918	-0.329145	0.176687	-0.821301	-1.37238	-0.316096	-0.550403	-0.995813	-0.125405	0.270898	-0.0979198	0.674434	6.5606	6.88438	6.31509	6.50287
CJM1_0621	ADN90833	598404	599231	828	+	gene=rlpA	product=RlpA-like+lipoprotein	0.578	0.069	0.046	0.047	0.04	0.477	-0.437541	-1.54363	0.587175	-2.44422	-3.95874	-1.05317	-1.12421	-2.29041	0.0652987	-2.00668	-3.51399	-0.450252	-0.686666	-1.9268	0.422703	1.32001	-0.313344	2.97217	5.02376	4.72048	3.32955	4.24452
CJM1_0622	ADN90834	599237	599725	489	+	CJM1_0622	product=Phosphatase%2C+YrbI+family	0.963	0.066	0.096	0.008	0.003	0.529	-0.191779	-0.449352	0.0626757	-0.0599146	-0.328311	0.232998	-0.288592	-0.570897	-0.000611254	0.131865	-0.128425	0.385743	-0.0968129	-0.371168	0.177701	-0.228678	-0.522086	0.0450406	6.67389	6.54096	6.63236	6.47386
CJM1_0623	ADN90835	599716	600231	516	+	CJM1_0623	product=Putative+uncharacterized+protein	0.917	0.046	0.116	0.003	0.014	0.702	0.106367	-0.321283	0.515501	0.60342	0.19944	1.03827	0.427075	0.0639064	0.903907	0.497053	0.0555463	0.918076	0.320708	-0.0386096	0.718183	-0.176345	-0.590728	0.205872	8.13628	8.21001	8.55454	8.43231
CJM1_0624	ADN90836	600213	600674	462	+	CJM1_0624	product=OstA+family+protein	0.986	0.118	0.978	0.004	0.237	0.997	0.763992	-0.0228967	1.55033	-0.234364	-1.10996	0.73497	-0.229238	-1.04016	0.650522	-0.998356	-1.92319	-0.0554061	-0.99323	-1.82108	-0.108465	0.005126	-0.950482	1.01089	4.67284	5.2024	4.51039	4.51394
CJM1_0625	ADN90837	600671	601267	597	+	gene=engB	product=Probable+GTP-binding+protein+engB	0.979	0.038	0.608	0	0.049	0.983	0.567216	0.117939	1.04829	0.431544	-0.0110236	0.890599	0.62785	0.167134	1.11979	-0.135672	-0.49848	0.226129	0.0606337	-0.298714	0.430608	0.196305	-0.145816	0.523883	8.60214	8.99531	8.90127	9.03734
CJM1_0626	ADN90838	601264	601758	495	+	CJM1_0626	product=Putative+integral+membrane+protein	0.995	0.368	0.43	0	0.002	0.576	-0.348712	-0.838732	0.170005	-1.14646	-1.81802	-0.44731	-0.598323	-1.05419	-0.115539	-0.797751	-1.37505	-0.176685	-0.24961	-0.582094	0.0635066	0.548141	-0.0897481	1.12666	6.49266	6.25095	5.69799	6.07793
CJM1_0627	ADN90839	601759	603567	1809	+	gene=pbpC	product=penicillin-binding+protein+2	0.984	0.137	0.501	0.001	0.01	0.854	0.2195	-0.0935918	0.51717	-0.185022	-0.512816	0.122286	0.00851866	-0.240607	0.260044	-0.404521	-0.740744	-0.0778569	-0.210981	-0.503425	0.104557	0.19354	-0.114955	0.510819	6.32702	6.47916	6.19877	6.33292
CJM1_0628	ADN90840	603688	605478	1791	-	CJM1_0628	product=Peptidase%2C+M24+family	0.963	0.891	0.905	0.126	0.156	0.552	1.44073	0.316096	2.61564	-0.0671732	-1.09873	1.03295	0.206553	-0.678519	1.11528	-1.50791	-2.62924	-0.302339	-1.23418	-2.24012	-0.157088	0.273726	-0.707438	1.26882	4.52054	5.51918	4.47398	4.66372
CJM1_0629	ADN90841	605494	606576	1083	-	gene=dtpT	product=Di-and+tri-peptide+transporter	0.702	0.885	0.987	0.37	0.404	0.762	0.00337594	-0.534112	0.541748	-0.79977	-1.47937	-0.1286	-0.577388	-1.29895	0.154394	-0.803146	-1.49184	-0.116956	-0.580764	-1.35421	0.163084	0.222383	-0.573927	1.08919	5.2744	5.27674	4.72004	4.87419
CJM1_0630	ADN90842	606549	607049	501	-	CJM1_0630	product=Di-/tripeptide+transporter	0.996	0.996	0.995	0.794	0.779	0.406	-0.851208	-1.39023	-0.230169	-0.855564	-1.3984	-0.245943	-0.74721	-1.30118	-0.184392	-0.00435587	-0.364958	0.349164	0.103998	-0.238097	0.425829	0.108354	-0.194274	0.416273	8.17144	7.58143	7.57841	7.65351
CJM1_0631	ADN90843	607220	608749	1530	-	CJM1_0631	product=Di-/tripeptide+transporter	0.99	0.186	0.806	0	0.04	0.969	0.223279	-0.102567	0.580542	0.115303	-0.197895	0.461385	0.212632	-0.0969274	0.558168	-0.107976	-0.360851	0.149672	-0.0106466	-0.244716	0.248881	0.0973296	-0.159583	0.353567	6.30716	6.46192	6.38708	6.45454
CJM1_0632	ADN90844	608873	609421	549	-	CJM1_0632	product=Putative+uncharacterized+protein	0.99	0.116	0.203	0	0.001	0.654	0.143497	-0.389832	0.633076	-0.929582	-1.65951	-0.206348	-0.288833	-0.745874	0.177847	-1.07308	-1.83314	-0.324616	-0.43233	-0.916328	0.0595283	0.640749	-0.0857976	1.36841	5.75819	5.85765	5.11385	5.55798
CJM1_0633	ADN90845	609414	610517	1104	-	CJM1_0633	product=Putative+uncharacterized+protein	0.735	0.01	0.29	0.001	0.115	0.951	-1.11464	-1.74683	-0.467908	-0.729107	-1.2861	-0.206508	-0.784959	-1.35432	-0.283066	0.385528	-0.0233797	0.810829	0.329677	-0.0807564	0.766752	-0.0558518	-0.321613	0.194329	7.89964	7.12704	7.39426	7.35555
CJM1_0634	ADN90846	610507	611382	876	-	gene=era	product=GTP-binding+protein+era-like+protein	0.394	0.001	0.437	0.001	0.437	0.591	-0.072582	-0.425399	0.295072	-0.0143196	-0.360262	0.316672	0.224996	-0.134664	0.612927	0.0582625	-0.283734	0.434508	0.297578	-0.0847646	0.691634	0.239315	-0.0793532	0.62913	8.68573	8.63542	8.67581	8.84169
CJM1_0635	ADN90847	611379	612698	1320	-	gene=hslU	product=ATP-dependent+hsl+protease+ATP-binding+subunit+hslU	0.099	0.037	0.019	0.248	0.13	0.271	0.628025	-0.519716	1.65289	-1.00009	-2.32864	0.329418	-0.18664	-1.25203	0.838275	-1.62811	-2.78987	-0.451171	-0.814665	-1.71445	0.0702567	0.813448	-0.364258	1.96845	4.99306	5.42837	4.29985	4.86369
CJM1_0636	ADN90848	612695	613237	543	-	gene=hslV	product=ATP-dependent+protease+hslV	0.29	0.889	0.43	0.956	0.668	0.077	0.378769	-0.0521356	0.794579	0.0447617	-0.365898	0.478635	0.339928	-0.0170501	0.722194	-0.334007	-0.703123	0.0542624	-0.0388412	-0.337347	0.30113	0.295166	-0.0670443	0.664143	5.87101	6.13355	5.90204	6.10663
CJM1_0637	ADN90849	613237	613680	444	-	gene=rplI	product=50S+ribosomal+protein+L9	0.631	0.991	0.74	0.981	0.632	0.024	-0.475941	-0.93577	-0.0111889	-0.939044	-1.52376	-0.410844	-0.594043	-1.04425	-0.134961	-0.463102	-0.915195	-0.076966	-0.118102	-0.354475	0.115578	0.345001	-0.0499356	0.804105	7.07346	6.74356	6.42256	6.6617
CJM1_0638	ADN90850	613693	614913	1221	-	gene=argG	product=Argininosuccinate+synthase	0.764	0.99	0.986	0.977	0.953	0.166	1.09675	-8.4439	10.7368	-0.458596	-1.72759	0.785355	0.586965	-0.622388	1.81218	-1.55535	-10.6141	8.25039	-0.509786	-9.90962	9.23511	1.04556	-0.0936466	2.18752	4.30771	5.06792	3.98983	4.71456
CJM1_0639	ADN90851	615041	615313	273	+	CJM1_0639	product=S4+domain+protein	0.973	0.058	0.847	0.002	0.113	0.983	-0.71155	-1.20643	-0.231287	-0.598947	-1.08989	-0.13465	-0.711148	-1.17378	-0.226153	0.112603	-0.276481	0.510094	0.000401992	-0.416683	0.408599	-0.112201	-0.467052	0.215646	6.55227	6.05907	6.13712	6.05934
CJM1_0640	ADN90852	615310	615717	408	+	CJM1_0640	product=Putative+uncharacterized+protein	0.818	0.18	0.516	0.004	0.457	0.567	0.122345	-0.346681	0.554336	-0.448269	-1.41897	0.490365	-0.235021	-0.705529	0.204751	-0.570614	-1.57467	0.399994	-0.357366	-0.83429	0.114832	0.213248	-0.758775	1.22934	5.61531	5.70011	5.30459	5.4524
CJM1_0641	ADN90853	615701	616438	738	+	gene=lptB	product=Lipopolysaccharide+export+system+ATP-binding+protein+lptB	0.954	0.096	0.222	0.014	0.018	0.811	3.26958	1.37406	5.26154	1.45636	-0.136572	3.0668	0.940353	-0.902603	2.74483	-1.81322	-3.64369	-0.0327893	-2.32923	-4.30121	-0.427611	-0.516012	-2.11035	1.03164	2.27413	4.54043	3.28361	2.92593
CJM1_0642	ADN90854	616438	617688	1251	+	gene=rpoN	product=RNA+polymerase+sigma-54+factor	0.961	0.019	0.223	0	0.01	0.83	0.759573	0.263238	1.27607	0.0961357	-0.300918	0.53325	0.383064	-0.0109746	0.736933	-0.663437	-1.14171	-0.147738	-0.376509	-0.779196	0.0788709	0.286928	-0.0631671	0.627916	6.57649	7.10298	6.64312	6.84201
CJM1_0643	ADN90855	617852	619276	1425	+	gene=dcuB	product=Anaerobic+C4-dicarboxylate+transporter+dcuB	0.009	0.004	0.006	0.121	0.518	0.874	-1.20779	-1.88727	-0.547346	-0.599754	-1.19501	-0.0423572	-0.787254	-1.36378	-0.239702	0.608036	0.113414	1.11515	0.420536	-0.142394	0.976817	-0.1875	-0.50485	0.185444	9.18266	8.34548	8.76694	8.63697
CJM1_0644	ADN90856	619615	620376	762	+	CJM1_0644	product=Potassium-transporting+ATPase%2C+A+subunit%2C+degenerate	0.924	0.038	0.249	0.006	0.088	0.721	0.966324	-0.0450888	2.02492	-0.967472	-2.23558	0.287809	-0.394432	-1.47969	0.709755	-1.9338	-3.35779	-0.550535	-1.36076	-2.57351	-0.18102	0.57304	-0.801388	2.03919	4.39597	5.06578	3.72537	4.12257
CJM1_0645	ADN90857	620376	621305	930	+	gene=kdpA	product=Putative+uncharacterized+protein	0.977	0.476	0.451	0.42	0.392	0.496	0.172033	-0.383814	0.673332	-0.80644	-1.49348	-0.141321	-0.567495	-9.00121	8.31553	-0.978472	-1.70681	-0.295844	-0.739528	-9.33988	8.12433	0.238944	-8.23737	9.04165	5.51638	5.63562	4.9574	5.12302
CJM1_0646	ADN90858	621315	623360	2046	+	gene=kdpB	product=Potassium-transporting+ATPase+B+chain	0.948	0.61	0.487	0.061	0.406	0.474	0.832328	-0.276361	1.92481	-1.28655	-2.52061	-0.023133	-0.946332	-2.29907	0.474763	-2.11887	-3.54152	-0.620196	-1.77866	-3.35939	-0.227276	0.340213	-1.33567	2.07958	4.40999	4.98691	3.51822	3.75404
CJM1_0647	ADN90859	623362	623970	609	+	CJM1_0647	product=Potassium-transporting+ATPase+C+chain	0.779	0.042	0.103	0.015	0.04	0.722	0.262131	-0.155103	0.648659	-0.645316	-1.22401	-0.10639	0.0748356	-0.20717	0.386929	-0.907447	-1.55434	-0.305709	-0.187295	-0.611353	0.235852	0.720152	0.176937	1.31252	6.18349	6.36519	5.73619	6.23536
CJM1_0648	ADN90860	623973	625127	1155	+	gene=kdpD	product=Putative+uncharacterized+protein	0.472	0.186	0.269	0.13	0.185	0.662	-0.45186	-0.954545	0.0607583	0.358919	0.0125914	0.732104	0.199207	-0.116414	0.489654	0.810779	0.310358	1.4223	0.651068	0.0794135	1.19714	-0.159712	-0.534095	0.197034	6.63445	6.32124	6.88323	6.77253
CJM1_0649	ADN90861	625151	625903	753	+	CJM1_0649	product=Truncated+KdpD+protein	0.551	0.018	0.047	0.354	0.385	0.768	-1.53615	-2.51002	-0.560777	-1.86476	-2.85792	-0.690516	-1.71074	-2.67884	-0.683658	-0.328614	-0.896313	0.217561	-0.174595	-0.66348	0.326593	0.154019	-0.465653	0.738858	7.31329	6.24851	6.02073	6.12749
CJM1_0650	ADN90862	625898	627871	1974	-	gene=uvrB	product=UvrABC+system+protein+B	0.983	0.217	0.27	0.002	0.005	0.51	0.423695	-0.592147	1.57357	-1.11398	-2.31835	0.191674	0.0956192	-0.74711	0.916593	-1.53768	-2.95918	-0.0261635	-0.328076	-1.41216	0.755182	1.2096	0.00994002	2.47577	4.52465	4.81833	3.7525	4.59093
CJM1_0651	ADN90863	628025	628255	231	+	CJM1_0651	product=Putative+uncharacterized+protein	0.952	0.194	0.989	0.019	0.699	0.989	-0.223017	-0.513737	0.0635539	-0.414913	-0.749494	-0.0837467	0.151401	-0.186121	0.459682	-0.191896	-0.539991	0.157236	0.374418	0.049057	0.701015	0.566314	0.186993	0.963722	7.23309	7.07851	6.9455	7.33804
CJM1_0652	ADN90864	628245	628487	243	+	CJM1_0652	product=Conserved+domain+protein	0.831	0.108	0.936	0.032	0.728	0.983	0.289465	-0.187872	0.740733	-0.369369	-4.32314	3.82611	-0.220641	-0.642753	0.223207	-0.658833	-4.68411	3.36282	-0.510106	-0.97126	-0.0506835	0.148728	-3.87722	4.04846	5.63197	5.83261	5.37594	5.47903
CJM1_0653	ADN90865	628484	628921	438	+	CJM1_0653	product=probable+periplasmic+protein	0.855	0.059	0.537	0.003	0.478	0.648	0.398276	-0.0087815	0.838625	-0.350052	-0.804107	0.159564	0.0819723	-0.240741	0.394248	-0.748329	-1.26823	-0.238913	-0.316304	-0.747806	0.0776529	0.432024	-0.0195888	0.900385	5.95989	6.23595	5.71725	6.01671
CJM1_0654	ADN90866	628903	630756	1854	+	gene=priA	product=Primosomal+protein+N'	0.93	0.048	0.214	0.005	0.017	0.877	2.42938	0.624239	4.35266	0.442835	-1.36884	2.1125	0.858674	-0.810273	2.55797	-1.98655	-3.79744	-0.148942	-1.57071	-3.26819	0.262343	0.415839	-1.18106	2.0869	2.7964	4.48031	3.10335	3.39158
CJM1_0655	ADN90867	630749	631507	759	-	CJM1_0655	product=Putative+sugar-1-phosphate+nucleotidyltransferase	0.534	0.263	0.427	0.002	0.136	0.92	1.28922	-0.24718	2.82415	-0.548694	-1.80552	0.692135	0.427871	-0.528624	1.37018	-1.83791	-3.61329	-0.0297893	-0.861349	-2.44117	0.72648	0.976566	-0.342897	2.32687	3.76605	4.65967	3.38573	4.06263
CJM1_0656	ADN90868	631509	632111	603	-	CJM1_0656	product=Class+I+glutamine+amidotransferase%2C+putative	0.887	0.007	0.052	0.005	0.016	0.822	1.29212	0.19644	2.48128	-0.448922	-1.50452	0.666469	0.0544371	-1.00109	1.11614	-1.74105	-2.7741	-0.691612	-1.23769	-2.27337	-0.183968	0.503359	-0.454193	1.50976	4.37632	5.27196	4.06516	4.41406
CJM1_0657	ADN90869	632102	634441	2340	-	CJM1_0657	product=Putative+uncharacterized+protein	0.897	0.012	0.103	0.003	0.03	0.953	2.25503	0.717458	3.89742	0.449428	-0.914016	1.73975	1.07247	-0.338447	2.42941	-1.8056	-3.04266	-0.71045	-1.18256	-2.40608	0.026129	0.623045	-0.227479	1.40722	3.88867	5.45174	4.20019	4.63205
CJM1_0658	ADN90870	634456	635217	762	-	CJM1_0658	product=Putative+methyltransferase	0.295	0.026	0.103	0.051	0.202	0.852	0.859746	0.0882322	1.62876	0.0338464	-0.823651	0.874608	0.376185	-0.578918	1.27669	-0.825899	-1.61219	-0.0822615	-0.483561	-1.33744	0.427781	0.342338	-0.600852	1.32234	4.68832	5.28425	4.71178	4.94907
CJM1_0659	ADN90871	635270	636043	774	-	CJM1_0659	product=Putative+uncharacterized+protein	0.117	0.456	0.573	0.89	0.933	0.59	0.0765211	-0.532192	0.719959	-0.927001	-1.78374	-0.0599101	-0.874503	-1.90937	0.0981918	-1.00352	-1.95594	-0.100498	-0.951024	-1.9567	0.0580056	0.0524984	-1.19194	1.22863	5.9007	5.95374	5.25815	5.29454
CJM1_0660	ADN90872	636728	637033	306	-	CJM1_0660	product=Putative+uncharacterized+protein	0.998	0.579	0.715	0.004	0.008	0.63	0.539218	0.10736	1.01195	-0.440006	-0.976172	0.0750365	0.215109	-0.131047	0.548712	-0.979224	-1.63672	-0.392647	-0.324109	-0.798039	0.137396	0.655115	0.123211	1.19729	6.0563	6.43006	5.75132	6.20541
CJM1_0661	ADN90873	637207	637632	426	-	CJM1_0661	product=Transcriptional+regulator%2C+putative	0.999	0.824	0.903	0.007	0.016	0.616	0.0903691	-0.234117	0.434346	-0.579122	-1.15298	0.0200695	0.384213	-0.00409551	0.808427	-0.669491	-1.20045	-0.120546	0.293843	-0.108079	0.708912	0.963335	0.337213	1.58285	6.69463	6.75727	6.29321	6.96094
CJM1_0662	ADN90874	637661	637801	141	+	CJM1_0662	product=Putative+uncharacterized+protein	0.998	0.908	0.789	0.014	0.007	0.307	1.66977	0.168141	3.15199	0.0531605	-1.31414	1.4265	-0.117439	-1.38589	1.26126	-1.61661	-3.0826	-0.17232	-1.78721	-3.10341	-0.309069	-0.1706	-1.50936	1.15733	4.33599	5.49339	4.37284	4.25459
CJM1_0663	ADN90875	638240	638791	552	+	CJM1_0663	product=Domain+of+unknown+function+%28DUF955%29+superfamily	0.985	0.994	0.995	0.941	0.979	0.716	-0.576313	-1.00777	-0.0828041	-0.310729	-0.715749	0.0927532	-0.227371	-0.610734	0.169631	0.265584	-0.0857559	0.670711	0.348942	-0.0498915	0.723626	0.0833577	-0.228548	0.374696	7.89269	7.49322	7.67731	7.73509
CJM1_0664	ADN90876	638788	639072	285	-	CJM1_0664	product=Putative+uncharacterized+protein	0.993	0.648	0.993	0.022	0.471	0.975	-0.490366	-1.17748	0.2137	-1.39458	-2.9208	0.0824341	-1.29567	-5.13126	2.7705	-0.904218	-2.34919	0.459542	-0.805307	-4.55389	3.02334	0.0989103	-3.90021	4.34241	6.41072	6.07082	5.44406	5.51262
CJM1_0665	ADN90877	639132	639761	630	-	CJM1_0665	product=Putative+peptidase	0.996	0.504	0.667	0.002	0.015	0.675	1.07061	0.197488	1.87611	0.0394088	-0.841023	0.885102	0.442917	-3.88895	4.58555	-1.0312	-1.83487	-0.228741	-0.627694	-4.78238	3.52519	0.403508	-3.84807	4.44359	4.9169	5.65899	4.94421	5.2239
CJM1_0666	ADN90878	640017	640316	300	+	CJM1_0666	product=Putative+uncharacterized+protein	0.939	0.027	0.111	0.003	0.019	0.846	-0.0201477	-0.33956	0.286579	-0.498291	-0.902246	-0.0719122	-0.17193	-0.47643	0.109961	-0.478144	-0.870414	-0.0741415	-0.151782	-0.430436	0.120872	0.326361	-0.0390125	0.697368	6.49351	6.47954	6.14812	6.37433
CJM1_0667	ADN90879	641231	642622	1392	-	gene=cipA	product=Invasion+phenotype+protein	0.704	0.05	0.163	0.009	0.017	0.834	1.86173	0.690992	3.15063	-0.131512	-1.32139	0.980505	0.0120755	-1.28975	1.28995	-1.99324	-3.50751	-0.65686	-1.84965	-3.41726	-0.381777	0.143587	-1.1792	1.56645	4.03282	5.32327	3.94166	4.04119
CJM1_0668	ADN90880	642633	643157	525	-	gene=cysC	product=Putative+adenylylsulfate+kinase	0.795	0.974	0.99	0.87	0.957	0.764	-0.973759	-1.68846	-0.236351	-1.30295	-2.11823	-0.515012	-1.26044	-2.0449	-0.475131	-0.329187	-0.798521	0.110537	-0.286682	-0.718406	0.157192	0.0425045	-0.498242	0.613302	6.94095	6.26599	6.03781	6.06728
CJM1_0669	ADN90881	643280	644353	1074	+	gene=ispG	product=4-hydroxy-3-methylbut-2-en-1-yl+diphosphate+synthase	0.986	0.141	0.921	0.004	0.083	0.983	1.32791	0.291051	2.38109	-0.726571	-1.76517	0.381428	-0.252835	-1.25909	0.741392	-2.05448	-3.43817	-0.655899	-1.58074	-2.87005	-0.21403	0.473736	-0.742033	1.75213	4.00501	4.92544	3.50139	3.82976
CJM1_0670	ADN90882	644383	645081	699	-	gene=flgH	product=Flagellar+L-ring+protein	0.995	0.997	0.997	0.336	0.863	0.915	1.48766	0.502009	2.46878	-0.00929082	-0.720361	0.707258	-0.082009	-0.963016	0.867763	-1.49695	-2.44637	-0.447058	-1.56967	-2.75216	-0.372275	-0.0727182	-1.02417	0.805906	4.07348	5.10465	4.06704	4.01664
CJM1_0671	ADN90883	645174	646676	1503	+	gene=pta	product=Phosphate+acetyltransferase	0.231	0.965	0.915	0.989	0.974	0.233	1.07381	0.200824	1.88001	0.0662525	-0.792288	0.903005	0.428877	-0.598235	1.40986	-1.00756	-1.88136	-0.119014	-0.644936	-1.63215	0.311185	0.362625	-0.681339	1.34545	4.67284	5.41715	4.71876	4.97011
CJM1_0672	ADN90884	646690	647877	1188	+	gene=ackA	product=Acetate+kinase	0.005	0.032	0.07	0.902	0.951	0.722	0.541755	-0.426066	1.48064	-1.14183	-2.30018	-0.0310708	-0.503365	-1.45196	0.449476	-1.68358	-2.74907	-0.61269	-1.04512	-1.93649	-0.128673	0.638463	-0.404897	1.62467	4.83715	5.21267	4.0457	4.48825
CJM1_0673	ADN90885	647948	648439	492	+	CJM1_0673	product=Membrane+protein%2C+putative	0.543	0	0.474	0	0.467	0.614	0.0121892	-0.586453	0.631601	-1.16667	-2.03211	-0.330463	-0.343423	-1.25878	0.579861	-1.17886	-2.07312	-0.320491	-0.355613	-1.38703	0.683265	0.823244	-0.321517	2.03817	5.40536	5.41381	4.59669	5.16732
CJM1_0674	ADN90886	648767	649366	600	-	CJM1_0674	product=probable+membrane+protein	0.996	0.483	0.415	0.004	0.007	0.447	0.499548	-1.13864	2.05052	-0.311731	-1.91285	1.26544	-0.121973	-1.8912	1.45854	-0.811279	-1.61592	-0.0575127	-0.621521	-1.57823	0.240761	0.189759	-0.841609	1.17696	5.15243	5.49869	4.93635	5.06788
CJM1_0675	ADN90887	649366	650298	933	-	gene=mraW	product=S-adenosyl-L-methionine-dependent+methyltransferase+mraW	0.96	0.03	0.477	0.002	0.04	0.975	0.0703074	-0.432716	0.591801	-0.591407	-1.36276	0.133855	-0.388819	-1.21775	0.451998	-0.661714	-1.38771	0.0797119	-0.459127	-1.30593	0.423839	0.202587	-0.755292	1.25696	5.34942	5.39815	4.93949	5.07991
CJM1_0676	ADN90888	650463	651953	1491	+	CJM1_0676	product=Peptidyl-prolyl+cis-trans+isomerase+D%2C-like+protein	0.959	0.017	0.943	0.003	0.439	0.998	-1.17944	-1.90932	-0.38596	-1.08469	-1.75913	-0.361877	-1.37511	-2.15648	-0.590616	0.0947455	-0.261452	0.451111	-0.195677	-0.731016	0.32331	-0.290422	-0.77742	0.164085	7.54155	6.72402	6.78969	6.58839
CJM1_0677	ADN90889	651956	653338	1383	+	gene=ftsA	product=Cell+division+protein+FtsA	0.619	0.002	0.013	0.004	0.016	0.907	-0.391842	-1.09629	0.326285	-1.57724	-2.43625	-0.626163	-0.908464	-1.85617	0.0526785	-1.1854	-2.02572	-0.322703	-0.516622	-1.32369	0.314232	0.668775	-0.385946	1.74759	5.58451	5.31291	4.49126	4.95481
CJM1_0678	ADN90890	653354	654466	1113	+	gene=ftsZ	product=Cell+division+protein+ftsZ	0.006	0.005	0.013	0.323	0.795	0.906	0.11966	-0.515082	0.729396	-1.66903	-2.37359	-0.936643	-0.15297	-0.624174	0.371849	-1.78869	-2.54884	-0.981493	-0.27263	-0.804687	0.299348	1.51606	0.868161	2.18812	6.18909	6.27203	5.03221	6.08306
CJM1_0679	ADN90891	654621	655433	813	+	gene=flgF	product=Flagellar+basal-body+rod+protein	0.997	0.998	0.999	0.698	0.862	0.749	0.956309	0.417103	1.55553	0.48246	-0.0419581	1.0207	1.08689	0.453186	1.7262	-0.473849	-0.85264	-0.118643	0.130577	-0.352038	0.599725	0.604426	0.198448	1.02318	7.05948	7.72234	7.3939	7.81285
CJM1_0680	ADN90892	655462	656253	792	+	gene=flgG	product=Flagellar+basal-body+rod+protein+FlgG	0.993	0.982	0.993	0.019	0.323	0.962	-0.413295	-0.761764	-0.0604317	0.11732	-0.216029	0.470952	-0.290294	-0.605448	0.019179	0.530615	0.162563	0.890963	0.123001	-0.245447	0.501358	-0.407614	-0.725641	-0.0535899	6.81002	6.52354	6.89134	6.6088
CJM1_0681	ADN90893	656319	657749	1431	-	gene=glnA	product=Glutamine+synthetase	0.961	0.996	0.994	0.975	0.92	0.19	-1.05166	-1.63215	-0.440308	-0.312337	-0.752092	0.181117	-0.665365	-1.10296	-0.167644	0.739324	0.221272	1.22177	0.386297	-0.106385	0.861688	-0.353027	-0.63989	-0.0564422	7.70696	6.978	7.49046	7.24576
CJM1_0682	ADN90894	657952	658647	696	+	CJM1_0682	product=Putative+uncharacterized+protein	0.07	0.271	0.019	0.335	0.135	0.639	0.0405251	-0.568785	0.644164	-1.48078	-2.14024	-0.817184	-0.252662	-8.562	8.26894	-1.5213	-2.13362	-0.854861	-0.293187	-8.56485	8.25058	1.22811	-6.90317	9.63684	5.43926	5.46735	4.41287	5.26413
CJM1_0683	ADN90895	658644	659897	1254	+	CJM1_0683	product=Peptidase%2C+U32+family	0.109	0.004	0.102	0.001	0.244	0.801	1.31293	0.0447156	2.67204	-0.761277	-2.01205	0.531063	-0.293179	-1.68674	1.08757	-2.07421	-3.34568	-0.865799	-1.60611	-3.06698	-0.316186	0.468097	-0.794	1.71573	4.21311	5.12317	3.68543	4.00989
CJM1_0684	ADN90896	659898	660392	495	+	gene=purE	product=Phosphoribosylaminoimidazole+carboxylase+catalytic+subunit	0.032	0.004	0.011	0.06	0.09	0.539	0.00794012	-0.452496	0.468828	-1.10839	-2.69272	0.372693	-0.188684	-0.581149	0.203767	-1.11633	-2.64783	0.394837	-0.196624	-0.563835	0.199286	0.919702	-0.564726	2.46869	6.31828	6.32378	5.55	6.18749
CJM1_0685	ADN90897	660402	660938	537	+	CJM1_0685	product=Putative+uncharacterized+protein	0.087	0.005	0.02	0.045	0.084	0.544	1.28414	0.485438	2.10546	-0.150162	-1.09487	0.894074	1.04206	0.291077	1.78471	-1.4343	-2.31293	-0.517998	-0.242081	-0.957962	0.479828	1.19222	0.302384	1.95023	4.75426	5.64436	4.65018	5.47656
CJM1_0686	ADN90898	660950	661813	864	+	gene=glyQ	product=Glycyl-tRNA+synthetase+alpha+subunit	0.399	0.003	0.021	0.004	0.029	0.633	2.21627	0.671529	3.83509	0.531957	-1.13806	2.07479	1.12579	-0.583094	2.86382	-1.68431	-2.88943	-0.435806	-1.09048	-2.40528	0.206943	0.593831	-0.804168	1.92777	2.98274	4.51894	3.35146	3.76308
CJM1_0687	ADN90899	661800	662525	726	+	CJM1_0687	product=UPF0135+protein	0.52	0.003	0.015	0.002	0.021	0.77	0.181923	-0.126081	0.468551	0.167913	-0.123309	0.455688	0.355948	0.0610392	0.651781	-0.01401	-0.259651	0.240504	0.174025	-0.116236	0.481906	0.188035	-0.080714	0.472207	6.53813	6.66423	6.65452	6.78485
CJM1_0688	ADN90900	662535	663251	717	+	CJM1_0688	product=Putative+uncharacterized+protein	0.284	0.104	0.289	0.226	0.489	0.77	0.299129	-0.572223	1.14026	-1.45075	-2.36524	-0.573015	-0.796141	-1.72576	0.163478	-1.74988	-2.72007	-0.715784	-1.09527	-2.1205	-0.0743762	0.654606	-0.365568	1.73975	5.77999	5.98733	4.77441	5.22814
CJM1_0689	ADN90901	663452	663736	285	+	CJM1_0689	product=Hypothetical+protein	0.776	0.002	0.084	0	0.029	0.949	-0.500714	-1.28191	0.221053	-1.59033	-2.46014	-0.688023	-1.01998	-9.52344	8.47926	-1.08961	-1.75147	-0.409752	-0.519269	-9.06431	8.77728	0.570343	-7.98656	9.9062	6.21091	5.86384	5.10858	5.50391
CJM1_0690	ADN90902	663783	664403	621	+	gene=waaA	product=3-deoxy-D-manno-octulosonic-acid+transferase	0.895	0.011	0.07	0.002	0.004	0.871	1.2481	-7.24247	10.2335	-0.739751	-2.03196	0.564275	-0.356754	-1.42359	0.747426	-1.98785	-11.076	6.99819	-1.60485	-10.68	7.11115	0.382997	-0.720182	1.55829	3.99212	4.85724	3.47937	3.74484
CJM1_0691	ADN90903	664384	665136	753	+	CJM1_0691	product=Pseudouridine+synthase	0.973	0.067	0.282	0.001	0.006	0.8	-1.62898	-2.5638	-0.719134	-1.05989	-1.76362	-0.275072	-1.30749	-2.06259	-0.484579	0.569092	-0.017286	1.11077	0.321485	-0.297911	0.949105	-0.247607	-0.591318	0.0914555	7.90295	6.77382	7.16829	6.99666
CJM1_0692	ADN90904	665204	666541	1338	+	gene=ffh	product=Signal+recognition+particle+protein	0.985	0.425	0.973	0.277	0.107	0.661	0.545567	-0.0579249	1.18137	-1.11522	-1.79681	-0.445235	0.216098	-0.190654	0.647441	-1.66079	-2.50668	-0.837567	-0.329469	-1.00847	0.305382	1.33132	0.694228	2.03409	5.7047	6.08286	4.93169	5.85449
CJM1_0693	ADN90905	666606	666833	228	+	gene=rpsP	product=30S+ribosomal+protein+S16	0.006	0	0.002	0.008	0.146	0.989	1.43962	0.546785	2.29557	0.0843734	-0.685677	0.810828	1.30205	0.562168	2.08429	-1.35525	-2.11335	-0.50942	-0.13757	-0.865237	0.715001	1.21768	0.52627	1.94589	5.95104	6.94891	6.00952	6.85355
CJM1_0694	ADN90906	666836	667078	243	+	CJM1_0694	product=predicted+RNA-binding+protein+%28contains+KH+domain%29	0.017	0	0.006	0.006	0.089	0.992	0.1044	-0.251061	0.453738	-0.316764	-0.661074	0.0381292	-0.29507	-0.636243	0.0618724	-0.421163	-0.799077	-0.0199762	-0.399469	-0.761384	-0.0188198	0.0216943	-0.370521	0.441588	6.34987	6.42224	6.13031	6.14535
CJM1_0695	ADN90907	667071	667610	540	+	gene=rimM	product=Ribosome+maturation+factor+rimM	0.044	0	0.007	0	0.031	1	-0.077025	-0.383935	0.241085	-0.603999	-1.078	-0.124172	-0.105298	-0.410687	0.240685	-0.526974	-0.991309	-0.0983037	-0.0282731	-0.313783	0.247627	0.498701	0.0504059	0.963203	6.25448	6.20109	5.83582	6.18149
CJM1_0696	ADN90908	667607	668206	600	+	gene=trmD	product=tRNA+%28guanine-N%281%29-%29-methyltransferase	0.787	0.001	0.047	0.002	0.018	0.888	-0.00195364	-0.551253	0.499997	-0.0876402	-0.557434	0.396303	-0.0110637	-0.527844	0.457172	-0.0856866	-0.494058	0.390408	-0.00911001	-0.46001	0.453134	0.0765766	-0.376012	0.514705	5.4913	5.48995	5.43056	5.48363
CJM1_0697	ADN90909	668321	668677	357	+	gene=rplS	product=50S+ribosomal+protein+L19	0.017	0.003	0.009	0.018	0.262	0.951	0.0263053	-0.264511	0.318049	-0.186503	-0.478384	0.134852	-0.310711	-0.668479	0.0349493	-0.212808	-0.512	0.0786924	-0.337016	-0.707435	0.0129932	-0.124208	-0.4758	0.229534	6.22383	6.24206	6.09456	6.00846
CJM1_0698	ADN90910	668810	669223	414	+	CJM1_0698	product=Transthyretin	0.997	0.999	0.997	0.613	0.445	0.323	0.201894	-0.118795	0.539352	-0.204976	-0.532009	0.11716	-0.172402	-0.483171	0.130312	-0.40687	-0.797326	-0.0482899	-0.374296	-0.729846	-0.00980794	0.0325737	-0.342819	0.387172	6.24735	6.38729	6.10527	6.12785
CJM1_0699	ADN90911	669247	670587	1341	+	gene=aroH	product=Phospho-2-dehydro-3-deoxyheptonate+aldolase	0.996	0.942	0.992	0.004	0.125	0.993	0.819377	-0.254823	1.89333	-0.680791	-1.63796	0.323128	-0.531877	-1.60917	0.534346	-1.50017	-2.48919	-0.478549	-1.35125	-2.37531	-0.319864	0.148914	-0.959774	1.23711	4.87086	5.43881	4.39897	4.50219
CJM1_0700	ADN90912	670584	670913	330	+	CJM1_0700	product=Putative+uncharacterized+protein	0.998	0.754	0.988	0.003	0.025	0.993	0.85551	0.297076	1.43025	-0.285779	-0.802625	0.271391	0.199227	-0.119897	0.539458	-1.14129	-1.80293	-0.507756	-0.656283	-1.17448	-0.0973256	0.485006	0.000733993	0.960746	6.13049	6.72349	5.93241	6.26859
CJM1_0701	ADN90913	671351	674953	3603	+	gene=dnaE	product=DNA+polymerase+III+subunit+alpha	0.063	0.008	0.012	0.037	0.128	0.802	-0.0362833	-0.352745	0.306481	-0.459101	-0.862662	-0.0770056	-0.265157	-0.611559	0.0718504	-0.422818	-0.813081	-0.0493203	-0.228874	-0.567775	0.107514	0.193943	-0.184612	0.569435	6.30665	6.2815	5.98842	6.12286
CJM1_0702	ADN90914	674966	675598	633	-	CJM1_0702	product=Putative+uncharacterized+protein	0.141	0.003	0.064	0.009	0.258	0.992	1.24118	0.249911	2.20508	-0.231057	-1.40562	0.973279	-0.193581	-1.16127	0.786461	-1.47223	-2.64993	-0.125381	-1.43476	-2.54727	-0.304324	0.0374752	-1.1919	1.23295	4.5428	5.40312	4.38265	4.40862
CJM1_0703	ADN90915	675634	676383	750	-	gene=flaC	product=Flagellin+C	0.399	0.994	0.981	0.995	0.987	0.174	0.492686	0.105421	0.889861	0.490551	0.0725638	0.918981	0.483726	0.0493617	0.90493	-0.00213573	-0.330481	0.340525	-0.00895992	-0.365433	0.356784	-0.0068242	-0.346356	0.35471	8.22113	8.56264	8.56116	8.55643
CJM1_0704	ADN90916	676421	676891	471	-	CJM1_0704	product=Probable+integral+membrane+protein	0.059	0.263	0.738	0.86	0.975	0.881	-0.230056	-0.671046	0.243522	-0.674443	-1.17869	-0.145679	-0.620875	-1.1231	-0.101843	-0.444387	-0.889354	-0.0109375	-0.390818	-0.832011	0.0474252	0.0535686	-0.445449	0.562102	6.23753	6.07807	5.77005	5.80718
CJM1_0705	ADN90917	676904	677719	816	-	CJM1_0705	product=Putative+DNA+methylase	0.557	0.369	0.495	0.005	0.16	0.965	1.77941	0.380977	3.07057	-0.19491	-1.83051	1.27393	-0.102486	-1.17048	0.896561	-1.97432	-3.65445	-0.414425	-1.88189	-3.10068	-0.687113	0.0924245	-1.23701	1.63797	3.88073	5.11412	3.74563	3.80969
CJM1_0706	ADN90918	677716	678903	1188	-	CJM1_0706	product=Peptidase%2C+M48+family	0.987	0.497	0.972	0.014	0.238	0.976	1.57913	0.36819	2.79906	0.115897	-1.16053	1.38906	0.183593	-0.920719	1.33247	-1.46323	-2.73353	-0.254197	-1.39553	-2.57073	-0.224827	0.0676965	-1.15895	1.24778	4.26473	5.3593	4.34506	4.39199
CJM1_0707	ADN90919	679030	679215	186	+	CJM1_0707	product=Putative+uncharacterized+protein	0.693	0.003	0.267	0	0.143	1	1.77944	0.734112	2.87593	0.143225	-0.87642	1.17691	0.441429	-0.515418	1.44546	-1.63621	-2.88546	-0.454147	-1.33801	-2.54245	-0.152478	0.298204	-0.748558	1.43877	3.85359	5.087	3.95286	4.15956
CJM1_0708	ADN90920	679212	679754	543	-	gene=mog	product=Molybdopterin+biosynthesis+mog+protein	0.011	0.007	0.015	0.264	0.671	0.856	0.63436	-0.0344367	1.32875	-0.691415	-1.46918	-0.0156081	-0.0404573	-0.458994	0.390394	-1.32578	-2.22801	-0.494063	-0.674817	-1.34529	-0.0226687	0.650958	-0.0366376	1.38778	5.57407	6.01378	5.09482	5.54603
CJM1_0709	ADN90921	679775	680758	984	-	gene=corA	product=Magnesium+transport+protein+corA	0.899	0.911	0.988	0.459	0.902	0.919	-0.53492	-0.923978	-0.11159	-0.379008	-0.74516	0.00819833	-0.466459	-0.856191	-0.0729245	0.155913	-0.119084	0.455756	0.0684616	-0.237094	0.355246	-0.087451	-0.356784	0.187454	7.59896	7.22818	7.33625	7.27564
CJM1_0710	ADN90922	680875	681921	1047	+	CJM1_0710	product=ABC+transporter%2C+periplasmic+substrate-binding+protein	0.994	0.954	0.898	0.033	0.009	0.183	-0.249287	-0.570046	0.0797563	0.0860582	-0.196651	0.368018	0.0002211	-0.285314	0.252578	0.335345	0.01476	0.621364	0.249508	-0.0500787	0.536743	-0.0858371	-0.336148	0.166254	7.00703	6.83424	7.06668	7.00718
CJM1_0711	ADN90923	681932	683257	1326	+	gene=glpQ-2	product=Glycerophosphoryl+diester+phosphodiesterase	0.753	0.888	0.863	0.32	0.32	0.455	1.2831	0.202913	2.36612	-0.408666	-1.36784	0.640965	0.502135	-0.400753	1.44304	-1.69177	-2.5955	-0.708247	-0.780969	-1.70328	0.15191	0.910801	0.0158118	1.76151	4.22707	5.11645	3.94381	4.57513
CJM1_0712	ADN90924	683257	684063	807	+	CJM1_0712	product=Putative+uncharacterized+protein	1	0.813	0.864	0.004	0.006	0.59	0.498578	-1.02236	2.07529	-0.45724	-1.99957	1.11958	-0.255877	-1.8229	1.46247	-0.955817	-1.67516	-0.215017	-0.754454	-1.61186	0.145917	0.201363	-0.70787	1.16066	5.17611	5.5217	4.85918	4.99875
CJM1_0713	ADN90925	684060	684899	840	+	CJM1_0713	product=ABC+transporter%2C+permease+protein	0.946	0.946	0.908	0.153	0.14	0.408	0.0304999	-0.482953	0.584722	0.983026	0.380825	1.61722	0.559248	0.0844972	1.01106	0.952526	0.339697	1.53749	0.528749	0.143217	0.94623	-0.423777	-0.967089	0.133545	9.13074	9.15188	9.81212	9.51838
CJM1_0714	ADN90926	684900	685679	780	+	CJM1_0714	product=Putative+ABC+transport+system+permease	0.999	0.995	0.921	0.023	0.013	0.168	-0.0575899	-1.28018	1.17547	-1.4878	-2.90512	0.0532066	-0.678033	-2.0821	0.711638	-1.43021	-2.95478	0.152847	-0.620443	-2.25238	0.989714	0.809763	-0.933666	2.66905	4.04571	4.0058	3.01445	3.57574
CJM1_0715	ADN90927	685683	686672	990	+	gene=potA	product=ABC+transporter%2C+ATP-binding+protein	1	0.959	0.869	0.01	0.007	0.339	0.268701	-0.169337	0.680194	0.676915	0.208152	1.13808	0.493614	0.0888944	0.885955	0.408214	0.0318185	0.841857	0.224913	-0.136201	0.552846	-0.1833	-0.61032	0.223938	7.98695	8.1732	8.45616	8.3291
CJM1_0716	ADN90928	686669	687307	639	+	CJM1_0716	product=HAD-superfamily+subfamily+IB+hydrolase	0.999	0.738	0.797	0.008	0.005	0.586	2.73317	0.869255	4.73579	0.707291	-0.855064	2.26716	0.232046	-1.44607	1.92772	-2.02588	-3.67025	-0.209707	-2.50112	-4.28046	-0.702713	-0.475245	-1.97771	0.929479	2.94137	4.83586	3.43163	3.10221
CJM1_0717	ADN90929	687331	688086	756	-	gene=hisJ	product=Histidine-binding+protein	0.007	0.311	0.028	0.984	0.924	0.078	0.674651	-0.231969	1.62982	-0.904319	-2.00025	0.179421	-0.122686	-1.15656	0.765347	-1.57897	-2.5253	-0.611328	-0.797336	-1.63102	0.110937	0.781634	-0.199176	1.79127	4.82109	5.28873	4.19427	4.73605
CJM1_0718	ADN90930	688406	688630	225	+	CJM1_0718	product=Putative+uncharacterized+protein	0.999	0.872	0.995	0.004	0.018	0.911	-0.259328	-0.763375	0.255933	-0.69759	-8.68026	7.42808	-0.731411	-1.31807	-0.138414	-0.438262	-8.31708	7.67113	-0.472083	-0.936415	-0.00638311	-0.0338212	-8.1588	7.97122	6.02258	5.84282	5.53904	5.5156
CJM1_0719	ADN90931	688596	689045	450	+	CJM1_0719	product=Putative+periplasmic+protein	0.999	0.953	0.991	0.003	0.006	0.668	0.110531	-0.144493	0.349332	-0.0689722	-0.327527	0.194998	0.0450141	-0.192551	0.306616	-0.179503	-0.439768	0.0840756	-0.0655168	-0.321792	0.197843	0.113986	-0.159687	0.371	6.95059	7.0272	6.90278	6.98179
CJM1_0720	ADN90932	689067	690995	1929	+	CJM1_0720	product=Putative+uncharacterized+protein	1	0.928	0.98	0.009	0.017	0.679	1.58802	0.724952	2.42515	1.17219	0.368152	1.95705	1.71977	0.876262	2.58808	-0.415829	-0.836105	-0.0401532	0.131751	-0.496965	0.732199	0.547579	0.0783296	1.05886	5.49528	6.59601	6.30778	6.68733
CJM1_0721	ADN90933	691007	694156	3150	+	CJM1_0721	product=Adhesive+protein+CupB5%2C+putative	0.998	0.828	0.825	0.009	0.01	0.5	2.72506	0.80186	4.52741	0.0332246	-1.77842	1.92039	0.734409	-0.903177	2.2722	-2.69184	-4.44811	-0.686274	-1.99065	-3.64942	-0.237432	0.701184	-0.928403	2.31149	2.73908	4.62795	2.76211	3.24813
CJM1_0722	ADN90934	694126	694311	186	+	CJM1_0722	product=Conserved+domain+protein	0.998	0.991	0.921	0.098	0.008	0.049	0.155907	-0.221804	0.593623	-0.296285	-0.726654	0.16247	-0.205835	-0.599462	0.240047	-0.452192	-0.929551	0.0276032	-0.361743	-0.804235	0.0946998	0.0904493	-0.406663	0.526058	5.85953	5.9676	5.65416	5.71686
CJM1_0723	ADN90935	694321	696009	1689	+	CJM1_0723	product=Putative+outer-membrane+protein	1	0.967	0.846	0.021	0.007	0.276	-0.664137	-1.16677	-0.174899	-0.739422	-1.27226	-0.198654	-0.913303	-1.46458	-0.328184	-0.0752852	-0.440152	0.239306	-0.249166	-0.694206	0.162669	-0.173881	-0.638773	0.25848	6.65967	6.19932	6.14714	6.02662
CJM1_0730	ADN90936	702719	703900	1182	+	CJM1_0730	product=Cj81-040	0.997	0.377	0.742	0.002	0.193	0.8	0.18456	-0.281207	0.667527	-0.680356	-10.0235	8.66526	-0.259405	-0.657084	0.118893	-0.864916	-10.2986	8.65036	-0.443965	-0.930556	0.0355059	0.42095	-9.15126	9.858	5.93443	6.06236	5.46284	5.75462
CJM1_0731	ADN90937	704117	704908	792	+	gene=hrcA	product=Heat-inducible+transcription+repressor+hrcA	0.999	0.904	0.997	0.003	0.578	0.994	0.83874	-3.20046	4.74915	-0.666049	-4.48578	3.34121	0.359653	-3.83469	4.36498	-1.50479	-2.37541	-0.696119	-0.479087	-1.16114	0.22136	1.0257	0.375573	1.73457	5.38708	5.96845	4.92541	5.63637
CJM1_0732	ADN90938	704905	705435	531	+	gene=grpE	product=Protein+grpE	0.955	0.964	0.928	0.658	0.305	0.18	0.745747	-0.762158	2.20407	0.0345771	-4.05839	4.42245	0.345269	-1.14214	1.763	-0.71117	-4.71552	3.55837	-0.400478	-0.907587	0.181761	0.310692	-3.91447	4.27686	5.35245	5.86936	5.37641	5.59177
CJM1_0733	ADN90939	705458	707329	1872	+	gene=dnaK	product=Chaperone+protein+dnaK	0.951	0.979	0.777	0.747	0.145	0.056	-0.453409	-0.818149	-0.08295	-0.436786	-0.789077	-0.0529803	-0.269853	-0.605729	0.0951644	0.0166226	-0.291916	0.317889	0.183557	-0.0966992	0.465127	0.166934	-0.109985	0.439228	7.42539	7.11111	7.12263	7.23834
CJM1_0734	ADN90940	707589	708611	1023	+	CJM1_0734	product=Putative+uncharacterized+protein	0.918	0.075	0.448	0.018	0.408	0.513	0.824608	-3.29804	4.82701	-0.737434	-4.58027	3.29392	0.0877501	-3.83921	4.3127	-1.56204	-2.43027	-0.61732	-0.736858	-1.40568	0.0573951	0.825184	0.125762	1.50276	5.3288	5.90037	4.81765	5.38962
CJM1_0735	ADN90941	708681	709022	342	+	CJM1_0735	product=Putative+uncharacterized+protein	0.648	0.356	0.424	0.055	0.14	0.613	0.397974	-0.224854	1.03402	-0.982439	-1.6721	-0.280785	-0.306195	-1.78505	1.20833	-1.38041	-2.17223	-0.569487	-0.704169	-2.32884	0.899152	0.676244	-0.830877	2.25183	5.43059	5.70644	4.74962	5.21835
CJM1_0736	ADN90942	709072	710241	1170	-	gene=aspC	product=Aspartate+aminotransferase	0.09	0.072	0.447	0.527	0.898	0.915	1.52893	0.570636	2.59509	1.78428	0.833921	2.84211	1.66308	0.784171	2.68504	0.25535	-0.3314	0.784797	0.134149	-0.374333	0.638975	-0.1212	-0.690766	0.465794	9.52877	10.5885	10.7655	10.6815
CJM1_0737	ADN90943	710414	711052	639	-	gene=cysE	product=Serine+acetyltransferase	0.766	0.075	0.118	0	0.002	0.571	2.70556	0.897667	4.58543	0.596049	-1.0773	2.24683	0.24359	-1.45047	1.99954	-2.10951	-3.87722	-0.400429	-2.46197	-4.23088	-0.784398	-0.352459	-1.97295	1.23128	3.12742	5.00277	3.54057	3.29626
CJM1_0738	ADN90944	711053	712885	1833	-	gene=speA	product=arginine+decarboxylase	0.789	0.012	0.067	0.001	0.02	0.699	-0.377142	-1.97605	1.21493	-1.81388	-3.22275	-0.357279	-1.12825	-2.11843	-0.0705255	-1.43674	-3.33465	0.540655	-0.751112	-2.42051	0.862646	0.685627	-0.73383	2.10784	5.20091	4.93949	3.94362	4.41886
CJM1_0739	ADN90945	712885	714111	1227	-	gene=hisS	product=Histidyl-tRNA+synthetase	0.746	0.126	0.042	0.069	0.023	0.393	2.01788	0.508768	3.46002	-0.494854	-2.2526	1.36496	-0.293379	-2.09488	1.52708	-2.51274	-4.03921	-1.00185	-2.31126	-3.75695	-0.867055	0.201474	-1.60829	1.92171	2.79938	4.19807	2.45638	2.59603
CJM1_0740	ADN90946	714108	714686	579	-	gene=tmk	product=Thymidylate+kinase	0.97	0.174	0.472	0.007	0.019	0.788	-1.0669	-1.72012	-0.324397	-1.09591	-1.74201	-0.2958	-0.804426	-1.42692	-0.0951071	-0.0290076	-0.443128	0.416812	0.262472	-0.0691624	0.617053	0.291479	-0.0671749	0.658115	7.65077	6.91125	6.89115	7.09319
CJM1_0741	ADN90947	714677	715153	477	-	gene=coaD	product=Phosphopantetheine+adenylyltransferase	0.589	0.514	0.563	0.005	0.145	0.965	-0.00426254	-0.511621	0.547035	-0.623216	-1.47586	0.274034	-0.59652	-1.42154	0.308314	-0.618953	-1.45128	0.280536	-0.592257	-1.39632	0.251558	0.0266965	-1.10813	1.13959	5.56848	5.56553	5.1365	5.15501
CJM1_0742	ADN90948	715193	715756	564	-	CJM1_0742	product=Probable+aromatic+acid+decarboxylase	0.646	0.172	0.516	0.298	0.36	0.831	0.489484	-0.962176	1.95627	-1.13213	-2.19379	-0.0796476	-0.277741	-1.33733	0.732638	-1.62161	-3.35891	-0.0283592	-0.767225	-2.42367	0.783052	0.85439	-0.357538	2.11518	4.4875	4.82678	3.70276	4.29498
CJM1_0743	ADN90949	715753	716415	663	-	gene=flgA	product=Flagellar+basal-body+P-ring+formation+protein+FlgA%2C+putative	0.959	0.184	0.7	0.016	0.183	0.885	0.57063	0.0694052	1.03661	-0.295723	-0.791677	0.223158	0.417295	0.0176138	0.856374	-0.866353	-1.42048	-0.282037	-0.153335	-0.620415	0.335999	0.713018	0.227537	1.24915	5.85767	6.2532	5.65269	6.14691
CJM1_0744	ADN90950	716499	716966	468	-	CJM1_0744	product=Putative+periplasmic+protein	0.779	0.624	0.675	0.25	0.262	0.559	-0.236462	-0.614292	0.144344	-0.259261	-0.606073	0.114512	0.0182724	-0.330464	0.37008	-0.0227992	-0.344614	0.339272	0.254734	-0.101859	0.620985	0.277533	-0.0736436	0.603096	8.76658	8.60267	8.58687	8.77924
CJM1_0745	ADN90951	720541	720906	366	-	CJM1_0745	product=hypothetical+protein	0.298	0.85	0.724	0.92	0.868	0.323	0.0279727	-0.404447	0.531052	-0.607297	-1.09054	-0.11993	-0.479138	-0.924521	-0.0159354	-0.635269	-1.18883	-0.136943	-0.507111	-1.01142	-0.0105686	0.128159	-0.406229	0.666334	6.15429	6.17368	5.73335	5.82218
CJM1_0746	ADN90952	721035	721349	315	-	CJM1_0746	product=Hypothetical+protein	0.06	0.116	0.114	0.692	0.653	0.474	1.93184	0.561968	3.2838	0.143866	-0.857915	1.26082	0.277036	-0.820894	1.43177	-1.78797	-2.99843	-0.550864	-1.6548	-3.03678	-0.345454	0.13317	-0.737607	1.02753	4.02323	5.36228	4.12295	4.21526
CJM1_0747	ADN90953	721359	722129	771	-	CJM1_0747	product=Lipoprotein%2C+NLPA+family	0.682	0.995	0.971	0.995	0.954	0.11	0.704901	0.169563	1.31174	1.03308	0.448261	1.66111	0.880384	0.307474	1.50307	0.328178	-0.070693	0.682605	0.175483	-0.110268	0.449681	-0.152695	-0.552112	0.274748	6.08473	6.57333	6.80081	6.69497
CJM1_0748	ADN90954	722176	722949	774	-	CJM1_0748	product=Lipoprotein%2C+NLPA+family	0.862	0.997	0.993	0.987	0.963	0.321	0.352765	-0.748319	1.50126	-1.57114	-2.90089	-0.0627793	-1.24308	-2.37277	-0.160117	-1.9239	-3.54452	-0.335399	-1.59584	-2.87486	-0.271848	0.328062	-1.29787	1.80743	4.43975	4.68427	3.35072	3.57811
CJM1_0749	ADN90955	723141	724067	927	-	CJM1_0749	product=ABC+transporter%2C+permease+protein	0.439	0.005	0.01	0.006	0.013	0.736	0.121507	-0.429153	0.64319	-0.894406	-1.61522	-0.152551	-0.435754	-1.46725	0.474937	-1.01591	-1.73517	-0.2662	-0.55726	-1.54801	0.405723	0.458652	-0.621262	1.55497	5.52284	5.60706	4.90288	5.2208
CJM1_0750	ADN90956	724049	725059	1011	-	gene=metN	product=Methionine+import+ATP-binding+protein+metN	0.065	0.083	0.021	0.253	0.144	0.423	0.10823	-0.36135	0.597951	-0.768353	-1.74879	0.249591	-0.542189	-1.06679	-0.0744941	-0.876584	-1.82376	0.135311	-0.650419	-1.23332	-0.140119	0.226165	-0.81395	1.19745	5.87801	5.95303	5.34543	5.50219
CJM1_0751	ADN90957	725064	727676	2613	-	gene=valS	product=Valyl-tRNA+synthetase	0.129	0.447	0.412	0.479	0.435	0.475	-0.361849	-0.782348	0.0573723	0.662351	0.175718	1.14196	0.0931335	-0.161017	0.354416	1.0242	0.410279	1.61666	0.454982	0.0377733	0.880666	-0.569218	-1.05574	-0.0954651	7.45447	7.20366	7.91358	7.51903
CJM1_0752	ADN90958	727699	728718	1020	-	CJM1_0752	product=Putative+periplasmic+protein	0.117	0.011	0.013	0.039	0.077	0.645	0.0609479	-0.377916	0.472796	-0.443159	-4.61256	3.28835	-0.310068	-0.727873	0.112848	-0.504107	-4.55746	3.13525	-0.371016	-0.80687	0.0702479	0.133091	-3.55222	4.29351	5.76121	5.80345	5.45403	5.54629
CJM1_0753	ADN90959	728847	730877	2031	+	gene=rep	product=ATP-dependent+DNA+helicase	0.983	0.326	0.339	0.008	0.003	0.565	0.777602	-2.98503	4.83174	-0.382491	-4.27287	3.73936	-0.157239	-8.65234	9.48902	-1.16009	-2.03878	-0.186497	-0.934841	-9.12759	8.10951	0.225253	-7.92051	9.24424	5.33494	5.87393	5.06981	5.22595
CJM1_0754	ADN90960	731012	731665	654	+	gene=peb2	product=Major+antigenic+peptide+PEB2	0.941	0.993	0.937	0.953	0.489	0.041	1.59322	-3.23737	5.94769	-0.681571	-2.49936	1.06341	-0.292441	-1.93405	1.22532	-2.27479	-6.50916	2.09792	-1.88566	-6.23293	2.6135	0.38913	-1.27862	1.88381	3.55181	4.65614	3.07938	3.3491
CJM1_0755	ADN90961	731763	732290	528	+	gene=tpx	product=Probable+thiol+peroxidase	0.991	0.989	0.984	0.501	0.463	0.477	-0.427045	-0.756332	-0.0895861	-0.23785	-0.543318	0.0687155	-0.33986	-0.654636	0.0103097	0.189195	-0.071913	0.46343	0.0871856	-0.20539	0.359551	-0.102009	-0.360589	0.143822	7.32593	7.02992	7.16106	7.09035
CJM1_0756	ADN90962	732560	735334	2775	+	gene=napA	product=Periplasmic+nitrate+reductase	0.002	0.007	0.004	0.974	0.87	0.06	-0.0772229	-0.463191	0.385986	0.491915	0.0127808	0.941912	0.288145	-0.126844	0.703322	0.569138	0.144389	0.998396	0.365368	-0.00361116	0.731146	-0.20377	-0.615298	0.221238	8.02025	7.96673	8.36122	8.21998
CJM1_0757	ADN90963	735352	736092	741	+	gene=napG	product=Ferredoxin-type+protein+NapG	0.003	0.001	0.002	0.114	0.219	0.705	-0.186962	-0.473367	0.100568	-0.185182	-0.464875	0.0735532	-0.0166343	-0.27167	0.251213	0.00178056	-0.274102	0.269804	0.170328	-0.115972	0.437273	0.168548	-0.0914674	0.430164	6.42878	6.29919	6.30042	6.41725
CJM1_0758	ADN90964	736092	736871	780	+	gene=napH	product=Iron-sulfur+cluster-binding+protein+napH	0.028	0	0.002	0.006	0.01	0.618	0.980827	0.248349	1.80259	0.0451162	-0.824953	0.940214	0.441541	-0.599795	1.44045	-0.935711	-1.69685	-0.123047	-0.539286	-1.42624	0.414854	0.396424	-0.664199	1.44133	4.63394	5.31379	4.66521	4.93999
CJM1_0759	ADN90965	736868	737392	525	+	gene=napB	product=Periplasmic+nitrate+reductase%2C+small+subunit	0.006	0	0.001	0.032	0.036	0.469	-0.683812	-1.26529	-0.0947123	-0.856176	-1.47282	-0.258264	-1.13953	-1.80889	-0.473981	-0.172364	-0.516348	0.177957	-0.455714	-0.934059	0.0378082	-0.283351	-0.809042	0.208775	6.83874	6.36475	6.24528	6.04888
CJM1_0760	ADN90966	737397	738311	915	+	gene=napL	product=NapL	0.089	0.002	0.059	0	0.206	0.905	0.175403	-0.12598	0.482524	0.173535	-0.133051	0.453	0.344663	-0.0108721	0.680091	-0.00186825	-0.276378	0.284189	0.16926	-0.134474	0.492242	0.171128	-0.149877	0.472483	7.60729	7.72887	7.72758	7.84619
CJM1_0761	ADN90967	738304	738642	339	+	gene=napD	product=NapD+protein	0.082	0	0.019	0	0.164	0.988	1.46143	0.553416	2.35502	-0.395315	-1.22683	0.455117	0.247118	-0.666196	1.23053	-1.85675	-2.88551	-0.844084	-1.21431	-2.3599	-0.029693	0.642433	-0.366299	1.72561	4.1192	5.13218	3.84519	4.29049
CJM1_0762	ADN90968	738652	738825	174	+	CJM1_0762	product=Putative+uncharacterized+protein	0.466	0.001	0.096	0.405	0.461	0.828	0.671597	-0.169431	1.59339	-0.0074562	-1.18486	1.15037	0.276663	-8.76272	9.37115	-0.679053	-1.52073	0.226659	-0.394934	-9.77456	8.44537	0.284119	-9.02292	9.34891	5.05391	5.51942	5.04874	5.24567
CJM1_0763	ADN90969	738904	739152	249	+	CJM1_0763	product=Putative+uncharacterized+protein	0.978	0.043	0.943	0	0.193	0.997	0.062569	-0.409076	0.571086	-0.744116	-1.57228	0.089532	-0.490605	-4.29791	3.44764	-0.806685	-1.68431	0.0291111	-0.553174	-4.42634	3.38407	0.253511	-3.63233	4.03511	5.77917	5.82254	5.26339	5.43911
CJM1_0764	ADN90970	739149	739640	492	+	CJM1_0764	product=Putative+uncharacterized+protein	0.876	0.001	0.146	0.001	0.041	0.987	0.8846	-0.144658	1.94368	-0.276558	-1.29645	0.783908	0.154323	-4.31547	3.85431	-1.16116	-2.00612	-0.333005	-0.730277	-5.05727	3.06473	0.430881	-3.87053	4.15612	5.18295	5.79611	4.99125	5.28992
CJM1_0765	ADN90971	739609	740727	1119	+	gene=cca	product=PolyA+polymerase+family+protein	0.853	0.008	0.193	0	0.02	0.945	1.91002	1.26295	2.62671	2.3917	1.497	3.25418	2.07079	1.42299	2.80982	0.481687	-0.197273	1.17169	0.160778	-0.358845	0.67207	-0.320909	-1.05508	0.390168	5.39867	6.72259	7.05647	6.83403
CJM1_0766	ADN90972	740724	741548	825	+	gene=purU	product=Formyltetrahydrofolate+deformylase	0.854	0.008	0.224	0.002	0.044	0.988	1.50736	-2.62738	5.46373	0.272941	-0.589432	1.08433	0.572861	-0.408116	1.58115	-1.23442	-4.90445	2.95006	-0.934497	-4.78339	3.32163	0.299919	-0.580097	1.20396	3.90274	4.94756	4.09193	4.29982
CJM1_0767	ADN90973	741545	742813	1269	-	CJM1_0767	product=Putative+aminotransferase	0.922	0.049	0.411	0.002	0.036	0.933	-1.67188	-2.50259	-0.791355	-1.17532	-1.90675	-0.385201	-1.46354	-2.29162	-0.614148	0.496563	-0.0418514	1.00104	0.20834	-0.397461	0.784877	-0.288224	-0.690631	0.104894	7.58036	6.4215	6.76569	6.56591
CJM1_0768	ADN90974	742855	743733	879	+	CJM1_0768	product=Putative+uncharacterized+protein	0.952	0.205	0.801	0.024	0.147	0.92	0.744416	-0.164417	1.67024	-0.672143	-1.80774	0.514441	-0.468332	-1.48621	0.511012	-1.41656	-2.63239	-0.145103	-1.21275	-2.21187	-0.217523	0.203811	-1.07165	1.54608	4.58142	5.09741	4.11553	4.2568
CJM1_0769	ADN90975	743737	744756	1020	+	gene=flgS	product=Sensor+protein	0.992	0.574	0.867	0.006	0.111	0.857	0.278442	-4.09869	4.48624	-0.338657	-4.72308	3.89099	0.0109865	-5.63553	5.73238	-0.617099	-1.41469	0.128352	-0.267456	-4.59754	3.64041	0.349644	-4.10531	4.45103	5.28798	5.48098	5.05324	5.29559
CJM1_0770	ADN90976	744853	746169	1317	+	CJM1_0770	product=Putative+uncharacterized+protein	0.983	0.532	0.79	0.016	0.14	0.767	0.398789	0.0297691	0.775197	0.524797	0.137889	0.887291	0.347905	-0.0185239	0.717235	0.126009	-0.172327	0.421913	-0.0508831	-0.290949	0.186475	-0.176892	-0.43531	0.114126	6.24815	6.52457	6.61191	6.4893
CJM1_0771	ADN90977	746228	747655	1428	-	gene=murF	product=Mur+ligase+family+protein	0.983	0.21	0.38	0.001	0.006	0.761	-1.27985	-2.06255	-0.500071	-0.541567	-1.10066	0.0585723	-0.764308	-1.34005	-0.142247	0.738287	0.113864	1.35021	0.515546	-0.137091	1.12912	-0.222741	-0.50973	0.0569723	7.39005	6.50293	7.01467	6.86028
CJM1_0772	ADN90978	747656	748375	720	-	CJM1_0772	product=alpha/beta+hydrolase+fold+protein	0.953	0.287	0.303	0.025	0.013	0.51	-0.217449	-0.68472	0.208554	-1.19055	-1.94106	-0.523175	-0.313339	-0.720002	0.0921132	-0.973101	-1.62052	-0.323606	-0.0958905	-0.381397	0.219863	0.87721	0.254436	1.5331	6.64685	6.49612	5.82162	6.42966
CJM1_0773	ADN90979	748377	748592	216	-	CJM1_0773	product=Prevent-host-death+family+protein	0.968	0.075	0.253	0.004	0.012	0.788	1.7663	0.672284	2.98452	1.83509	0.730189	3.21256	2.13549	0.971748	3.42357	0.0687908	-0.392414	0.546469	0.369192	-0.233692	0.995296	0.300402	-0.316187	0.940835	8.00508	9.22939	9.27707	9.48529
CJM1_0774	ADN90980	748652	749692	1041	-	gene=ddl	product=D-alanine--D-alanine+ligase	0.56	0.366	0.396	0.01	0.038	0.616	0.0484763	-0.470843	0.52452	-0.923591	-1.86693	0.0660506	-0.399751	-0.838157	0.0368291	-0.972067	-1.96485	-0.00143761	-0.448228	-0.937886	0.0314547	0.52384	-0.440991	1.46389	5.9745	6.0081	5.33432	5.69742
CJM1_0775	ADN90981	749702	750253	552	-	gene=ruvA	product=Holliday+junction+ATP-dependent+DNA+helicase+ruvA	0.921	0.142	0.127	0.013	0.015	0.443	-0.480681	-0.877304	-0.118191	-0.315971	-0.684495	0.0109642	-0.301147	-0.670378	0.0460271	0.16471	-0.112542	0.452227	0.179534	-0.12033	0.476699	0.0148241	-0.232174	0.246709	7.65938	7.3262	7.44037	7.45064
CJM1_0776	ADN90982	750229	752088	1860	-	CJM1_0776	product=Putative+uncharacterized+protein	0.975	0.252	0.271	0	0.005	0.553	0.541387	-0.275326	1.40899	-0.626905	-1.88967	0.555724	0.0372938	-0.969648	1.12499	-1.16829	-2.25106	-0.144526	-0.504094	-1.38969	0.450788	0.664199	-0.534573	1.8729	4.86417	5.23943	4.42964	4.89002
CJM1_0777	ADN90983	752192	752440	249	+	CJM1_0777	product=Hypothetical+protein	0.992	0.122	0.986	0.004	0.325	0.989	-1.15992	-5.40256	2.85881	-1.00939	-5.39139	3.05336	-0.579771	-4.78056	3.70794	0.150535	-1.02292	1.37103	0.580154	-0.443129	1.60212	0.429619	-0.587751	1.51594	5.07703	4.27303	4.37737	4.67516
CJM1_0778	ADN90984	752443	753642	1200	+	gene=mviN	product=Integral+membrane+protein+MviN	0.995	0.424	0.71	0.001	0.012	0.791	0.117391	-0.105836	0.378726	0.175861	-0.072667	0.441959	0.158515	-0.0806045	0.390557	0.0584693	-0.169604	0.308016	0.0411234	-0.199353	0.273648	-0.0173459	-0.257341	0.223576	7.17231	7.25368	7.29421	7.28219
CJM1_0779	ADN90985	753642	755030	1389	+	gene=cysS	product=Cysteinyl-tRNA+synthetase	0.932	0.366	0.478	0.218	0.442	0.508	0.96928	0.366998	1.59916	0.125189	-0.458258	0.669677	0.874677	0.324603	1.43275	-0.844091	-1.34771	-0.274512	-0.0946026	-0.571246	0.438605	0.749488	0.269594	1.24166	6.44589	7.11775	6.53267	7.05217
CJM1_0780	ADN90986	755023	756765	1743	+	gene=msbA	product=Putative+ABC+transporter%2C+ATP-binding+protein/permease+MsbA	0.961	0.327	0.256	0.009	0.01	0.411	2.80954	0.987351	4.70883	1.12637	-0.340947	2.5386	0.397262	-1.23847	2.03884	-1.68317	-3.45635	-0.0912773	-2.41228	-4.20093	-0.677754	-0.729109	-2.22921	0.599541	3.43348	5.38091	4.21422	3.70885
CJM1_0781	ADN90987	756797	757855	1059	+	gene=pyrD	product=Dihydroorotate+dehydrogenase	0.233	0.441	0.148	0.457	0.36	0.535	0.928664	-0.127589	1.9119	-0.452712	-1.41819	0.565825	-0.0903985	-1.1057	0.971362	-1.38138	-2.29566	-0.430556	-1.01906	-2.03394	-0.0311441	0.362313	-0.584811	1.32028	5.03681	5.68051	4.72302	4.97415
CJM1_0782	ADN90988	757852	759102	1251	+	CJM1_0782	product=cytochrome+c551+peroxidase+%28cytochrome+cperoxidase%29	0.315	0.004	0.432	0.004	0.624	0.996	0.801357	-0.168811	1.78775	-1.08349	-2.15335	-0.0475595	-0.339027	-1.41451	0.792694	-1.88485	-3.0035	-0.691937	-1.14038	-2.33576	0.0300325	0.744466	-0.614537	1.9671	4.5011	5.05656	3.75008	4.2661
CJM1_0783	ADN90989	759095	759991	897	+	gene=dapA	product=Dihydrodipicolinate+synthase	0.404	0.838	0.762	0.893	0.832	0.394	0.0777234	-0.345477	0.532655	0.794753	0.283141	1.27989	0.501173	0.095181	0.880486	0.717029	0.202757	1.20738	0.42345	0.00315323	0.817753	-0.293579	-0.733026	0.202496	9.62092	9.67479	10.1718	9.96831
CJM1_0784	ADN90990	759991	760770	780	+	CJM1_0784	product=Oxidoreductase%2C+short+chain+dehydrogenase/reductase+family	0.128	0.006	0.033	0.015	0.139	0.977	-0.517338	-1.5179	0.522125	-1.12839	-1.93905	-0.344336	-0.988096	-1.80969	-0.175407	-0.611056	-1.68539	0.472695	-0.470758	-1.60981	0.617858	0.140298	-0.731238	1.01979	5.45684	5.09825	4.6747	4.77194
CJM1_0785	ADN90991	760811	761116	306	-	CJM1_0785	product=Small+hydrophobic+protein	0.577	0.416	0.523	0	0.278	0.935	0.0949751	-0.541789	0.677321	-1.21173	-2.11427	-0.386721	-0.433575	-0.960066	0.0361135	-1.30671	-2.24151	-0.478961	-0.528551	-1.08205	0.0101743	0.778158	0.0286823	1.6185	6.08439	6.15022	5.24448	5.78385
CJM1_0786	ADN90992	761129	761725	597	-	gene=glx2	product=Metallo-beta-lactamase+family+protein	0.884	0.164	0.285	0.08	0.049	0.767	0.0470638	-0.37478	0.492749	-0.999152	-1.6121	-0.377784	-0.205977	-0.573192	0.157854	-1.04622	-1.65405	-0.453107	-0.253041	-0.65451	0.140696	0.793175	0.22513	1.39317	8.05306	8.08568	7.3605	7.91029
CJM1_0787	ADN90993	761799	762539	741	+	gene=nadE	product=NH%283%29-dependent+NAD%28%2B%29+synthetase	0.525	0.426	0.482	0.007	0.305	0.782	0.394203	-0.182523	1.03415	-0.586936	-1.41567	0.237761	-0.383798	-8.43154	8.2026	-0.981139	-1.88005	-0.0494364	-0.778002	-8.82531	7.80932	0.203138	-7.98899	8.91651	5.57468	5.84792	5.16785	5.30865
CJM1_0788	ADN90994	762543	763469	927	+	gene=lpxK	product=Tetraacyldisaccharide+4'-kinase	0.957	0.031	0.364	0.001	0.024	0.909	0.899235	0.324674	1.47949	-0.181107	-0.899748	0.470769	0.907158	0.329229	1.47979	-1.08034	-1.73999	-0.369575	0.00792357	-0.58733	0.642452	1.08827	0.475893	1.72382	5.81992	6.44322	5.69438	6.44871
CJM1_0789	ADN90995	763466	764878	1413	+	gene=thrC	product=Threonine+synthase	0.865	0.55	0.947	0.152	0.746	0.926	1.03753	-0.00358237	2.09572	-1.35291	-2.84667	0.15203	-0.769057	-2.23657	0.632808	-2.39044	-3.8775	-0.844029	-1.80659	-3.28458	-0.394667	0.583852	-1.20825	2.32641	3.61041	4.32957	2.67265	3.07734
CJM1_0790	ADN90996	764863	765594	732	+	gene=kdsB	product=3-deoxy-manno-octulosonate+cytidylyltransferase	0.923	0.024	0.285	0.006	0.032	0.921	3.47748	1.4879	5.26132	1.33358	-0.18283	2.78098	1.02141	-0.78315	3.03574	-2.1439	-3.93532	-0.545581	-2.45607	-4.33436	-0.514093	-0.312172	-1.88319	1.30752	2.37435	4.78476	3.29872	3.08234
CJM1_0791	ADN90997	765681	767000	1320	+	CJM1_0791	product=Putative+uncharacterized+protein	0.86	0.332	0.669	0.044	0.219	0.831	0.104319	-0.248197	0.466268	0.635119	0.184324	1.06865	0.196341	-0.119459	0.522434	0.5308	0.0984842	0.958812	0.0920225	-0.201042	0.398488	-0.438777	-0.845872	-0.0253057	6.47911	6.55141	6.91934	6.6152
CJM1_0792	ADN90998	767094	767864	771	+	gene=glnH	product=Putative+glutamine+binding+periplasmic+protein	0.993	0.999	0.998	0.95	0.887	0.225	0.625236	-0.3975	1.72121	-0.283071	-1.49712	0.879699	0.263909	-0.833375	1.42324	-0.908307	-1.93963	0.174652	-0.361326	-1.23946	0.563186	0.546981	-0.483308	1.64315	4.10049	4.53387	3.90428	4.28342
CJM1_0793	ADN90999	767880	768614	735	-	gene=fliP	product=Flagellar+biosynthetic+protein+FliP	0.959	0.561	0.549	0.1	0.35	0.531	2.46339	0.848906	4.13365	0.713297	-0.883531	2.27117	0.734403	-0.861008	2.20334	-1.75009	-3.23623	-0.445223	-1.72898	-3.10479	-0.330229	0.0211061	-1.20283	1.22384	3.31649	5.02398	3.81091	3.82554
CJM1_0794	ADN91000	768758	770047	1290	+	gene=glmU	product=Bifunctional+protein+glmU	0.916	0.249	0.969	0.031	0.807	0.99	-0.49674	-1.11486	0.0715901	-0.904948	-2.45602	0.542523	-0.776557	-4.71309	3.63241	-0.408208	-1.89522	1.04501	-0.279816	-4.06211	4.04031	0.128392	-4.21494	4.61018	5.96503	5.62071	5.33776	5.42676
CJM1_0795	ADN91001	770044	771198	1155	+	gene=dfp	product=DNA+/pantothenate+metabolism+flavoprotein	0.655	0.027	0.476	0.015	0.458	0.554	-0.405337	-1.21142	0.400965	-2.06156	-3.00928	-1.14742	-0.941048	-1.6471	-0.165414	-1.65623	-2.3615	-0.91796	-0.535712	-1.01047	-0.0581036	1.12052	0.485114	1.78004	6.62084	6.33988	5.19187	5.96856
CJM1_0796	ADN91002	771195	771812	618	+	CJM1_0796	product=Putative+uncharacterized+protein	0.498	0.379	0.435	0.082	0.211	0.871	0.575159	-1.03666	2.20256	-0.870941	-2.46352	0.767134	-0.786204	-2.33277	0.852726	-1.4461	-2.45421	-0.371469	-1.36136	-2.34321	-0.426715	0.0847367	-0.958405	1.25453	5.01551	5.41418	4.41181	4.47055
CJM1_0797	ADN91003	771816	772484	669	+	gene=uppS	product=Undecaprenyl+pyrophosphate+synthetase	0.608	0.02	0.045	0.016	0.031	0.546	0.369062	-0.0147891	0.748475	-0.335623	-0.802725	0.101453	0.152022	-0.172071	0.460818	-0.704686	-1.23552	-0.238221	-0.21704	-0.597236	0.185095	0.487646	0.0490088	0.951592	6.07276	6.32857	5.84012	6.17813
CJM1_0798	ADN91004	772514	773257	744	+	CJM1_0798	product=Peptidase%2C+A24+family	0.729	0.02	0.012	0.006	0.006	0.672	2.97174	-7.22096	12.2848	0.291096	-1.50424	2.17033	0.419697	-1.36397	2.3817	-2.68064	-11.9627	7.15981	-2.55204	-11.7902	7.42058	0.128601	-1.6563	2.12736	2.39646	4.45631	2.59823	2.68737
CJM1_0799	ADN91005	773257	774282	1026	+	CJM1_0799	product=Putative+membrane+protein	0.611	0.016	0.168	0.213	0.303	0.82	0.469427	0.0529018	0.908463	0.125566	-0.308364	0.559859	0.478636	0.0668524	0.889619	-0.343861	-0.712525	0.0375289	0.00920928	-0.379805	0.385166	0.35307	-0.0292123	0.735125	5.86449	6.18987	5.95152	6.19625
CJM1_0800	ADN91006	774282	775004	723	+	gene=truA	product=tRNA+pseudouridine+synthase+A	0.644	0.103	0.49	0.285	0.354	0.886	0.212666	-3.66735	4.09507	-0.633551	-4.42726	3.18021	-0.02328	-3.81269	3.87554	-0.846218	-1.51278	-0.150975	-0.235946	-0.689515	0.221939	0.610271	-0.0428131	1.18418	5.36512	5.51253	4.92597	5.34898
CJM1_0801	ADN91007	775001	776212	1212	-	gene=ilvA	product=threonine+dehydratase	0.813	0.472	0.41	0.448	0.148	0.525	0.268014	-0.0455037	0.592012	0.412376	0.0816591	0.72718	0.357834	0.0166133	0.669805	0.144363	-0.124655	0.414346	0.0898198	-0.160248	0.344769	-0.0545428	-0.311199	0.200671	6.7106	6.89638	6.99644	6.95864
CJM1_0802	ADN91008	776743	777159	417	+	CJM1_0802	product=probable+integral+membrane+protein	0.955	0.061	0.642	0.003	0.077	0.962	-0.962942	-2.16447	0.220483	-1.70531	-2.9403	-0.418039	-1.60113	-2.96178	-0.285901	-0.742368	-1.97165	0.496698	-0.638186	-1.87783	0.589534	0.104182	-1.12967	1.48698	5.53382	4.86636	4.35179	4.424
CJM1_0803	ADN91009	777146	778219	1074	-	gene=trmA	product=tRNA+%28uracil-5-%29-methyltransferase	0.566	0.407	0.48	0.004	0.07	0.891	0.789634	-3.51647	5.13835	-1.16549	-2.24179	-0.149767	-0.51666	-1.28213	0.2823	-1.95512	-6.04393	2.61462	-1.30629	-5.36991	2.93023	0.648828	-0.354357	1.71636	4.46836	5.01569	3.66051	4.11024
CJM1_0804	ADN91010	778216	779949	1734	-	CJM1_0804	product=Na%2B/H%2B+antiporter+family+protein	0.666	0.096	0.014	0.064	0.01	0.371	3.01321	1.15425	5.00634	0.910887	-0.504817	2.405	0.099576	-1.65362	1.94232	-2.10232	-3.83398	-0.466872	-2.91363	-4.98983	-0.823096	-0.811312	-2.28546	0.713492	3.01376	5.10236	3.64514	3.08278
CJM1_0805	ADN91011	779946	780695	750	-	CJM1_0805	product=Oxidoreductase%2C+short+chain+dehydrogenase/reductase+family	0.033	0.103	0.348	0.85	0.46	0.409	0.255998	-0.0840923	0.610868	0.568283	0.134473	1.00146	0.253068	-0.0908623	0.578947	0.312285	-0.0551164	0.705306	-0.00293006	-0.276227	0.274245	-0.315215	-0.678634	0.0613388	7.4498	7.62725	7.84371	7.62522
CJM1_0806	ADN91012	780692	781930	1239	-	CJM1_0806	product=Ankyrin+repeat+protein	0.159	0.006	0.012	0.136	0.194	0.64	0.486691	-0.330426	1.22673	-0.476499	-1.49822	0.505992	0.220799	-0.856104	1.30334	-0.96319	-1.82677	-0.0610268	-0.265892	-1.22918	0.735641	0.697299	-0.473586	1.89003	4.84194	5.17929	4.51165	4.99498
CJM1_0807	ADN91013	781990	784536	2547	-	gene=acnB	product=Aconitate+hydratase+2	0.006	0.768	0.262	0.998	0.996	0.096	-0.752499	-1.28263	-0.217722	0.345609	-0.1023	0.820356	-0.136437	-0.438331	0.18161	1.09811	0.44747	1.75448	0.616062	0.0794531	1.1693	-0.482046	-0.926739	-0.0521977	8.14561	7.62401	8.38516	8.05103
CJM1_0808	ADN91014	784591	785043	453	+	gene=ogt	product=methylated-DNA--protein-cysteine+methyltransferase	0.992	0.541	0.805	0.011	0.124	0.785	0.723114	-0.766265	2.33249	-0.66897	-2.19549	0.896769	-0.124383	-1.664	1.44226	-1.39208	-2.26177	-0.520653	-0.847498	-1.83892	0.138114	0.544587	-0.447813	1.50349	5.15564	5.65686	4.69194	5.06942
CJM1_0809	ADN91015	785035	785976	942	-	CJM1_0809	product=Putative+uncharacterized+protein	0.469	0.029	0.174	0.04	0.227	0.801	1.21129	0.122029	2.25632	-0.179965	-1.29207	0.844082	0.842183	-0.0617524	1.77783	-1.39125	-2.35535	-0.442923	-0.369106	-1.11353	0.334163	1.02215	0.239501	1.81678	5.29491	6.13451	5.17017	5.87867
CJM1_0810	ADN91016	785980	787866	1887	-	gene=metG	product=Methionyl-tRNA+synthetase	0.165	0.061	0.034	0.146	0.136	0.483	0.144141	-0.225014	0.485862	-0.536927	-1.01101	-0.0196745	0.140409	-0.184381	0.468474	-0.681068	-1.15584	-0.164512	-0.00373187	-0.396535	0.37926	0.677336	0.179146	1.16341	5.96189	6.0618	5.58972	6.05921
CJM1_0811	ADN91017	787876	788073	198	-	CJM1_0811	product=Putative+uncharacterized+protein	0.537	0.521	0.419	0.501	0.09	0.44	0.87385	-0.606212	2.35578	0.277382	-1.14608	1.78578	0.234952	-1.21271	1.7354	-0.596468	-1.1724	-0.000357645	-0.638898	-1.27638	-0.0604243	-0.0424295	-0.483324	0.404506	5.29696	5.90267	5.48923	5.45982
CJM1_0812	ADN91018	788066	788908	843	-	gene=fbp	product=Fructose-1%2C6-bisphosphatase+class+1	0.63	0.444	0.474	0.442	0.475	0.512	0.224602	-0.0583388	0.492204	-0.226821	-0.583442	0.113486	0.345383	0.0236498	0.679152	-0.451423	-0.80989	-0.105579	0.120781	-0.191047	0.442163	0.572204	0.189787	0.969198	6.75507	6.91075	6.59785	6.99447
CJM1_0813	ADN91019	788910	789401	492	-	gene=mobB	product=Molybdopterin-guanine+dinucleotide+biosynthesis+protein+MobB	0.974	0.453	0.817	0.012	0.239	0.857	0.197252	-0.119059	0.528334	-0.21266	-0.558116	0.110923	-0.115678	-0.407789	0.169234	-0.409911	-0.790401	-0.0218329	-0.31293	-0.640016	0.073207	0.0969819	-0.25337	0.444895	6.21527	6.35199	6.06786	6.13509
CJM1_0814	ADN91020	789497	789982	486	+	CJM1_0814	product=Probable+lipoprotein	0.705	0.211	0.725	0.225	0.36	0.89	1.13832	-0.0519808	2.31814	-0.801116	-1.93214	0.311371	-0.228592	-1.42229	0.949919	-1.93943	-3.18483	-0.67601	-1.36691	-2.53573	-0.154969	0.572524	-0.691254	1.83232	4.24858	5.0376	3.69329	4.09013
CJM1_0815	ADN91021	789879	791504	1626	-	CJM1_0815	product=Putative+soluble+lytic+murein+transglycosylase	0.31	0	0.002	0.056	0.134	0.815	1.05235	-0.00815365	2.10943	-0.957988	-2.06567	0.127974	-0.912405	-2.18972	0.379039	-2.01034	-3.2495	-0.772741	-1.96475	-3.43587	-0.516626	0.0455833	-1.37725	1.40413	4.30429	5.03373	3.64027	3.67186
CJM1_0816	ADN91022	791501	791782	282	-	CJM1_0816	product=YGGT+family+protein	0.099	0.003	0.011	0.002	0.091	0.909	-0.138751	-0.403679	0.15343	-0.0582545	-0.331867	0.189985	-0.239263	-0.518001	0.0416883	0.0804965	-0.166033	0.339162	-0.100512	-0.353338	0.15778	-0.181008	-0.434491	0.0946913	6.79637	6.70019	6.75599	6.63052
CJM1_0817	ADN91023	791785	793080	1296	-	gene=gltX1	product=Glutamyl-tRNA+synthetase+1	0.096	0.003	0.279	0.012	0.787	0.995	1.22844	0.143217	2.21946	-0.406862	-1.4085	0.658121	-0.0544633	-1.15196	1.13462	-1.6353	-2.66926	-0.597265	-1.2829	-2.4779	-0.0734279	0.352398	-0.857921	1.63	4.31239	5.16388	4.03038	4.27464
CJM1_0818	ADN91024	793199	794290	1092	+	CJM1_0818	product=Uncharacterized+metallophosphoesterase	0.937	0.075	0.372	0.012	0.032	0.907	-0.0387187	-0.5715	0.571046	-1.69249	-2.68467	-0.727353	-0.167083	-0.692528	0.362341	-1.65377	-2.63852	-0.643272	-0.128364	-0.611884	0.390632	1.52541	0.542493	2.481	7.31671	7.28988	6.14357	7.2009
CJM1_0819	ADN91025	794287	795087	801	+	gene=psd	product=Phosphatidylserine+decarboxylase+proenzyme	0.145	0.022	0.434	0.059	0.469	0.539	0.333417	-8.09815	9.33062	-1.21618	-2.22372	-0.239506	-1.00264	-2.01221	0.0458768	-1.54959	-10.395	7.35101	-1.33606	-9.82745	7.29989	0.213536	-0.765122	1.21199	4.72998	4.96108	3.88699	4.035
CJM1_0820	ADN91026	795084	795365	282	-	CJM1_0820	product=FlhB+domain+protein	0.557	0.459	0.511	0.004	0.465	0.568	-0.67573	-1.16216	-0.159487	-0.306694	-0.721331	0.127909	-0.404736	-0.881719	0.0248603	0.369035	-0.0333325	0.759348	0.270994	-0.152141	0.71152	-0.0980418	-0.424312	0.245229	9.05454	8.58616	8.84195	8.774
CJM1_0821	ADN91027	795362	797614	2253	-	CJM1_0821	product=Putative+uncharacterized+protein	0.988	0.398	0.311	0.008	0.003	0.468	-0.573795	-1.00643	-0.115742	-0.107431	-0.447876	0.23927	-0.115374	-0.46723	0.214069	0.466364	0.0932607	0.825385	0.458421	0.0700157	0.818636	-0.00794333	-0.255443	0.251967	7.43569	7.03797	7.36123	7.35572
CJM1_0822	ADN91028	797604	798791	1188	-	CJM1_0822	product=Major+facilitator+family+protein	0.689	0.352	0.588	0.001	0.072	0.997	-1.18378	-1.90374	-0.468414	-0.0451658	-0.594296	0.501039	-0.523817	-0.965867	-0.092937	1.13861	0.443266	1.89548	0.659962	0.0135968	1.30168	-0.478651	-0.938944	-0.0245834	11.1359	10.3153	11.1046	10.7728
CJM1_0823	ADN91029	798769	799272	504	-	CJM1_0823	product=Membrane+protein%2C+putative	0.73	0.257	0.727	0.003	0.484	0.994	-0.209621	-0.545721	0.0854101	-0.415726	-0.803528	-0.072639	-0.122161	-0.432607	0.200934	-0.206105	-0.505794	0.129834	0.0874593	-0.156611	0.379097	0.293565	-0.0181108	0.627579	6.90599	6.76069	6.61783	6.82131
CJM1_0824	ADN91030	799272	799601	330	-	CJM1_0824	product=Probable+integral+membrane+protein	0.003	0.007	0.022	0.09	0.945	0.98	0.466098	0.0894171	0.845997	-0.107212	-0.496606	0.308023	0.454206	0.0971451	0.813267	-0.573311	-0.999142	-0.0842588	-0.0118925	-0.385421	0.401717	0.561418	0.148783	0.968281	6.41777	6.74084	6.34345	6.7326
CJM1_0825	ADN91031	799598	800872	1275	-	gene=hemL	product=Glutamate-1-semialdehyde+2%2C1-aminomutase	0.012	0.78	0.027	0.99	0.772	0.011	0.215027	-0.370569	0.806907	-1.39368	-2.105	-0.6602	-0.0776832	-0.530537	0.347819	-1.6087	-2.36185	-0.858887	-0.29271	-0.860625	0.231677	1.31599	0.66983	2.02655	5.9805	6.12955	5.01448	5.92665
CJM1_0826	ADN91032	800869	801135	267	-	CJM1_0826	product=Putative+uncharacterized+protein	0.005	0.003	0.017	0.096	0.911	0.973	0.843115	-0.779625	2.43462	-0.778511	-2.28023	0.819884	-0.581416	-2.10925	0.972619	-1.62163	-2.72195	-0.524888	-1.42453	-2.40929	-0.379471	0.197095	-0.725735	1.15842	5.16067	5.74508	4.62105	4.75767
CJM1_0827	ADN91033	801295	802143	849	+	gene=folD	product=Bifunctional+protein+folD	0.971	0.016	0.603	0.001	0.038	0.985	-0.689342	-1.18715	-0.1722	-0.482319	-0.938069	-0.0186236	-0.768893	-1.29125	-0.23499	0.207023	-0.122379	0.584526	-0.0795507	-0.510079	0.387757	-0.286574	-0.682033	0.0832252	6.44044	5.96262	6.10612	5.90748
CJM1_0828	ADN91034	802153	803001	849	+	gene=lepB	product=signal+peptidase+I	0.934	0.032	0.295	0.008	0.035	0.934	-0.73503	-1.29197	-0.141646	-0.856958	-1.41154	-0.216869	-1.00066	-1.6354	-0.294011	-0.121928	-0.53958	0.287214	-0.265635	-0.737002	0.194916	-0.143707	-0.641911	0.310432	6.53889	6.02941	5.94489	5.84528
CJM1_0829	ADN91035	803023	804183	1161	-	gene=moeA	product=Molybdopterin+biosynthesis+MoeA+protein%2C+putative	0.477	0.139	0.208	0.44	0.469	0.695	0.976796	0.0420521	1.88257	-0.674726	-1.73499	0.351436	0.0994822	-0.708525	1.02295	-1.65152	-2.80848	-0.617173	-0.877313	-1.76285	0.0803213	0.774208	-0.233831	1.84411	4.56791	5.24498	4.10023	4.63687
CJM1_0830	ADN91036	804180	805436	1257	-	gene=murA	product=UDP-N-acetylglucosamine+1-carboxyvinyltransferase	0.79	0.08	0.128	0.022	0.039	0.703	2.20679	-7.50721	10.9986	-0.120185	-1.70124	1.49846	0.970117	-0.525537	2.39811	-2.32698	-11.4583	7.56019	-1.23668	-10.2693	8.58689	1.0903	-0.353969	2.58802	3.28995	4.81959	3.20665	3.96239
CJM1_0831	ADN91037	805502	805930	429	-	gene=fspA1	product=FspA1	0.989	0.996	0.998	0.91	0.976	0.789	2.01142	0.527535	3.58591	0.145004	-1.64427	1.87489	0.613919	-0.734672	2.02614	-1.86642	-3.57325	-0.299215	-1.3975	-2.70126	-0.124679	0.468915	-0.915028	1.88756	3.69781	5.09202	3.79832	4.12335
CJM1_0832	ADN91038	806025	806897	873	+	CJM1_0832	product=Membrane+protein+%2C+putative	0.977	0.165	0.445	0.016	0.013	0.82	1.29391	0.208465	2.31789	-0.681346	-1.8735	0.468823	0.290729	-0.671495	1.19668	-1.97526	-3.24879	-0.727426	-1.00319	-2.00225	-0.0045105	0.972075	-0.114937	2.10293	4.18325	5.08012	3.71098	4.38477
CJM1_0833	ADN91039	806884	807156	273	-	gene=pabA	product=para+aminobenzoate+synthase+glutamine+amidotransferase+component+II	0.613	0.099	0.558	0.294	0.4	0.925	-0.517054	-0.934383	-0.124057	-0.380116	-0.749086	0.0167888	-0.478503	-0.861229	-0.0578275	0.136938	-0.137495	0.435074	0.0385514	-0.223266	0.367851	-0.0983866	-0.355186	0.158046	7.54975	7.19135	7.28627	7.21807
CJM1_0834	ADN91040	807213	807449	237	-	CJM1_0834	product=Hypothetical+protein	0.996	0.312	0.555	0	0.007	0.735	-0.716025	-1.22163	-0.168612	-0.316998	-0.708602	0.0808712	-0.305462	-0.688137	0.116427	0.399027	-0.0102279	0.822568	0.410562	0.00695407	0.798645	0.0115356	-0.250337	0.244474	7.56695	7.07064	7.34722	7.35522
CJM1_0835	ADN91041	807446	809230	1785	-	gene=pabB	product=Para+aminobenzoate+synthase+component+I	0.998	0.369	0.474	0	0.005	0.573	1.42049	-0.522643	3.35112	0.108858	-1.41142	1.55316	-0.0947925	-1.67497	1.51058	-1.31164	-3.02269	0.344172	-1.51529	-3.33924	0.333359	-0.20365	-1.59595	1.16597	3.71177	4.69638	3.78722	3.64606
CJM1_0836	ADN91042	809220	810284	1065	-	gene=xerD	product=Site-specific+recombinase%2C+phage+integrase+family	0.991	0.202	0.45	0.004	0.009	0.794	0.148534	-0.924307	1.28425	-2.34231	-3.75262	-0.863847	-1.14788	-2.58647	0.27067	-2.49085	-4.03194	-0.857791	-1.29642	-2.94462	0.418623	1.19443	-0.663658	3.07193	3.57402	3.67697	1.95045	2.77836
CJM1_0837	ADN91043	810912	811574	663	+	gene=dsbA	product=Thiol:disulfide+interchange+protein+DsbA%2C+putative	0.23	0.36	0.006	0.395	0.037	0.497	1.16408	0.146535	2.07065	-0.573324	-1.57616	0.433177	0.0190846	-0.789037	0.888558	-1.7374	-2.8228	-0.655169	-1.145	-2.05045	-0.147414	0.592408	-0.402153	1.62121	4.45196	5.25884	4.05456	4.46518
CJM1_0838	ADN91044	811586	812368	783	+	gene=dsbB	product=Putative+protein-disulfide+oxidoreductase	0.532	0.009	0.03	0.331	0.35	0.666	0.130873	-3.98505	4.32083	0.22039	-8.68677	9.47385	-0.385694	-4.27241	3.66903	0.0895177	-7.94641	8.44981	-0.516566	-1.27988	0.220864	-0.606084	-8.91811	7.40915	5.2545	5.34522	5.40727	4.98716
CJM1_0839	ADN91045	812468	813757	1290	+	gene=astA	product=Arylsulfotransferase	0.01	0.222	0.007	0.974	0.381	0.012	1.77645	0.479631	3.02746	-0.158144	-1.18009	0.806291	0.122209	-0.774983	1.01431	-1.93459	-3.1657	-0.670879	-1.65424	-2.74863	-0.453994	0.280353	-0.466506	1.05849	3.98008	5.21142	3.87046	4.06479
CJM1_0840	ADN91046	813777	814331	555	+	CJM1_0840	product=Arylsulfotransferase	0.001	0.007	0.007	0.912	0.846	0.331	-0.793805	-1.34693	-0.236379	-0.0973018	-0.48565	0.305465	-0.437259	-0.837976	-0.0904495	0.696503	0.211526	1.19408	0.356546	-0.125055	0.839538	-0.339957	-0.674691	-0.0424647	7.22	6.66977	7.15255	6.91691
CJM1_0841	ADN91047	814417	815058	642	+	gene=dsbA	product=Thiol:disulfide+interchange+protein+DsbA%2C+putative	0.387	0.21	0.124	0.585	0.579	0.349	1.09358	-0.273206	2.59016	-1.28299	-2.9978	0.496277	-0.430472	-2.23065	1.27229	-2.37657	-3.82623	-0.847175	-1.52405	-3.02487	-0.0368014	0.852517	-1.03655	2.68364	2.74966	3.50767	1.86036	2.45128
CJM1_0842	ADN91048	815092	816078	987	-	CJM1_0842	product=Cytochrome+C	0.12	0.991	0.891	0.996	0.978	0.035	0.502808	0.0465964	0.952814	-0.193168	-0.685646	0.351791	0.309839	-0.0398353	0.702605	-0.695976	-1.26676	-0.137237	-0.192969	-0.621813	0.249014	0.503007	0.0424216	0.961744	5.87998	6.2285	5.74608	6.09474
CJM1_0843	ADN91049	816288	816428	141	+	CJM1_0843	product=Putative+uncharacterized+protein	0.967	0.021	0.985	0.002	0.629	0.998	1.32177	0.254765	2.29082	1.39778	0.344835	2.41709	1.36091	0.305088	2.22518	0.0760171	-0.391946	0.537149	0.0391432	-0.429893	0.509611	-0.0368739	-0.515173	0.459372	7.11965	8.03583	8.08852	8.06296
CJM1_0844	ADN91050	816416	817039	624	-	CJM1_0844	product=Probable+periplasmic+protein	0.785	0.011	0.241	0.005	0.107	0.92	1.32646	0.181432	2.48515	-0.448478	-1.48803	0.596299	-0.442113	-1.23177	0.383598	-1.77493	-3.05697	-0.551049	-1.76857	-2.89596	-0.679176	0.00636572	-1.00005	1.0009	4.53925	5.45867	4.22838	4.2328
CJM1_0845	ADN91051	817044	817208	165	-	CJM1_0845	product=Putative+uncharacterized+protein	0.345	0.002	0.057	0.324	0.442	0.796	0.444404	-0.0453306	0.879326	0.157021	-0.304559	0.582587	0.0046025	-0.437491	0.481061	-0.287382	-0.693921	0.18111	-0.439801	-0.909382	0.0236459	-0.152419	-0.60529	0.263013	5.51303	5.82107	5.62187	5.51622
CJM1_0846	ADN91052	817270	818316	1047	-	CJM1_0846	product=Putative+uncharacterized+protein	0.961	0.085	0.422	0.001	0.02	0.896	0.254282	-0.502753	0.992825	-1.34614	-2.39551	-0.276466	-0.825606	-1.59891	-0.0608623	-1.60043	-2.80569	-0.36801	-1.07989	-1.93816	-0.258737	0.520538	-0.619761	1.73155	5.22601	5.40227	4.29294	4.65375
CJM1_0847	ADN91053	818325	820499	2175	-	gene=flhA	product=Flagellar+biosynthesis+protein+FlhA	0.733	0.279	0.38	0.007	0.043	0.651	0.944315	-0.0372631	1.94706	-1.09093	-2.20378	0.0311072	-0.660575	-1.68422	0.378506	-2.03524	-3.30638	-0.695123	-1.60489	-2.81465	-0.397842	0.430352	-0.810183	1.69426	4.31985	4.9744	3.56368	3.86198
CJM1_0848	ADN91054	820486	820896	411	-	CJM1_0848	product=Rrf2+family+protein+%28Putative+transcriptional+regulator%29	0.557	0.444	0.537	0.002	0.397	0.996	0.574422	-0.324581	1.43112	-0.690392	-1.67758	0.358338	-0.380551	-1.31728	0.463879	-1.26481	-2.2028	-0.290066	-0.954973	-1.78045	-0.0786424	0.309842	-0.653415	1.30786	4.80188	5.20004	4.32334	4.5381
CJM1_0849	ADN91055	821071	821343	273	+	gene=rpsO	product=30S+ribosomal+protein+S15	0.94	0.011	0.985	0.004	0.779	0.999	-0.221147	-0.622543	0.182119	-0.849692	-1.37515	-0.224847	-0.262788	-0.686216	0.105776	-0.628545	-1.14286	-0.112485	-0.041641	-0.368214	0.298457	0.586904	0.058334	1.10605	6.35199	6.1987	5.76303	6.16984
CJM1_0850	ADN91056	821425	824265	2841	-	gene=ftsK	product=DNA+translocase+ftsK	0.612	0.303	0.437	0.001	0.078	0.876	0.110841	-0.540287	0.796033	-0.79059	-2.18623	0.67199	-0.831467	-2.35231	0.659353	-0.901431	-2.35868	0.657585	-0.942307	-2.41032	0.514323	-0.0408763	-1.96885	2.01465	5.9249	6.00173	5.3769	5.34857
CJM1_0851	ADN91057	824375	826624	2250	-	gene=flaD	product=Flagellin+family+protein	1	0.968	0.999	0.009	0.718	0.997	-0.136519	-0.779721	0.57375	-1.47701	-2.46553	-0.433071	-0.86254	-1.66075	0.013963	-1.3405	-2.30453	-0.427951	-0.726021	-1.55379	0.0548263	0.614475	-0.416959	1.70874	5.46771	5.37308	4.44392	4.86984
CJM1_0854	ADN91058	827006	828937	1932	-	CJM1_0854	product=ABC+transporter%2C+ATP-binding+protein	0.993	0.425	0.422	0.006	0.003	0.531	1.0284	-3.30001	4.93544	-0.348788	-4.47733	3.47752	-0.216343	-4.52014	3.66109	-1.37719	-2.48517	-0.268052	-1.24474	-2.44331	0.0163787	0.132444	-1.06187	1.33284	5.43769	6.15053	5.19593	5.28774
CJM1_0855	ADN91059	828941	830230	1290	-	CJM1_0855	product=Sensor+protein	0.915	0.131	0.248	0.004	0.01	0.7	0.166666	-1.50698	1.76657	-0.582264	-1.63184	0.47444	-0.543919	-1.63505	0.513238	-0.74893	-2.32369	0.84052	-0.710586	-2.2531	0.842808	0.0383447	-0.961073	1.12005	4.89561	5.01113	4.49201	4.51859
CJM1_0856	ADN91060	830224	830895	672	-	CJM1_0856	product=DNA-binding+response+regulator	0.219	0.001	0.412	0	0.431	0.555	0.405203	-0.230887	0.987678	-0.632791	-1.38019	0.0801415	-0.324644	-1.25774	0.657683	-1.03799	-1.77229	-0.179722	-0.729847	-1.69769	0.386947	0.308147	-0.725032	1.37965	5.40194	5.68281	4.96332	5.17691
CJM1_0857	ADN91061	830873	832456	1584	-	gene=serA	product=D-3-phosphoglycerate+dehydrogenase	0.042	0.001	0.003	0.013	0.021	0.76	0.152821	-1.29608	1.56655	-0.765496	-2.3693	0.845544	-0.309627	-1.80892	1.28236	-0.918317	-1.81154	-0.07981	-0.462448	-1.26612	0.402899	0.455869	-0.559826	1.55035	5.11806	5.22399	4.58746	4.90344
CJM1_0858	ADN91062	832453	832941	489	-	CJM1_0858	product=probable+periplasmic+protein	0.024	0.001	0.01	0.002	0.177	0.993	1.32286	0.532157	2.15411	1.10105	0.351812	1.88906	1.31545	0.533443	2.10075	-0.221812	-0.601041	0.156776	-0.00741814	-0.474172	0.463228	0.214394	-0.159944	0.623416	6.2966	7.21354	7.05979	7.2084
CJM1_0859	ADN91063	832941	834611	1671	-	gene=rpsA	product=Ribosomal+protein+S1	0.007	0.003	0.053	0.07	0.905	0.992	-0.422836	-0.768393	-0.0874489	-0.0272748	-0.374027	0.282762	-0.323358	-0.650347	-0.0427195	0.395562	0.0747632	0.740123	0.0994781	-0.220891	0.407587	-0.296083	-0.586778	-0.0301857	6.91425	6.62116	6.89534	6.69011
CJM1_0860	ADN91064	834743	835576	834	-	gene=ispH	product=4-hydroxy-3-methylbut-2-enyl+diphosphate+reductase	0.568	0.029	0.03	0.181	0.235	0.758	0.901139	0.115015	1.67218	0.259829	-1.21508	1.88126	0.393009	-8.83032	9.02351	-0.64131	-2.10076	0.848938	-0.50813	-9.66768	8.14716	0.13318	-8.7873	9.08028	4.9766	5.60122	5.1567	5.24901
CJM1_0861	ADN91065	835566	836852	1287	-	gene=aroA	product=3-phosphoshikimate+1-carboxyvinyltransferase	0.612	0.002	0.023	0	0.02	0.8	-0.545442	-0.977933	-0.0583872	-0.129088	-0.505427	0.261041	-0.248268	-0.621729	0.135708	0.416354	0.0201477	0.821041	0.297174	-0.0732124	0.65701	-0.11918	-0.448762	0.196938	8.0265	7.64843	7.93703	7.85442
CJM1_0862	ADN91066	836849	839170	2322	-	gene=pheT	product=Phenylalanyl-tRNA+synthetase+beta+chain	0.133	0.031	0.014	0.08	0.082	0.811	3.09491	0.97688	5.10091	0.633989	-1.16719	2.55489	0.636971	-1.23964	2.45537	-2.46092	-4.45554	-0.471217	-2.45794	-4.49601	-0.52115	0.00298201	-1.75843	1.85779	2.38382	4.52905	2.82327	2.82533
CJM1_0863	ADN91067	839167	840159	993	-	gene=pheS	product=Phenylalanyl-tRNA+synthetase+alpha+chain	0.708	0.008	0.131	0.003	0.079	0.976	0.0967841	-0.240155	0.411612	-0.119812	-0.454891	0.213565	0.31171	-0.0117252	0.667856	-0.216596	-0.584222	0.145412	0.214926	-0.133044	0.586825	0.431522	0.0750125	0.811162	8.1289	8.19598	8.04585	8.34496
CJM1_0864	ADN91068	840282	840647	366	+	CJM1_0864	product=Uncharacterized+HIT-like+protein	0.104	0.004	0.068	0.029	0.464	0.97	0.497893	0.0781372	0.94213	-0.688124	-1.31464	-0.0927052	0.180422	-0.132411	0.488276	-1.18602	-1.88675	-0.538458	-0.317472	-0.793821	0.150305	0.868546	0.268757	1.50467	6.45978	6.8049	5.98281	6.58484
CJM1_0865	ADN91069	840677	841246	570	-	gene=thiJ	product=4-methyl-5-%28Beta-hydroxyethyl%29thiazole+monophosphate	0.787	0.923	0.719	0.777	0.426	0.176	-0.569401	-1.39454	0.267954	-1.79404	-2.87586	-0.632674	-1.13954	-2.10746	-0.254594	-1.22464	-2.14264	-0.283266	-0.57014	-1.25897	0.114081	0.654496	-0.427644	1.67345	5.68019	5.28551	4.43666	4.89032
CJM1_0866	ADN91070	841239	841418	180	-	CJM1_0866	product=small+hydrophobic+protein+Cj0900c-related+protein	0.936	0.987	0.976	0.871	0.778	0.342	0.103265	-0.455677	0.710246	-0.968216	-1.7826	-0.194834	-0.501391	-4.75349	3.69703	-1.07148	-1.88883	-0.298043	-0.604655	-4.84475	3.59325	0.466826	-3.8604	4.74317	5.84481	5.91639	5.17369	5.49727
CJM1_0867	ADN91071	841501	842244	744	+	CJM1_0867	product=Putative+amino-acid+ABC+tansporter+permease+protein	0.794	0.741	0.864	0.243	0.305	0.742	0.82287	-0.0953551	1.75197	-0.600295	-1.87762	0.788488	0.292858	-0.918695	1.37467	-1.42317	-2.60371	-0.107257	-0.530012	-1.67006	0.508649	0.893153	-0.567053	2.25178	3.85611	4.42648	3.44002	4.0591
CJM1_0868	ADN91072	842237	842965	729	+	gene=peb1C	product=Probable+ABC+transporter+ATP-binding+protein+PEB1C	0.904	0.288	0.414	0.01	0.048	0.611	3.55216	1.57311	5.52129	0.820879	-0.934296	2.78442	1.05288	-0.750889	2.92762	-2.73128	-4.55429	-0.737404	-2.49929	-4.45569	-0.390019	0.231997	-1.56458	1.95446	2.0996	4.56177	2.66859	2.8294
CJM1_0869	ADN91073	842993	844459	1467	-	CJM1_0869	product=Sodium:alanine+symporter+family+protein	0.006	0.041	0.028	0.854	0.744	0.312	0.331093	-0.286091	0.958575	-1.23325	-2.21462	-0.290194	-0.0471475	-8.64853	8.29741	-1.56435	-2.51652	-0.526216	-0.378241	-9.26213	7.88546	1.18611	-7.67611	9.3436	5.34207	5.57156	4.48724	5.30938
CJM1_0870	ADN91074	844563	845030	468	-	CJM1_0870	product=RNA+methyltransferase%2C+TrmH+family	0.941	0.059	0.264	0.006	0.018	0.891	0.96128	-0.0780821	2.00021	-0.957163	-1.79814	-0.068457	-0.291048	-1.12613	0.652456	-1.91844	-2.88601	-0.949765	-1.25233	-2.18027	-0.272747	0.666115	-0.15362	1.52172	4.69206	5.35837	4.02861	4.49032
CJM1_0871	ADN91075	845033	846019	987	-	gene=alr	product=Alanine+racemase	0.986	0.223	0.284	0.008	0.006	0.58	-0.119032	-0.477073	0.236803	-0.391369	-0.801341	0.0720163	0.0130112	-0.315067	0.356608	-0.272337	-0.69981	0.181213	0.132043	-0.219756	0.46822	0.404381	-0.0446186	0.848378	5.94261	5.8601	5.67133	5.95163
CJM1_0872	ADN91076	846020	846997	978	-	CJM1_0872	product=Putative+periplasmic+protein	0.947	0.942	0.97	0.479	0.739	0.761	0.235442	-1.31441	1.97034	-0.864398	-1.80629	0.0983229	-0.609181	-1.66253	0.483483	-1.09984	-2.62326	0.388866	-0.844623	-2.51774	0.708005	0.255217	-0.658563	1.18967	4.81584	4.97903	4.21668	4.39358
CJM1_0873	ADN91077	847154	847624	471	+	CJM1_0873	product=Putative+periplasmic+protein	0.986	0.27	0.829	0.009	0.043	0.927	0.0277896	-0.236904	0.27999	-0.201544	-0.509104	0.0820008	0.0287659	-0.237617	0.292236	-0.229333	-0.561395	0.0802408	0.000976315	-0.276233	0.259059	0.23031	-0.0786326	0.53268	6.78586	6.80513	6.64617	6.8058
CJM1_0874	ADN91078	847710	848129	420	+	CJM1_0874	product=Putative+uncharacterized+protein	0.014	0.084	0.01	0.955	0.46	0.03	-1.08202	-1.72214	-0.480988	-0.705959	-1.21645	-0.206652	-0.746483	-1.29936	-0.252489	0.37606	-0.0384706	0.787066	0.335537	-0.0838138	0.74578	-0.0405235	-0.309344	0.237369	7.71781	6.96781	7.22847	7.20038
CJM1_0875	ADN91079	848133	848585	453	+	CJM1_0875	product=probable+periplasmic+protein	0.218	0	0.033	0.005	0.124	0.944	0.894848	0.293533	1.50109	-0.123405	-0.661324	0.425013	0.307931	-0.124207	0.734396	-1.01825	-1.72647	-0.253297	-0.586917	-1.14846	0.0169788	0.431336	-0.0940968	0.969691	5.73981	6.36008	5.65428	5.95326
CJM1_0876	ADN91080	848582	849142	561	+	CJM1_0876	product=SCO1/SenC+family+protein	0.501	0.004	0.078	0.265	0.375	0.912	0.164873	-8.10911	8.20623	-0.966067	-9.16092	7.12127	-0.538747	-8.94469	7.47719	-1.13094	-1.97121	-0.248837	-0.70362	-1.48407	0.107625	0.427319	-0.495408	1.39066	5.26773	5.38201	4.5981	4.8943
CJM1_0877	ADN91081	849149	850048	900	-	gene=cysM	product=Cysteine+synthase+B	0.967	0.503	0.972	0.034	0.635	0.98	-0.348876	-8.75567	8.46124	-0.731877	-1.43797	-0.0281056	-0.605025	-1.35446	0.144368	-0.383001	-9.40762	8.05493	-0.25615	-9.06872	8.16331	0.126852	-0.781673	1.00932	5.29094	5.04912	4.78364	4.87157
CJM1_0878	ADN91082	850175	850471	297	-	gene=hup	product=DNA-binding+protein+HU	0.002	0.332	0.02	0.997	0.918	0.019	0.684136	-0.383808	1.83959	-1.15279	-2.22375	-0.00208277	-0.308934	-1.34108	0.75567	-1.83693	-2.85339	-0.851656	-0.993069	-1.89774	-0.0871952	0.843856	-0.0817346	1.81942	4.99518	5.46939	4.19613	4.78105
CJM1_0879	ADN91083	850573	852405	1833	-	gene=ciaB	product=Invasion+antigen+B	0.852	0.33	0.643	0.071	0.203	0.785	-0.101054	-0.612297	0.473814	-0.926323	-1.72263	-0.0724189	-0.727501	-1.79569	0.2583	-0.825269	-1.59608	-0.0274974	-0.626447	-1.68953	0.4599	0.198823	-0.934325	1.31411	5.71646	5.64641	5.07438	5.21219
CJM1_0880	ADN91084	852467	852880	414	+	CJM1_0880	product=Thioesterase+family+protein	0.987	0.621	0.53	0.188	0.45	0.517	0.0973097	-0.708589	0.888411	-1.52409	-2.47778	-0.583142	-0.806469	-1.82372	0.289858	-1.6214	-2.60024	-0.615787	-0.903779	-2.01056	0.226464	0.717624	-0.551974	1.96899	5.81118	5.87863	4.75475	5.25217
CJM1_0881	ADN91085	853098	855209	2112	-	gene=yjiY	product=Inner+membrane+protein+yjiY	0.996	0.998	0.999	0.861	0.747	0.3	1.54128	0.106639	2.9173	-0.32559	-2.11303	1.49871	-0.211398	-2.06834	1.44889	-1.86687	-3.25039	-0.523842	-1.75268	-3.06905	-0.353894	0.114192	-1.72308	1.86675	2.93444	4.00277	2.70875	2.7879
CJM1_0882	ADN91086	855376	856305	930	-	gene=prs	product=Ribose-phosphate+pyrophosphokinase	0.035	0.158	0.095	0.836	0.79	0.402	-0.0537434	-0.497838	0.399437	-0.602788	-1.09629	-0.0900195	-0.517206	-0.95575	-0.056451	-0.549045	-1.08692	-0.08931	-0.463463	-0.902593	-0.00944313	0.0855817	-0.379782	0.616516	6.02373	5.98648	5.60591	5.66523
CJM1_0883	ADN91087	856413	857078	666	-	CJM1_0883	product=Amino+acid+ABC+transporter%2C+permease+protein+PEB1	0.048	0.004	0.051	0.016	0.5	0.988	1.14312	0.216999	2.05665	-0.368565	-1.10655	0.479593	0.379045	-0.501349	1.19907	-1.51168	-2.30849	-0.703789	-0.764075	-1.65669	0.0838977	0.74761	-0.037636	1.52738	4.53289	5.32524	4.27742	4.79562
CJM1_0884	ADN91088	857083	857835	753	-	CJM1_0884	product=Amino+acid+ABC+transporter%2C+permease+protein+PEB1	0.062	0.314	0.484	0.896	0.948	0.708	-0.930934	-1.88687	0.0364728	-2.03905	-3.12693	-0.992482	-1.90796	-3.06925	-0.704575	-1.10812	-1.81992	-0.399176	-0.977025	-1.86703	-0.111564	0.131095	-0.949309	1.09976	6.56381	5.91853	5.15044	5.24131
CJM1_0885	ADN91089	857837	858616	780	-	gene=peb1A	product=Major+cell-binding+factor	0.539	0.999	0.989	0.999	0.994	0.065	-0.235628	-0.747052	0.265953	-0.663444	-1.46023	0.155457	-0.706211	-1.54229	0.0597644	-0.427816	-1.18784	0.360845	-0.470583	-1.31094	0.338066	-0.0427675	-1.12672	0.972567	5.63266	5.46933	5.17279	5.14315
CJM1_0886	ADN91090	858638	859366	729	-	gene=artM	product=Arginine+transport+ATP-binding+protein+artM	0.876	0.994	0.995	0.992	0.992	0.361	3.38484	-1.00546	7.60841	1.4273	-0.283658	3.14202	1.22814	-0.535242	3.05971	-1.95754	-6.26786	2.4528	-2.1567	-6.1471	2.44949	-0.199155	-1.91764	1.43755	2.12626	4.47245	3.11558	2.97754
CJM1_0887	ADN91091	859502	860290	789	-	gene=cheR	product=Chemotaxis+protein+methyltransferase	0.942	0.367	0.693	0.21	0.153	0.688	1.54488	0.303211	2.75136	-0.188591	-1.40909	1.03187	-0.272118	-1.32566	0.782823	-1.73347	-3.04404	-0.328184	-1.817	-3.07769	-0.604028	-0.0835268	-1.24796	1.11618	4.20279	5.27362	4.07207	4.01418
CJM1_0888	ADN91092	860306	860860	555	-	gene=cheB	product=protein-glutamate+methylesterase	0.94	0.085	0.979	0.005	0.792	0.993	-0.155677	-0.495077	0.207123	0.354939	0.00519601	0.720462	0.166677	-0.17355	0.481353	0.510617	0.089505	0.89069	0.322354	-0.0474924	0.661407	-0.188262	-0.558336	0.172805	7.82762	7.71971	8.07364	7.94315
CJM1_0889	ADN91093	861026	861463	438	+	gene=rpiB	product=ribose+5-phosphate+isomerase+B	0.994	0.091	0.994	0	0.203	0.999	0.645895	-0.846833	2.0442	-0.14169	-1.6809	1.40157	0.137998	-8.5993	8.60368	-0.787585	-1.75137	0.161514	-0.507897	-9.10496	8.54909	0.279689	-8.76185	9.26159	5.22505	5.67275	5.12684	5.32071
CJM1_0890	ADN91094	861463	861795	333	+	CJM1_0890	product=Putative+uncharacterized+protein	0.964	0.077	0.537	0.008	0.033	0.933	0.691018	-0.194046	1.70158	-0.632118	-1.68101	0.35235	-0.159146	-1.06467	0.804368	-1.32314	-2.22727	-0.442789	-0.850164	-1.66247	0.0119346	0.472972	-0.423427	1.41322	4.84493	5.32391	4.40678	4.73462
CJM1_0891	ADN91095	861792	862340	549	+	gene=apt	product=Adenine+phosphoribosyltransferase	0.333	0.004	0.011	0.021	0.027	0.698	1.47804	0.35664	2.58992	0.477803	-3.39407	4.71302	0.203857	-1.43794	1.75408	-1.00024	-4.9637	3.12466	-1.27419	-2.88596	0.259039	-0.273946	-4.45972	3.81202	5.18463	6.20913	5.51582	5.32593
CJM1_0892	ADN91096	862359	862955	597	+	CJM1_0892	product=DedA+family+protein	0.01	0.007	0.006	0.23	0.172	0.41	0.116568	-0.353666	0.570546	-1.06461	-1.76299	-0.389977	-0.179868	-0.488093	0.157768	-1.18118	-1.87582	-0.440607	-0.296435	-0.683103	0.119531	0.88474	0.249676	1.5513	6.67164	6.75244	5.93371	6.54697
CJM1_0893	ADN91097	862952	864403	1452	+	gene=pepA	product=Probable+cytosol+aminopeptidase	0.005	0.017	0.004	0.887	0.35	0.068	0.168932	-0.128393	0.453041	0.0413718	-0.228058	0.307693	-0.00766514	-0.25721	0.276874	-0.12756	-0.39759	0.14735	-0.176597	-0.452247	0.10486	-0.049037	-0.326186	0.216373	6.33489	6.45199	6.36357	6.32958
CJM1_0894	ADN91098	864400	865503	1104	+	gene=engD	product=GTP-dependent+nucleic+acid-binding+protein+engD	0.007	0.009	0.004	0.249	0.114	0.277	-0.909322	-1.42006	-0.331577	-0.620026	-1.07285	-0.111926	-0.772639	-1.23475	-0.265908	0.289297	-0.0431797	0.618423	0.136683	-0.229911	0.497453	-0.152613	-0.429859	0.145848	7.62288	6.99259	7.19311	7.08733
CJM1_0895	ADN91099	865525	866907	1383	-	gene=argH	product=Argininosuccinate+lyase	0.056	0.001	0.006	0.012	0.024	0.876	0.48985	-0.559413	1.56684	-1.46866	-2.61153	-0.294294	-1.16531	-2.27811	0.0136819	-1.95851	-3.06394	-0.866354	-1.65516	-2.73799	-0.514059	0.303353	-0.905968	1.60646	4.78188	5.12141	3.76388	3.97415
CJM1_0896	ADN91100	866917	868491	1575	-	gene=pckA	product=Phosphoenolpyruvate+carboxykinase+%28ATP%29	0.003	0.008	0.006	0.582	0.499	0.41	1.08712	-0.0930638	2.15635	1.94828	0.71839	3.2003	1.62135	0.398032	2.72369	0.861158	0.296599	1.46311	0.534228	0.0873127	0.964595	-0.32693	-1.04093	0.364435	6.99238	7.74591	8.34282	8.11621
CJM1_0897	ADN91101	868504	870303	1800	-	gene=pycB	product=Oxaloacetate+decarboxylase%2C+alpha+subunit%2C+putative	0.124	0.008	0.371	0.026	0.844	0.992	-0.588481	-1.03397	-0.121134	-0.390733	-0.829774	0.0509147	-0.565458	-1.01095	-0.137942	0.197748	-0.113052	0.531701	0.023023	-0.30952	0.368638	-0.174725	-0.497364	0.147415	8.32901	7.9211	8.05817	7.93706
CJM1_0898	ADN91102	870428	871675	1248	-	CJM1_0898	product=Transporter	0.986	0.204	0.257	0.007	0.001	0.605	0.879552	-0.77014	2.62096	-0.688496	-2.42502	0.977594	-0.742943	-2.43142	0.992266	-1.56805	-2.66027	-0.423512	-1.62249	-2.73316	-0.451639	-0.054447	-1.17739	0.957753	5.04823	5.65789	4.571	4.53326
CJM1_0899	ADN91103	871688	873022	1335	-	CJM1_0899	product=Transporter	0.899	0.53	0.498	0.32	0.108	0.464	0.300264	-1.25568	1.69573	-1.08116	-2.90483	0.746578	0.0161454	-1.9663	1.98546	-1.38142	-2.58359	-0.279184	-0.284119	-1.66753	1.19156	1.0973	-0.627023	2.87779	5.04844	5.25657	4.29904	5.05964
CJM1_0900	ADN91104	873256	873594	339	+	gene=atpE	product=ATP+synthase+subunit+c	0.014	0.034	0.048	0.817	0.863	0.608	-0.559346	-1.05868	-0.0747742	0.10576	-0.281205	0.532694	-0.143365	-0.512162	0.238353	0.665106	0.215123	1.15797	0.415981	-0.0402003	0.895882	-0.249125	-0.630473	0.142796	11.0085	10.6208	11.0818	10.9091
CJM1_0902	ADN91105	874789	874938	150	+	CJM1_0902	product=Putative+uncharacterized+protein	0.999	0.569	0.996	0.418	0.101	0.546	0.660287	-0.908582	2.13083	0.224041	-1.31581	1.70506	0.00233913	-2.18289	2.05892	-0.436246	-0.955742	0.0697129	-0.657948	-2.12369	0.752418	-0.221702	-1.76322	1.18513	5.28548	5.74316	5.44078	5.28711
CJM1_0903	ADN91106	875021	875380	360	+	CJM1_0903	product=Putative+uncharacterized+protein	0.676	0.581	0.658	0.017	0.365	0.974	0.21681	-0.174479	0.597155	0.685183	0.194281	1.1522	0.29597	-0.0490115	0.687857	0.468372	0.0340014	0.877897	0.0791601	-0.209131	0.381526	-0.389212	-0.773042	0.012328	7.03549	7.18577	7.51042	7.24064
CJM1_0904	ADN91107	875528	875854	327	+	CJM1_0904	product=Putative+uncharacterized+protein	0.971	0.086	0.417	0.011	0.045	0.875	1.22065	0.0951289	2.39065	-0.879295	-2.30368	0.480039	-0.593629	-1.5554	0.344356	-2.09995	-3.71008	-0.556249	-1.81428	-2.94862	-0.511166	0.285666	-1.18411	1.76605	4.46421	5.3103	3.85473	4.05273
CJM1_0905	ADN91108	875946	876737	792	-	CJM1_0905	product=Putative+uncharacterized+protein	0.996	0.687	0.971	0.004	0.021	0.91	-0.717564	-1.2434	-0.219228	-0.994967	-1.61384	-0.394392	-0.534087	-1.01766	-0.0368136	-0.277403	-0.752574	0.230136	0.183477	-0.0921429	0.467689	0.46088	-0.010498	0.926317	6.97252	6.47514	6.28286	6.60232
CJM1_0906	ADN91109	876751	877512	762	-	CJM1_0906	product=Tgh073	1	0.958	0.944	0.009	0.007	0.457	0.627953	-0.232587	1.52857	-0.571038	-1.59285	0.512304	-0.690488	-1.92828	0.51819	-1.19899	-2.28343	-0.115919	-1.31844	-2.49694	-0.113287	-0.11945	-1.48309	1.21852	4.61056	5.04582	4.21474	4.13195
CJM1_0907	ADN91110	877503	878561	1059	-	CJM1_0907	product=Cj81-027	0.997	0.752	0.901	0.003	0.05	0.794	0.512067	-8.65559	9.36652	-0.463884	-9.59383	8.47847	-0.0361953	-9.12816	9.01696	-0.975951	-1.72621	-0.212824	-0.548262	-1.44177	0.354513	0.427689	-0.525663	1.41707	5.12185	5.47679	4.80031	5.09676
CJM1_0908	ADN91111	879108	879323	216	-	CJM1_0908	product=Putative+uncharacterized+protein	1	0.96	0.965	0.017	0.013	0.546	1.01671	0.206768	1.86892	-0.693183	-1.6023	0.288047	0.0668034	-0.823842	0.882743	-1.70989	-2.71224	-0.763432	-0.949902	-1.85701	-0.09145	0.759987	-0.242265	1.76076	4.65184	5.35657	4.17137	4.69815
CJM1_0909	ADN91112	879893	880804	912	+	CJM1_0909	product=Probable+integral+membrane+protein	0.988	0.589	0.618	0.009	0.011	0.541	0.254768	-0.0291302	0.542768	0.0221294	-0.249572	0.299022	0.118832	-0.155205	0.384843	-0.232639	-0.496503	0.0210436	-0.135936	-0.384983	0.118424	0.0967029	-0.153857	0.335274	7.26382	7.44042	7.27916	7.34619
CJM1_0910	ADN91113	880812	884324	3513	-	gene=aas	product=2-acylglycerophosphoethanolamine+acyltransferase/acyl-acyl+carrier+protein%2C+putative	0.979	0.29	0.581	0.003	0.041	0.742	2.03415	0.987165	3.10827	1.3992	0.573047	2.30276	1.07958	0.0318684	2.10462	-0.634946	-1.46971	0.166616	-0.954561	-2.01678	0.106993	-0.319615	-1.14414	0.503468	4.33012	5.74008	5.29997	5.07843
CJM1_0911	ADN91114	884369	884749	381	-	CJM1_0911	product=Putative+uncharacterized+protein	0.55	0.294	0.767	0.416	0.477	0.891	-0.218392	-0.512486	0.0816396	-0.185995	-0.469711	0.100019	-0.329613	-0.621279	-0.0361195	0.0323968	-0.189754	0.2882	-0.111221	-0.385582	0.151817	-0.143618	-0.403515	0.117523	7.44659	7.29521	7.31766	7.21812
CJM1_0919	ADN91115	885549	886334	786	-	gene=glnP	product=Putative+glutamine+transport+system+permease	0.997	0.253	0.847	0.004	0.021	0.913	0.448323	-0.126237	0.982643	-0.61358	-1.46502	0.233669	-0.0582175	-0.474446	0.336727	-1.0619	-2.01076	-0.169245	-0.50654	-1.08268	0.0389373	0.555363	-0.287044	1.40472	5.62841	5.93916	5.20311	5.58806
CJM1_0920	ADN91116	886357	887562	1206	-	CJM1_0920	product=Permease%2C+putative	0.606	0.231	0.325	0	0.006	0.911	1.53623	0.348232	2.65644	-0.0641721	-1.03789	0.876608	0.232294	-0.597209	1.04653	-1.60041	-2.7882	-0.417367	-1.30394	-2.44177	-0.17305	0.296467	-0.709399	1.22469	4.63194	5.69677	4.58746	4.79295
CJM1_0921	ADN91117	887559	890147	2589	-	gene=secA	product=Protein+translocase+subunit+secA	0.726	0.027	0.093	0.015	0.046	0.849	-0.645627	-1.25173	-0.083795	0.561537	0.0290409	1.11998	0.10062	-0.250335	0.461122	1.20716	0.498418	1.96865	0.746247	0.159602	1.33459	-0.460917	-0.970871	0.0308981	8.42987	7.98236	8.8191	8.49962
CJM1_0922	ADN91118	890248	890757	510	+	gene=lolA	product=Outer-membrane+lipoprotein+carrier+protein	0.927	0.353	0.331	0.265	0.046	0.639	0.103979	-0.344695	0.531201	0.915459	0.35767	1.47974	0.619638	0.194494	1.08909	0.81148	0.300968	1.30368	0.515659	0.111642	0.917539	-0.295821	-0.761658	0.207743	7.29946	7.37154	7.93401	7.72896
CJM1_0923	ADN91119	890754	891488	735	-	CJM1_0923	product=Conserved+domain+protein	0.984	0.215	0.696	0.004	0.096	0.883	3.42225	1.6141	5.20986	1.33719	-0.185205	2.80536	1.57141	0.30516	2.88414	-2.08506	-3.59611	-0.525647	-1.85083	-3.23448	-0.549988	0.234222	-0.759162	1.2777	2.45865	4.83077	3.38552	3.54787
CJM1_0924	ADN91120	891498	892841	1344	-	CJM1_0924	product=TPR+domain+protein%2C+putative	0.993	0.122	0.721	0.001	0.024	0.962	-1.04316	-1.71288	-0.387559	-1.10393	-1.80009	-0.397244	-1.0046	-1.66822	-0.292193	-0.0607727	-0.495103	0.363613	0.0385652	-0.345285	0.412496	0.0993379	-0.313056	0.491515	7.06684	6.34378	6.30165	6.37051
CJM1_0925	ADN91121	892890	894236	1347	+	CJM1_0925	product=Putative+lipoprotein	0.623	0.115	0.224	0.243	0.294	0.686	-0.253861	-1.06346	0.529536	-1.68347	-2.65672	-0.688276	-1.11831	-2.20174	-0.109639	-1.42961	-2.36607	-0.567494	-0.864454	-1.85272	-0.0214555	0.56516	-0.590961	1.68098	5.93896	5.763	4.77207	5.16381
CJM1_0926	ADN91122	894248	895120	873	-	CJM1_0926	product=Hydrolase%2C+carbon-nitrogen+family	0.84	0.023	0.061	0.006	0.018	0.594	0.290593	-0.264461	0.925889	-0.734573	-1.4304	-0.00733714	-0.628843	-1.35839	0.127098	-1.02517	-1.7927	-0.229408	-0.919436	-1.79364	-0.102695	0.10573	-0.87158	1.0953	5.51728	5.71871	5.00811	5.0814
CJM1_0927	ADN91123	895117	896004	888	-	CJM1_0927	product=Cation+efflux+family+protein	0.952	0.098	0.165	0.009	0.013	0.681	0.208479	-4.12504	4.49044	-0.315885	-4.56555	4.12849	-0.326981	-4.70072	4.31175	-0.524364	-1.35386	0.310137	-0.53546	-1.39299	0.348928	-0.0110962	-1.08215	1.12403	5.25473	5.39924	5.03578	5.02809
CJM1_0928	ADN91124	896001	896978	978	-	CJM1_0928	product=peptidyl-arginine+deiminase+family+protein	0.912	0.159	0.399	0.009	0.044	0.803	0.801297	-0.2581	1.75183	-0.9085	-2.18954	0.465591	-0.796214	-1.84848	0.188891	-1.7098	-3.13891	-0.0861379	-1.59751	-2.75217	-0.390244	0.112286	-1.44426	1.61482	4.46729	5.02271	3.83757	3.9154
CJM1_0929	ADN91125	897077	897511	435	-	CJM1_0929	product=Putative+lipoprotein	0.325	0.456	0.898	0.637	0.948	0.921	0.521524	-0.0726659	1.11118	-0.993391	-1.69481	-0.325517	0.359749	-0.157884	0.87838	-1.51491	-2.32823	-0.73895	-0.161775	-0.791304	0.468113	1.35314	0.655194	2.0833	5.58447	5.94596	4.8959	5.83383
CJM1_0930	ADN91126	897521	899113	1593	-	gene=carB	product=Carbamoyl-phosphate+synthase%2C+large+subunit	0.942	0.141	0.16	0.015	0.01	0.618	0.618262	0.125591	1.14364	0.127481	-0.331225	0.566295	0.162296	-0.278675	0.614659	-0.490782	-0.929293	-0.00471317	-0.455966	-0.903319	0.00674298	0.0348158	-0.330033	0.44028	5.868	6.29655	5.95637	5.9805
CJM1_0931	ADN91127	899212	900744	1533	-	gene=purH	product=Bifunctional+purine+biosynthesis+protein+purH	0.573	0.004	0.003	0.003	0.006	0.466	0.328255	-0.0926723	0.723836	-0.261486	-0.626303	0.116846	-0.185755	-0.507239	0.138585	-0.589741	-1.02458	-0.129624	-0.514011	-0.961867	-0.104931	0.0757305	-0.290749	0.462984	6.27578	6.50331	6.09453	6.14702
CJM1_0932	ADN91128	900747	901517	771	-	CJM1_0932	product=DnaJ+domain+protein	0.468	0.008	0.031	0.421	0.457	0.764	0.754551	-0.128583	1.65329	-0.824705	-1.71207	0.0633851	-0.174204	-1.04124	0.771001	-1.57926	-2.46201	-0.719854	-0.928755	-1.91326	-0.000693772	0.650501	-0.289296	1.61705	4.54784	5.07085	3.9762	4.42709
CJM1_0933	ADN91129	901514	903700	2187	-	gene=purL	product=Phosphoribosylformylglycinamidine+synthase+2	0.586	0.477	0.446	0.002	0	0.316	-0.528272	-1.02761	0.00392226	-1.4392	-2.35437	-0.420925	-0.40719	-0.93851	0.13012	-0.910932	-1.76379	-0.0224289	0.121082	-0.200905	0.434345	1.03201	0.142104	1.89445	6.43059	6.06442	5.43301	6.14835
CJM1_0934	ADN91130	903711	905039	1329	-	gene=mnmE	product=tRNA+modification+GTPase+mnmE	0.609	0.009	0.009	0.011	0.008	0.771	0.392682	0.0130991	0.819332	0.147721	-0.230017	0.579122	0.0193916	-0.407491	0.477952	-0.244961	-0.653209	0.165083	-0.373291	-0.785225	0.0482284	-0.12833	-0.502645	0.29201	5.75133	6.02352	5.85372	5.76477
CJM1_0935	ADN91131	905032	905850	819	-	CJM1_0935	product=Putative+uncharacterized+protein	0.295	0.017	0.027	0.025	0.05	0.603	0.0667261	-0.255901	0.370248	-0.560447	-0.987059	-0.117778	-0.147397	-0.42437	0.134266	-0.627174	-1.08225	-0.210021	-0.214123	-0.512712	0.121026	0.41305	0.000619686	0.851773	6.63757	6.68382	6.24909	6.5354
CJM1_0936	ADN91132	905847	907439	1593	-	gene=oxaA	product=Inner+membrane+protein+oxaA	0.154	0.033	0.032	0.081	0.084	0.48	1.26345	0.264796	2.20118	-0.152694	-0.952019	0.716803	0.612691	-3.25071	4.55774	-1.41614	-2.29813	-0.438538	-0.650754	-4.85711	3.40776	0.765385	-3.13358	4.75484	4.88535	5.7611	4.77951	5.31003
CJM1_0937	ADN91133	907436	907807	372	-	CJM1_0937	product=UPF0161+protein	0.515	0.008	0.305	0.011	0.291	0.986	2.21624	0.631098	3.75283	0.497837	-0.688286	1.67457	0.630582	-0.480302	1.65578	-1.7184	-3.119	-0.191313	-1.58566	-2.89151	-0.162907	0.132745	-0.808887	1.11355	4.09296	5.62914	4.43804	4.53005
CJM1_0938	ADN91134	907774	908100	327	-	gene=rnpA	product=Ribonuclease+P+protein+component	0.101	0.12	0.573	0.641	0.924	0.889	-0.0232958	-0.377529	0.344352	-0.825178	-1.33503	-0.278895	-0.195816	-0.491905	0.15029	-0.801882	-1.32768	-0.234047	-0.17252	-0.441514	0.129472	0.629362	0.113041	1.16153	6.58852	6.57238	6.01655	6.45279
CJM1_0939	ADN91135	908097	908231	135	-	gene=rpmH	product=50S+ribosomal+protein+L34	0.067	0.037	0.183	0.348	0.795	0.888	0.726728	0.214914	1.2643	0.202352	-0.184739	0.638163	0.275219	-0.127446	0.732566	-0.524377	-0.938178	-0.0988375	-0.451509	-0.865019	0.01046	0.0728675	-0.182465	0.323622	7.424	7.92773	7.56426	7.61477
CJM1_0940	ADN91136	908362	908841	480	+	CJM1_0940	product=argininosuccinate+synthase+%28citrulline--aspartateligase%29	0.525	0.258	0.384	0.001	0.057	0.949	-0.465169	-0.84632	-0.0943562	-0.692798	-1.15175	-0.26435	-0.540003	-0.901663	-0.172583	-0.227629	-0.572012	0.10319	-0.0748338	-0.338262	0.161806	0.152795	-0.152379	0.496886	6.89882	6.57639	6.41861	6.52452
CJM1_0941	ADN91137	908838	909446	609	+	CJM1_0941	product=phage+SPO1+DNA+polymerase-related+protein	0.767	0.056	0.404	0.011	0.183	0.899	-0.0505896	-0.385577	0.294353	-0.5002	-0.949049	-0.0846346	-0.264245	-0.612149	0.0820355	-0.44961	-0.895651	-0.0480436	-0.213656	-0.531896	0.093286	0.235955	-0.143207	0.651593	6.33882	6.30375	5.99211	6.15566
CJM1_0942	ADN91138	909481	910632	1152	+	CJM1_0942	product=probable+periplasmic+protein	0.548	0.434	0.423	0.117	0.122	0.473	0.693194	0.0545115	1.34495	-0.704949	-1.42305	0.000405952	0.395279	-0.0575424	0.825628	-1.39814	-2.26308	-0.57011	-0.297915	-0.901151	0.338705	1.10023	0.399674	1.79359	5.69631	6.17679	5.20767	5.97029
CJM1_0943	ADN91139	910624	910998	375	-	CJM1_0943	product=4-hydroxybenzoyl-CoA+thioesterase+family+protein	0.993	0.403	0.987	0.215	0.041	0.695	0.482622	0.0448505	0.914884	0.211484	-0.174694	0.616276	0.51785	0.123307	0.989505	-0.271137	-0.557007	0.0148907	0.0352281	-0.321955	0.386998	0.306366	0.000282385	0.618799	6.45404	6.78857	6.60063	6.81299
CJM1_0944	ADN91140	911648	913516	1869	+	CJM1_0944	product=Putative+periplasmic+protein	0.517	0.56	0.523	0.512	0.487	0.479	0.204902	-4.1663	5.05152	-0.961455	-2.26279	0.369239	0.0178902	-1.08471	1.23093	-1.16636	-5.99052	3.27714	-0.187012	-4.74106	4.2667	0.979346	-0.26372	2.26601	4.92635	5.06837	4.25992	4.93875
CJM1_0945	ADN91141	913600	913911	312	+	CJM1_0945	product=Putative+uncharacterized+protein	0.517	0.54	0.481	0.505	0.501	0.477	0.943902	-0.0554967	2.03206	-1.05922	-2.55734	0.287536	-0.628545	-1.67144	0.384673	-2.00312	-3.60926	-0.467387	-1.57245	-2.82567	-0.348038	0.430676	-1.07292	1.97377	4.63877	5.29303	3.90457	4.2031
CJM1_0946	ADN91142	914008	915711	1704	+	CJM1_0946	product=Putative+periplasmic+protein	0.5	0.55	0.517	0.514	0.494	0.493	-0.6786	-1.15406	-0.152374	-0.871398	-1.47063	-0.336697	-0.782465	-1.26213	-0.269793	-0.192798	-0.610421	0.168808	-0.103865	-0.392494	0.213325	0.088933	-0.290678	0.546985	6.99256	6.52219	6.38856	6.4502
CJM1_0947	ADN91143	915951	917765	1815	+	CJM1_0947	product=Putative+outer-membrane+protein	0.516	0.517	0.52	0.492	0.522	0.514	0.385425	-0.325507	1.02944	-0.855311	-1.81189	0.0497466	-0.611863	-4.52806	3.33071	-1.24074	-2.32839	-0.200901	-0.997288	-4.8774	2.84249	0.243448	-3.85497	4.13258	5.95794	6.2251	5.36509	5.53383
CJM1_0948	ADN91144	917820	918419	600	+	CJM1_0948	product=Putative+uncharacterized+protein	0.997	0.529	0.725	0.004	0.006	0.692	1.18953	0.15403	2.18285	0.15832	-0.784431	1.14845	0.458855	-0.528223	1.53044	-1.03121	-1.8356	-0.174016	-0.730676	-1.57463	0.194314	0.300535	-0.535271	1.19468	4.48596	5.31048	4.5957	4.80402
CJM1_0949	ADN91145	918429	918689	261	+	CJM1_0949	product=Putative+uncharacterized+protein	0.998	0.776	0.758	0.01	0.006	0.466	-0.0129531	-0.335214	0.323584	0.274682	-0.0623307	0.651893	-0.163973	-0.526762	0.211034	0.287635	-0.0760898	0.634151	-0.15102	-0.528121	0.208862	-0.438655	-0.834561	-0.0292303	6.07256	6.06358	6.26295	5.9589
CJM1_0950	ADN91146	918686	919033	348	+	CJM1_0950	product=Non-heme+iron+protein%2C+hemerythrin+family	0.995	0.798	0.855	0.009	0.01	0.596	1.43275	0.243502	2.67059	-0.364879	-1.44112	0.68336	-0.254918	-1.21077	0.631581	-1.79763	-2.95808	-0.654675	-1.68767	-2.68863	-0.691239	0.10996	-0.874127	1.04318	4.30814	5.30125	4.05523	4.13145
CJM1_0951	ADN91147	919122	919997	876	+	gene=cmoB	product=tRNA+%28mo5U34%29-methyltransferase	0.849	0.349	0.443	0.006	0.038	0.621	0.668386	-0.293357	1.63197	-0.583755	-1.7531	0.605928	-0.13377	-1.14221	0.905068	-1.25214	-2.21988	-0.260018	-0.802156	-1.64876	0.0963781	0.449985	-0.502344	1.56644	4.96946	5.43275	4.56483	4.87674
CJM1_0952	ADN91148	920069	920647	579	+	CJM1_0952	product=Putative+uncharacterized+protein	0.996	0.995	0.998	0.279	0.794	0.911	0.747464	-3.41063	4.73192	-0.485132	-1.57477	0.577602	-0.00252897	-1.05522	1.10728	-1.2326	-5.05436	2.93969	-0.749993	-4.75718	3.59022	0.482603	-0.543842	1.55314	4.4149	4.93301	4.07864	4.41315
CJM1_0953	ADN91149	920648	920821	174	-	CJM1_0953	product=Lipoprotein%2C+putative	0.915	0.38	0.949	0.002	0.753	0.998	-0.309513	-0.642512	0.0328651	-0.240455	-0.57751	0.115543	-0.443762	-0.823137	-0.068896	0.0690587	-0.168975	0.296749	-0.134249	-0.441869	0.197814	-0.203308	-0.515276	0.11472	6.69432	6.47978	6.52765	6.38673
CJM1_0954	ADN91150	921424	921987	564	+	CJM1_0954	product=Hypothetical+protein	0.619	0.988	0.939	0.984	0.93	0.101	-0.351208	-1.39887	0.639306	-2.57416	-4.00569	-1.05648	-1.38185	-2.81043	-0.017266	-2.22295	-3.60127	-0.845517	-1.03064	-2.30631	0.295965	1.19232	-0.529167	2.8729	4.53164	4.2882	2.74736	3.57381
CJM1_0955	ADN91151	922023	922691	669	+	gene=pepD	product=aminoacyl-histidine+dipeptidase	0.793	0.568	0.682	0.25	0.356	0.61	0.140062	-0.214382	0.517318	0.598868	0.152037	1.04732	0.415697	0.0552601	0.824416	0.458806	0.0170088	0.871015	0.275635	-0.0531718	0.62058	-0.183171	-0.561261	0.27113	7.9676	8.06468	8.3827	8.25574
CJM1_0956	ADN91152	922674	923921	1248	-	gene=cjaB	product=CjaB+protein	0.888	0.124	0.865	0.017	0.364	0.984	0.297341	-0.29988	0.853653	-0.487223	-1.46841	0.420947	-0.699971	-1.45921	0.122552	-0.784564	-1.83594	0.196596	-0.997312	-1.82312	-0.124717	-0.212748	-1.37449	0.964761	5.55676	5.76286	5.21904	5.07157
CJM1_0957	ADN91153	923962	924801	840	-	gene=cjaA	product=Surface+antigen%2C+CjaA	0.628	0.998	0.989	0.995	0.975	0.093	0.260515	-0.227566	0.752017	0.82276	0.321461	1.36102	0.748494	0.229939	1.25935	0.562245	0.123193	1.04906	0.487979	0.100965	0.941705	-0.0742661	-0.533738	0.364755	7.75352	7.93409	8.32381	8.27233
CJM1_0958	ADN91154	925020	926138	1119	+	gene=jlpA	product=Surface-exposed+lipoprotein	0.475	0.022	0.054	0.448	0.47	0.62	0.784372	0.014645	1.53548	-0.716632	-1.37276	0.0171747	-0.115028	-4.04338	3.66009	-1.501	-2.426	-0.639745	-0.8994	-4.89753	3.02081	0.601604	-3.45168	4.55926	5.46347	6.00716	4.96674	5.38374
CJM1_0959	ADN91155	926229	926969	741	+	CJM1_0959	product=Uncharacterized+protein	0.757	0.025	0.278	0.024	0.148	0.858	0.248024	-0.0389585	0.567306	0.33505	0.0244303	0.640912	0.108995	-0.206623	0.415654	0.0870259	-0.214086	0.377665	-0.139029	-0.432788	0.126421	-0.226055	-0.512608	0.0972073	6.98537	7.15729	7.21761	7.06092
CJM1_0960	ADN91156	926973	928124	1152	-	gene=hipO	product=Hippurate+hydrolase	0.995	0.996	0.993	0.67	0.617	0.445	-0.0839318	-0.448681	0.281328	-0.279195	-0.695461	0.112667	-0.159104	-0.535007	0.207324	-0.195263	-0.601166	0.205378	-0.0751726	-0.436549	0.308724	0.12009	-0.274613	0.552007	5.94532	5.88714	5.75179	5.83503
CJM1_0961	ADN91157	928126	929346	1221	-	CJM1_0961	product=Uncharacterized+protein	1	1	1	0.575	0.144	0.109	0.265854	-0.257556	0.779928	-0.935195	-1.62574	-0.226575	0.201109	-0.294073	0.70374	-1.20105	-1.92791	-0.445889	-0.0647451	-0.598085	0.485774	1.1363	0.459597	1.86628	5.47844	5.66272	4.83021	5.61784
CJM1_0962	ADN91158	929581	929787	207	+	CJM1_0962	product=Putative+uncharacterized+protein	0.97	0.1	0.413	0.01	0.03	0.883	0.536861	-0.491407	1.5829	-0.829581	-2.22332	0.497958	-0.467796	-1.56921	0.737315	-1.36644	-2.96762	0.05129	-1.00466	-2.35563	0.311635	0.361785	-1.18116	2.04997	4.35261	4.72474	3.77759	4.02836
CJM1_0963	ADN91159	929790	930545	756	-	CJM1_0963	product=Uncharacterized+protein	0.938	0.016	0.17	0.001	0.019	0.862	-0.409526	-1.03888	0.198179	-1.37432	-2.17761	-0.584635	-0.607213	-1.1888	-0.0426614	-0.964792	-1.63498	-0.329986	-0.197686	-0.622397	0.224739	0.767106	0.0872355	1.46915	6.02953	5.74567	5.07693	5.60864
CJM1_0964	ADN91160	930548	931813	1266	-	CJM1_0964	product=Iron-sulfur+cluster-binding+domain+protein	0.866	0.001	0.136	0.004	0.051	0.884	0.552728	-0.859	1.99766	-1.45363	-3.2816	0.363707	0.318955	-1.03518	1.73798	-2.00636	-3.55489	-0.293653	-0.233773	-1.29636	0.85018	1.77259	0.288561	3.28248	3.35951	3.74263	2.35193	3.58059
CJM1_0965	ADN91161	931815	933170	1356	-	gene=hemN	product=Oxygen-independent+coproporphyrinogen-III+oxidase	0.412	0.005	0.04	0.008	0.046	0.944	0.76031	-0.271372	1.85362	-1.45602	-2.84826	-0.0988235	-0.739782	-1.77446	0.35142	-2.21633	-3.68934	-0.637781	-1.50009	-2.78636	-0.262597	0.716241	-0.782317	2.17062	4.4032	4.93021	3.39396	3.89042
CJM1_0966	ADN91162	933157	933648	492	-	CJM1_0966	product=4-hydroxy-3-methylbut-2-en-1-yl+diphosphate+synthase	0.71	0.007	0.135	0.004	0.062	0.972	0.300086	-0.0864625	0.678686	-0.431312	-0.934836	0.0671279	0.10694	-0.197826	0.412472	-0.731399	-1.25781	-0.216079	-0.193146	-0.576026	0.165411	0.538253	0.10597	0.990849	6.01626	6.22427	5.7173	6.09039
CJM1_0967	ADN91163	933645	934565	921	-	gene=argF	product=Ornithine+carbamoyltransferase	0.958	0.58	0.815	0.033	0.144	0.814	0.166954	-0.138586	0.470203	-0.419296	-0.82409	0.0394052	0.0996157	-0.162047	0.407837	-0.58625	-0.995424	-0.131943	-0.0673378	-0.387493	0.226652	0.518912	0.10497	0.910234	6.39314	6.50887	6.10251	6.46219
CJM1_0968	ADN91164	934562	935545	984	-	gene=hemB	product=Delta-aminolevulinic+acid+dehydratase	0.893	0.899	0.972	0.498	0.863	0.878	-0.317156	-0.616965	0.0313834	-0.305539	-0.600545	0.0364707	-0.352226	-0.653602	-0.0370754	0.0116172	-0.269278	0.276684	-0.0350703	-0.316393	0.241618	-0.0466876	-0.326495	0.224365	7.26571	7.04587	7.05392	7.02156
CJM1_0969	ADN91165	935603	936163	561	+	gene=ribA	product=GTP+cyclohydrolase-2	0.982	0.305	0.641	0.005	0.069	0.787	0.929923	0.122429	1.70297	-0.492415	-1.28993	0.3046	-0.363815	-1.96561	1.14445	-1.42234	-2.35922	-0.381983	-1.29374	-3.02929	0.295293	0.1286	-1.49679	1.74885	5.63042	6.275	5.28911	5.37824
CJM1_0970	ADN91166	936164	936730	567	+	gene=rsmG	product=Ribosomal+RNA+small+subunit+methyltransferase+G	0.991	0.125	0.766	0.001	0.226	0.922	0.467078	-0.177221	1.12143	-0.607013	-1.29599	0.100193	-0.53929	-1.29592	0.184055	-1.07409	-1.89562	-0.279455	-1.00637	-1.78334	-0.146798	0.067723	-0.84626	0.882187	5.36756	5.69131	4.94681	4.99375
CJM1_0971	ADN91167	936746	937318	573	-	CJM1_0971	product=probable+periplasmic+protein	0.51	0.987	0.909	0.985	0.888	0.081	0.748592	-0.237008	1.72068	-1.09034	-2.39756	0.195873	-0.756659	-1.75119	0.212796	-1.83893	-3.29778	-0.488062	-1.50525	-2.58972	-0.447317	0.333684	-0.97782	1.75556	4.56057	5.07946	3.80481	4.0361
CJM1_0972	ADN91168	937408	938505	1098	-	CJM1_0972	product=UPF0324+membrane+protein	0.998	0.995	0.997	0.091	0.461	0.893	0.360252	-0.0397209	0.784184	0.0560668	-0.367914	0.486947	0.0488587	-0.333466	0.443748	-0.304185	-0.738732	0.0979637	-0.311393	-0.706328	0.0834129	-0.00720804	-0.39943	0.40568	5.7307	5.98041	5.76956	5.76457
CJM1_0973	ADN91169	938619	939500	882	+	CJM1_0973	product=Transcription+regulator+LysR+family+VCA0542+%2C+putative	0.981	0.255	0.266	0.026	0.009	0.586	-0.263648	-0.846672	0.288427	-0.835534	-1.71294	0.08404	-0.862442	-1.80729	0.0757078	-0.571887	-1.41409	0.297902	-0.598794	-1.45162	0.228545	-0.0269077	-1.12999	1.0328	5.7702	5.58745	5.19105	5.1724
CJM1_0974	ADN91170	939580	941448	1869	+	gene=rpoD	product=RNA+polymerase+sigma+factor+rpoD	0.877	0.033	0.775	0.007	0.334	0.988	-0.148282	-0.483369	0.249334	-0.230621	-0.588407	0.125054	-0.284278	-0.676848	0.125051	-0.0823393	-0.470956	0.328267	-0.135996	-0.517212	0.259125	-0.0536564	-0.454361	0.323369	5.94943	5.84665	5.78958	5.75238
CJM1_0975	ADN91171	941463	941975	513	-	gene=sixA	product=Phosphohistidine+phosphatase+SixA	0.563	0.392	0.454	0	0.006	0.788	0.853863	-0.146663	1.87232	-0.714171	-2.16365	0.807242	-0.158974	-1.15523	0.797274	-1.56803	-2.93156	-0.138139	-1.01284	-1.89834	-0.126733	0.555197	-0.852323	1.89696	3.7348	4.32665	3.23977	3.62461
CJM1_0976	ADN91172	941972	942490	519	-	CJM1_0976	product=Rhomboid+family+protein	0.992	0.246	0.478	0.002	0.012	0.683	-0.328814	-0.70849	0.0469307	0.209195	-0.165547	0.583192	0.0879025	-0.266327	0.418167	0.538009	0.129297	0.944859	0.416717	0.00845773	0.809309	-0.121293	-0.492935	0.272542	8.10227	7.87435	8.24727	8.16319
CJM1_0977	ADN91173	942588	943004	417	+	CJM1_0977	product=Putative+periplasmic+protein	0.996	0.283	0.995	0	0.511	1	-0.313603	-4.36278	3.74265	-2.14215	-3.43748	-0.834631	-1.38175	-2.52672	-0.230696	-1.82855	-5.95935	2.40083	-1.06814	-5.06422	3.00536	0.760403	-0.668711	2.09733	5.14325	4.92587	3.65842	4.18549
CJM1_0978	ADN91174	943012	944628	1617	-	gene=ftsH_1	product=cell+division+protein+%28ftsH%29	0.915	0.124	0.229	0.008	0.01	0.724	1.04311	0.178374	1.96106	-0.226993	-1.14248	0.75788	-0.032411	-0.86329	0.822756	-1.2701	-2.29289	-0.299553	-1.07552	-1.95013	-0.20802	0.194582	-0.814234	1.09632	4.57957	5.3026	4.42223	4.5571
CJM1_0979	ADN91175	944632	945882	1251	-	CJM1_0979	product=MiaB-like+tRNA+modifying+enzyme	0.7	0.007	0.187	0.006	0.13	0.796	0.955865	-0.0428922	1.9947	0.534561	-0.403987	1.54525	0.578522	-0.402066	1.55007	-0.421304	-0.906465	0.0775665	-0.377343	-0.897094	0.1405	0.0439605	-0.347218	0.408787	5.33771	6.00027	5.70824	5.73871
CJM1_0980	ADN91176	945879	947450	1572	-	CJM1_0980	product=Putative+membrane+protein	0.965	0.073	0.607	0.005	0.048	0.948	2.06151	0.649656	3.49651	-0.166297	-1.99577	1.78564	0.976445	-0.417725	2.36008	-2.22781	-3.60005	-0.760265	-1.08506	-1.98972	-0.176269	1.14274	-0.347623	2.64044	2.76707	4.196	2.6518	3.44389
CJM1_0981	ADN91177	947447	948502	1056	-	gene=aroB	product=3-dehydroquinate+synthase	0.957	0.057	0.819	0.006	0.142	0.982	1.31219	-0.0869658	2.80122	-0.707684	-2.47054	1.10048	-0.397995	-2.09921	1.27661	-2.01987	-3.4829	-0.510675	-1.71018	-2.99493	-0.29337	0.30969	-1.32776	2.02483	3.52283	4.43237	3.0323	3.24696
CJM1_0982	ADN91178	948548	949948	1401	-	CJM1_0982	product=TrkA+domain+protein	0.601	0.444	0.541	0.065	0.129	0.816	-0.757672	-1.27606	-0.264642	-0.172805	-0.506245	0.208006	-0.318662	-0.680586	0.0443811	0.584867	0.129127	1.01395	0.43901	0.000731481	0.855177	-0.145857	-0.442782	0.16696	8.15255	7.62737	8.03277	7.93167
CJM1_0983	ADN91179	949978	951099	1122	+	gene=tgt	product=Queuine+tRNA-ribosyltransferase	0.998	0.741	0.905	0.005	0.042	0.795	0.497662	-3.88693	4.61998	0.104973	-5.83624	6.31786	0.555557	-3.84603	4.73094	-0.392688	-4.08853	3.14212	0.0578956	-0.354586	0.484853	0.450584	-3.10156	4.11422	5.41065	5.75561	5.48342	5.79574
CJM1_0984	ADN91180	951101	951868	768	+	CJM1_0984	product=Putative+membrane+protein	0.99	0.169	0.361	0.001	0.006	0.689	0.64371	-8.66584	9.37847	-0.943003	-10.4545	7.8149	0.192411	-9.14864	9.3085	-1.58671	-2.28677	-0.904065	-0.451298	-1.94287	0.97873	1.13541	-0.31926	2.54312	5.02086	5.46705	4.36722	5.15423
CJM1_0986	ADN91181	952000	952464	465	-	CJM1_0986	product=Membrane+protein%2C+putative	0.758	0.012	0.418	0.002	0.395	0.53	-0.140097	-0.52074	0.219896	-0.838238	-1.43095	-0.258477	-0.108713	-0.500149	0.255712	-0.698142	-1.22324	-0.160286	0.0313833	-0.318275	0.340709	0.729525	0.179605	1.24304	6.37608	6.27897	5.79505	6.30072
CJM1_0987	ADN91182	952465	955710	3246	-	CJM1_0987	product=Cytochrome+c+biogenesis+protein%2C+CcmF/CycK/CcsA+family	0.381	0.01	0.016	0.009	0.023	0.658	0.606665	-0.272838	1.57279	0.699614	-0.209515	1.60196	0.655872	-0.211958	1.60525	0.092949	-0.294257	0.496406	0.0492069	-0.383212	0.462574	-0.0437421	-0.44099	0.3642	5.34337	5.76388	5.82831	5.79799
CJM1_0988	ADN91183	955728	956423	696	-	gene=livF	product=High+affinity+branched-chain+amino+acid+ABC+transporter%2C+ATP-binding+protein	0.88	0.026	0.192	0.006	0.063	0.75	-0.107502	-0.405858	0.195597	0.27598	-0.0246023	0.57304	0.172416	-0.071318	0.434725	0.383481	0.0626868	0.697504	0.279918	-0.00207043	0.565995	-0.103564	-0.386283	0.188166	6.98307	6.90856	7.17437	7.10258
CJM1_0989	ADN91184	956410	957180	771	-	gene=livG	product=High+affinity+branched-chain+amino+acid+ABC+transporter%2C+ATP-binding+protein	0.611	0.057	0.18	0.037	0.145	0.659	0.146704	-0.126632	0.429255	0.0182038	-0.275694	0.319297	0.225014	-0.051325	0.513286	-0.1285	-0.365885	0.158773	0.0783096	-0.182798	0.34567	0.20681	-0.0885439	0.492129	6.24725	6.34894	6.25987	6.40322
CJM1_0990	ADN91185	957177	958226	1050	-	gene=livM	product=High+affinity+branched-chain+amino+acid+ABC+transporter%2C+permease+protein	0.951	0.447	0.435	0.391	0.393	0.504	1.61355	0.512306	2.77131	-0.211517	-1.63828	1.20358	0.647363	-0.398842	1.74824	-1.82506	-3.18851	-0.379554	-0.966182	-2.01166	0.0996289	0.85888	-0.438691	2.10859	3.90172	5.02015	3.75511	4.35044
CJM1_0991	ADN91186	958229	959125	897	-	gene=livH	product=High+affinity+branched-chain+amino+acid+ABC+transporter%2C+permease+protein	0.57	0.012	0.012	0.015	0.006	0.493	0.132201	-0.219845	0.500823	0.0285252	-0.328506	0.379098	0.0707821	-0.278658	0.408147	-0.103676	-0.43956	0.250662	-0.0614194	-0.379954	0.282943	0.0422568	-0.29552	0.360805	5.90327	5.99491	5.92305	5.95234
CJM1_0992	ADN91187	959144	960253	1110	-	gene=livK	product=Branched+chain+amino-acid+ABC+transport+system+periplasmic+binding+protein	0.557	0.825	0.728	0.783	0.694	0.382	0.244256	-0.0853059	0.587144	0.309042	-0.0240115	0.634456	0.452562	0.0773021	0.788599	0.0647867	-0.175143	0.307003	0.208306	-0.0928553	0.473787	0.143519	-0.160082	0.426064	6.74075	6.91006	6.95497	7.05445
CJM1_0993	ADN91188	960275	961390	1116	-	gene=livJ	product=High+affinity+branched-chain+amino+acid+ABC+transporter%2C+periplasmic+amino+acid-binding+protein	0.808	0.993	0.982	0.981	0.952	0.201	0.22208	-0.214886	0.742874	-0.844898	-8.94435	8.06815	-0.349035	-0.762636	0.0652958	-1.06698	-9.0316	7.73741	-0.571114	-1.04901	-0.0295158	0.495864	-8.26487	8.53278	6.0402	6.19413	5.45456	5.79826
CJM1_0994	ADN91189	961421	961855	435	-	CJM1_0994	product=Cytochrome+c+family+protein	0.931	0.734	0.974	0.151	0.791	0.957	0.143999	-0.114085	0.411071	-0.166659	-0.467973	0.141376	0.391648	0.0484149	0.740188	-0.310658	-0.610159	-0.0108963	0.247649	-0.101574	0.595565	0.558307	0.192678	0.923085	7.35188	7.45169	7.23636	7.62335
CJM1_0995	ADN91190	961869	962054	186	-	CJM1_0995	product=Porin+domain+protein	0.786	0.083	0.953	0.031	0.849	0.995	0.473608	0.0076345	0.993165	0.0985067	-0.352109	0.542462	0.126469	-0.328354	0.60697	-0.375101	-0.819096	0.0784177	-0.347139	-0.800103	0.104693	0.0279619	-0.409237	0.476979	5.48108	5.80936	5.54936	5.56874
CJM1_0996	ADN91191	962106	962612	507	-	CJM1_0996	product=Membrane+protein%2C+putative	0.71	0.002	0.08	0.001	0.043	0.789	-0.478999	-1.64407	0.701533	-2.4821	-3.98731	-0.868015	-1.45893	-2.76085	-0.0425653	-2.0031	-3.5216	-0.431584	-0.97993	-2.26586	0.243759	1.02317	-0.604936	2.68377	5.00844	4.67643	3.28799	3.99719
CJM1_0997	ADN91192	962621	963652	1032	-	gene=asd	product=Aspartate-semialdehyde+dehydrogenase	0.951	0.165	0.466	0.027	0.406	0.516	0.482523	0.0143944	0.924516	-0.472259	-4.44047	3.5907	0.115012	-0.233584	0.466864	-0.954782	-4.80219	2.93589	-0.367511	-0.836357	0.0718487	0.587271	-3.26471	4.41043	5.9388	6.27326	5.61146	6.01852
CJM1_0998	ADN91193	963652	964953	1302	-	gene=rrp-2	product=Response+regulator	0.988	0.396	0.966	0.001	0.156	0.992	-0.496248	-1.26013	0.280609	-1.8381	-2.748	-0.892988	-0.977952	-1.68678	-0.26819	-1.34185	-2.00568	-0.66223	-0.481704	-0.907868	-0.027152	0.860144	0.213588	1.54809	6.35501	6.01103	5.08094	5.67714
CJM1_0999	ADN91194	965010	965327	318	-	CJM1_0999	product=Putative+uncharacterized+protein	0.999	0.628	0.998	0.003	0.457	0.999	1.81281	0.709792	3.00868	0.744177	-0.857641	2.40499	0.883451	-7.73622	9.51855	-1.06864	-2.68665	0.550602	-0.929364	-9.88874	7.8915	0.139273	-8.54522	8.59386	4.71213	5.96868	5.22796	5.3245
CJM1_1000	ADN91195	965435	965932	498	-	CJM1_1000	product=Putative+lipoprotein	0.996	0.997	0.998	0.772	0.828	0.591	-0.342038	-0.75959	0.0947641	-0.960102	-1.56737	-0.32149	-0.481807	-0.8846	-0.0984514	-0.618063	-1.21141	-0.0722729	-0.139769	-0.399307	0.0999423	0.478294	-0.0309554	1.03285	6.97393	6.73684	6.30844	6.63996
CJM1_1001	ADN91196	966013	968604	2592	-	gene=gyrA	product=DNA+gyrase+subunit+A	0.907	0.054	0.574	0.007	0.134	0.953	-0.508568	-0.936582	-0.0289717	0.571724	0.10167	1.07591	0.0880888	-0.177571	0.340097	1.08029	0.454421	1.71397	0.596657	0.100381	1.07017	-0.483635	-0.959881	0.0153479	7.42637	7.07386	7.82266	7.48743
CJM1_1002	ADN91197	968645	969220	576	-	gene=ctsW	product=Transformation+system+protein	0.711	0.012	0.446	0.013	0.282	0.968	1.25912	0.426193	2.04537	1.21994	0.391044	2.00973	1.48494	0.618665	2.40304	-0.0391818	-0.465963	0.377634	0.225814	-0.327393	0.716553	0.264996	-0.238402	0.796624	7.92077	8.79353	8.76637	8.95005
CJM1_1003	ADN91198	969217	969861	645	-	gene=mapA	product=Outer+membrane+lipoprotein+mapA	0.105	0.98	0.967	0.994	0.993	0.231	0.249011	-0.0360129	0.539311	0.103902	-0.199054	0.406049	0.312397	0.00326537	0.653213	-0.145108	-0.413018	0.108212	0.0633864	-0.220351	0.338381	0.208495	-0.0590131	0.506968	6.36486	6.53747	6.43688	6.5814
CJM1_1004	ADN91199	969938	971734	1797	-	gene=lepA	product=GTP-binding+protein+lepA	0.979	0.157	0.475	0.014	0.39	0.521	0.0785134	-0.506366	0.713424	-1.59746	-2.41348	-0.753951	-0.0429235	-0.541611	0.491648	-1.67597	-2.49353	-0.810036	-0.121437	-0.737253	0.503796	1.55453	0.722384	2.37872	5.98795	6.04237	4.88068	5.9582
CJM1_1005	ADN91200	971861	973135	1275	+	gene=cmeD	product=Probable+outer+membrane+component+of+efflux+system	0.53	0.021	0.321	0.366	0.444	0.944	2.43935	0.815383	4.01619	0.184581	-1.19243	1.63786	0.61856	-0.741516	1.96178	-2.25476	-3.70879	-0.840002	-1.82079	-3.27577	-0.396308	0.433978	-0.769648	1.6044	3.44301	5.13383	3.57095	3.87176
CJM1_1006	ADN91201	973132	973872	741	+	gene=cmeE	product=Putative+membrane+fusion+component+of+efflux+system	0.841	0.028	0.033	0.004	0.008	0.556	0.638579	-0.979947	2.25374	-1.11193	-2.52674	0.427058	-1.01924	-2.63031	0.593699	-1.7505	-2.64132	-0.813478	-1.65782	-2.8933	-0.470972	0.0926824	-0.898671	1.16634	5.00547	5.4481	4.23474	4.29898
CJM1_1007	ADN91202	973875	976892	3018	+	gene=cmeF	product=RND+pump+protein	0.819	0.079	0.146	0.011	0.011	0.695	1.62229	0.267889	2.90215	-0.109662	-1.00716	0.809125	-0.263879	-1.28049	0.847125	-1.73196	-2.83268	-0.474629	-1.88617	-3.13408	-0.575002	-0.154217	-1.03859	0.834349	4.21546	5.33995	4.13945	4.03255
CJM1_1008	ADN91203	976916	977395	480	-	CJM1_1008	product=Possible+DnaJ+like+protein	0.992	0.419	0.993	0.001	0.492	0.999	0.0994808	-0.140293	0.367515	-0.216187	-0.522399	0.123892	0.225665	-0.0539812	0.505506	-0.315667	-0.610269	0.0230079	0.126184	-0.170905	0.434584	0.441851	0.0699242	0.779384	7.23091	7.29986	7.08106	7.38733
CJM1_1009	ADN91204	977395	977721	327	-	CJM1_1009	product=Hypothetical+protein	0.998	0.795	0.999	0.004	0.813	0.997	-0.120012	-0.499677	0.288627	-0.632731	-1.08336	-0.159892	-0.477006	-0.888105	-0.0383331	-0.512719	-0.961615	-0.0795003	-0.356994	-0.721753	0.0114526	0.155725	-0.308088	0.598807	6.40385	6.32066	5.96527	6.07322
CJM1_1010	ADN91205	977722	978441	720	-	gene=ate	product=Putative+arginyl-tRNA--protein+transferase	0.555	0.266	0.343	0.005	0.012	0.761	-0.281648	-0.672905	0.0899306	-0.615292	-1.06461	-0.149396	-0.458399	-0.862526	-0.0508476	-0.333644	-0.725028	0.0559464	-0.176751	-0.500357	0.142638	0.156893	-0.240483	0.593383	6.40866	6.21343	5.98217	6.09092
CJM1_1011	ADN91206	978441	978692	252	-	CJM1_1011	product=Putative+uncharacterized+protein	0.64	0.009	0.016	0.002	0.014	0.903	-0.28265	-0.64311	0.105565	-0.2295	-0.592678	0.129323	-0.0831062	-0.452434	0.312129	0.0531497	-0.291644	0.403846	0.199544	-0.132278	0.5854	0.146394	-0.186812	0.518725	8.55957	8.36366	8.4005	8.50197
CJM1_1012	ADN91207	978696	980141	1446	-	gene=accC-1	product=Acetyl-CoA+carboxylase%2C+biotin+carboxylase	0.95	0.903	0.85	0.287	0.22	0.398	0.558429	0.0930774	0.986158	0.388643	-0.0732214	0.804781	0.756344	0.266371	1.2093	-0.169786	-0.450148	0.121465	0.197915	-0.18893	0.573328	0.367701	0.00983283	0.692011	6.59331	6.98038	6.86269	7.11756
CJM1_1013	ADN91208	980281	981444	1164	+	gene=ftsW	product=Cell+division+protein%2C+FtsW/RodA/SpoVE+family	0.992	0.29	0.515	0.007	0.009	0.732	0.398029	-0.605826	1.4691	-1.81288	-3.36949	-0.229361	-0.85976	-2.32903	0.629833	-2.21091	-3.65784	-0.78056	-1.25779	-2.5888	0.18082	0.953118	-0.827029	2.81882	3.75578	4.03167	2.49918	3.15983
CJM1_1014	ADN91209	981441	982469	1029	+	gene=murG	product=UDP-N-acetylglucosamine--N-acetylmuramyl-%28pentapeptide%29+pyrophosphoryl-undecaprenol+N-acetylglucosamine+transferase	0.963	0.206	0.216	0.007	0.006	0.506	0.636864	-0.0609	1.35099	-0.73846	-1.48919	0.0405784	-0.355724	-8.65439	8.22933	-1.37532	-2.36094	-0.45044	-0.992588	-9.48425	7.61167	0.382736	-8.0424	9.00719	5.68529	6.12673	5.17343	5.43872
CJM1_1015	ADN91210	982440	983603	1164	-	CJM1_1015	product=Membrane+protein%2C+putative	0.983	0.049	0.314	0.002	0.013	0.844	0.0994134	-0.366299	0.556616	-0.563495	-1.51566	0.439159	-0.332665	-4.77914	3.65832	-0.662909	-1.62292	0.301585	-0.432078	-4.78021	3.63923	0.230831	-4.25842	4.29377	5.64812	5.71703	5.25754	5.41754
CJM1_1016	ADN91211	983611	984462	852	-	CJM1_1016	product=Putative+uncharacterized+protein	0.623	0.146	0.415	0.123	0.407	0.47	1.02168	0.112274	1.89521	-0.4127	-1.39539	0.610102	-0.274692	-1.10794	0.566893	-1.43438	-2.42731	-0.325798	-1.29638	-2.21253	-0.347342	0.138008	-0.764226	1.13835	4.78198	5.49015	4.49591	4.59157
CJM1_1017	ADN91212	984525	985415	891	-	CJM1_1017	product=Probable+transcription+regulatory+protein	0.851	0.023	0.188	0.003	0.026	0.841	0.0138209	-2.59867	2.48288	0.0759492	-2.71806	2.63154	-0.0168633	-2.59202	2.54152	0.0621283	-2.66034	2.75382	-0.0306841	-2.7946	2.47772	-0.0928125	-2.75509	2.57025	-1.87479	-1.86521	-1.82215	-1.88648
CJM1_1018	ADN91213	985412	986017	606	-	CJM1_1018	product=Thiamine-phosphate+pyrophosphorylase%2C+putative	0.847	0.007	0.055	0.004	0.02	0.8	2.64604	-1.22282	7.47797	0.586571	-1.20994	2.34104	1.4297	-0.0994957	3.01599	-2.05947	-6.87332	1.9684	-1.21635	-5.76679	2.94011	0.843125	-0.457554	2.27799	2.95756	4.79165	3.36414	3.94855
CJM1_1019	ADN91214	986007	987152	1146	-	gene=thiH	product=ThiH+protein	0.615	0.1	0.134	0.086	0.105	0.53	0.540045	-0.0875387	1.10577	1.26229	0.457511	1.93617	0.804506	0.160259	1.41332	0.722247	0.183088	1.25007	0.264461	-0.12987	0.644713	-0.457786	-1.02126	0.139351	7.8327	8.20704	8.70766	8.39035
CJM1_1020	ADN91215	987155	987931	777	-	gene=thiG	product=Thiazole+biosynthesis+protein+thiG	0.888	0.521	0.326	0.128	0.206	0.309	0.106178	-0.433987	0.641157	-0.576289	-1.43823	0.308594	-0.73579	-1.42436	-0.0438366	-0.682467	-1.52996	0.229276	-0.841968	-1.55788	-0.120865	-0.159501	-1.1068	0.812188	5.46698	5.54058	5.06753	4.95697
CJM1_1021	ADN91216	987934	988734	801	-	gene=thiF	product=Thiamine+biosynthesis+protein+ThiF	0.816	0.254	0.276	0.022	0.028	0.513	-0.42947	-0.770504	-0.0787743	-0.118153	-0.450093	0.232371	-0.479862	-0.878519	-0.11608	0.311317	-0.0012352	0.641493	-0.0503922	-0.398711	0.310017	-0.361709	-0.674607	-0.0544172	6.85753	6.55985	6.77563	6.52492
CJM1_1022	ADN91217	988734	988925	192	-	gene=thiS	product=Thiamine+biosynthesis+protein+ThiS	0.983	0.118	0.285	0.003	0.009	0.718	1.82144	0.969657	2.69874	2.36875	1.37254	3.36898	2.11303	1.21665	3.07087	0.547309	-0.0820824	1.14343	0.29159	-0.186642	0.785903	-0.25572	-0.960794	0.509726	5.01907	6.28159	6.66096	6.48371
CJM1_1023	ADN91218	988922	990367	1446	-	CJM1_1023	product=Putative+uncharacterized+protein	0.88	0.038	0.133	0.004	0.019	0.666	0.340717	-0.0346183	0.733453	-0.354629	-0.8263	0.103692	0.228462	-0.0955661	0.559963	-0.695346	-1.19725	-0.188627	-0.112255	-0.473607	0.250574	0.583091	0.0803938	1.03389	5.96087	6.19703	5.71506	6.11922
CJM1_1024	ADN91219	990493	990996	504	-	CJM1_1024	product=Putative+uncharacterized+protein	0.733	0.019	0.082	0.002	0.013	0.852	1.19635	0.232714	2.14781	-0.0462076	-0.875088	0.866284	0.190547	-0.704046	1.11561	-1.24256	-2.12511	-0.292285	-1.0058	-2.0357	0.00358673	0.236755	-0.67473	1.19547	4.83668	5.66593	4.80466	4.96876
CJM1_1025	ADN91220	990996	991712	717	-	CJM1_1025	product=RlfA	0.649	0.004	0.026	0.003	0.015	0.739	-0.495446	-0.93735	-0.0372105	-0.89279	-1.4432	-0.354894	-0.573708	-1.01376	-0.109781	-0.397344	-0.802256	-0.0277929	-0.0782615	-0.346913	0.182382	0.319082	-0.0512861	0.731673	8.03203	7.68861	7.41319	7.63436
CJM1_1026	ADN91221	991726	993789	2064	-	gene=hsdM4	product=Type+I+Restriction+Enzyme	0.867	0.024	0.05	0.007	0.014	0.567	0.493272	-7.54716	9.2335	-0.0167467	-7.95782	8.81358	0.184474	-11.7568	12.3805	-0.510019	-1.37098	0.408459	-0.308798	-9.53274	8.39858	0.20122	-8.93684	8.77266	5.24025	5.58216	5.22864	5.36812
CJM1_1027	ADN91222	993799	994896	1098	-	gene=dapE	product=Succinyl-diaminopimelate+desuccinylase	0.973	0.47	0.472	0.417	0.408	0.492	-0.115971	-0.436817	0.230686	0.222966	-0.147985	0.552624	0.0430291	-0.259686	0.370858	0.338937	-0.00535614	0.681057	0.159	-0.16405	0.491927	-0.179936	-0.524497	0.182236	7.99874	7.91835	8.15329	8.02857
CJM1_1028	ADN91223	994901	995500	600	-	CJM1_1028	product=Transporter%2C+LysE+family	0.971	0.031	0.457	0	0.021	0.961	0.00442379	-0.273644	0.294509	-0.231646	-0.539816	0.0763462	-0.0539045	-0.31022	0.212146	-0.23607	-0.564518	0.0629431	-0.0583283	-0.332807	0.195003	0.177742	-0.168556	0.487687	6.38353	6.3866	6.22297	6.34617
CJM1_1029	ADN91224	995493	996194	702	-	gene=npdA	product=NAD-dependent+deacetylase	0.977	0.49	0.766	0.368	0.058	0.542	0.334103	-0.0362154	0.740989	0.657977	0.219615	1.14398	0.515989	0.104013	0.968794	0.323874	0.000956578	0.681415	0.181886	-0.0748351	0.441695	-0.141987	-0.472631	0.203744	7.11852	7.35011	7.5746	7.47618
CJM1_1030	ADN91225	996237	1000076	3840	-	gene=cjeI	product=Type+I+restriction+modification+enzyme	0.883	0.082	0.099	0.006	0.004	0.607	1.11932	0.140072	2.01114	-0.377127	-1.30264	0.601647	-0.14458	-1.01536	0.659635	-1.49644	-2.6297	-0.420348	-1.2639	-2.29629	-0.21294	0.232547	-0.80225	1.25565	4.75308	5.52893	4.49167	4.65286
CJM1_1031	ADN91226	1000085	1002292	2208	-	gene=mutS	product=Putative+mismatch+repair+protein	0.937	0.093	0.059	0.02	0.005	0.553	0.0115339	-0.541056	0.601717	-1.24903	-1.96982	-0.556708	-0.233892	-0.714431	0.223205	-1.26057	-2.03743	-0.490762	-0.245426	-0.764452	0.243827	1.01514	0.340383	1.6587	5.79992	5.80792	4.93416	5.6378
CJM1_1032	ADN91227	1002285	1002575	291	-	CJM1_1032	product=Probable+integral+membrane+protein	0.619	0.039	0.134	0.079	0.152	0.699	0.0718974	-0.970634	1.06711	-0.536216	-1.71857	0.656861	-0.410049	-1.46445	0.696949	-0.608113	-1.833	0.580329	-0.481946	-1.50911	0.546774	0.126167	-1.12308	1.29041	4.74883	4.79867	4.37716	4.46461
CJM1_1033	ADN91228	1002627	1003922	1296	-	gene=murC	product=UDP-N-acetylmuramate--L-alanine+ligase	0.857	0.116	0.466	0.045	0.395	0.565	0.215484	-0.302644	0.737815	-0.876839	-1.59259	-0.201218	-0.233453	-9.24122	8.98792	-1.09232	-1.86315	-0.356959	-0.448937	-9.58346	8.90918	0.643386	-7.99133	10.0021	5.51536	5.66472	4.90758	5.35354
CJM1_1034	ADN91229	1004046	1004828	783	-	CJM1_1034	product=Hydrolase%2C+carbon-nitrogen+family	0.032	0.013	0.417	0.138	0.471	0.526	0.996736	-2.97981	5.24215	-0.609993	-2.0601	0.865018	0.309225	-0.670798	1.34318	-1.60673	-5.98642	2.56141	-0.687511	-4.91026	3.40433	0.919218	-0.559311	2.25539	4.30686	4.99774	3.88404	4.5212
CJM1_1035	ADN91230	1004821	1004994	174	-	CJM1_1035	product=Exodeoxyribonuclease+VII%2C+small+subunit%2C+putative	0.005	0.025	0.014	0.862	0.692	0.254	0.755766	0.214851	1.31703	0.1381	-0.325316	0.606211	0.200468	-0.276605	0.69106	-0.617667	-1.13631	-0.0514601	-0.555299	-1.09127	-0.0556159	0.0623681	-0.337975	0.503476	5.64601	6.16987	5.74173	5.78496
CJM1_1036	ADN91231	1004991	1006448	1458	-	gene=guaB	product=Inosine-5'-monophosphate+dehydrogenase	0.038	0.034	0.017	0.543	0.408	0.363	0.447289	-3.5597	4.62773	0.205156	-3.78934	4.48311	0.399643	-3.58141	4.62326	-0.242133	-0.735542	0.228503	-0.0476455	-0.539273	0.417639	0.194487	-0.245351	0.631151	5.40896	5.719	5.55117	5.68598
CJM1_1037	ADN91232	1006458	1007819	1362	-	gene=gatA	product=Glutamyl-tRNA%28Gln%29+amidotransferase+subunit+A	0.074	0.005	0.002	0.029	0.019	0.27	0.883008	-8.57556	9.42892	-0.567463	-9.79486	7.80519	0.00350192	-9.45445	9.56477	-1.45047	-2.38213	-0.509773	-0.879506	-4.71784	3.73817	0.570965	-3.13624	5.26733	5.44686	6.05892	5.05353	5.44929
CJM1_1038	ADN91233	1007920	1010673	2754	-	gene=ileS	product=Isoleucyl-tRNA+synthetase	0.031	0.007	0.007	0.098	0.137	0.624	-0.285324	-0.667253	0.10002	0.184548	-0.183983	0.551125	-0.0387877	-0.365756	0.263819	0.469872	0.0731859	0.882118	0.246537	-0.0739051	0.593672	-0.223336	-0.553079	0.1204	6.8203	6.62253	6.94822	6.79341
CJM1_1039	ADN91234	1010772	1011860	1089	+	gene=cinA	product=competence/damage-inducible+protein+CinA+family	0.567	0.409	0.5	0.046	0.113	0.868	-0.188802	-0.563301	0.190136	-0.854209	-1.39204	-0.278762	-0.317038	-0.67823	0.0541584	-0.665408	-1.1959	-0.160532	-0.128237	-0.393485	0.134791	0.537171	0.043527	1.05685	6.79767	6.6668	6.20558	6.57791
CJM1_1040	ADN91235	1011872	1012297	426	+	CJM1_1040	product=Acetyltransferase%2C+GNAT+family	0.593	0.016	0.224	0.207	0.317	0.907	0.74192	-0.0536265	1.52986	-0.319957	-1.22881	0.537077	0.0304982	-0.942959	0.97165	-1.06188	-1.85311	-0.236844	-0.711421	-1.54932	0.156409	0.350455	-0.625677	1.30732	4.80935	5.32361	4.58757	4.83049
CJM1_1041	ADN91236	1012362	1012982	621	+	CJM1_1041	product=NAD%28P%29H-flavin+oxidoreductase%2C+putative	0.239	0.038	0.528	0.117	0.793	0.962	0.919666	-0.190503	2.02841	-0.921263	-2.03764	0.260694	-0.633878	-1.57787	0.380964	-1.84093	-3.03139	-0.670325	-1.55354	-2.6234	-0.451808	0.287385	-0.879879	1.3494	4.29828	4.93574	3.6597	3.8589
CJM1_1042	ADN91237	1012982	1013587	606	+	gene=rdxA	product=Nitroreductase	0.474	0.003	0.162	0.326	0.416	0.806	3.12947	1.15139	5.08075	0.591452	-1.36152	2.56677	0.904144	-1.01184	2.74166	-2.53802	-4.54425	-0.650847	-2.22533	-4.17155	-0.230777	0.312691	-1.59385	2.14689	2.0901	4.25928	2.50006	2.7168
CJM1_1043	ADN91238	1013712	1014248	537	+	gene=pgsA	product=CDP-diacylglycerol--glycerol-3-phosphate+3-phosphatidyltransferase	0.982	0.204	0.965	0.006	0.155	0.982	0.641241	-8.15184	9.78464	-0.691543	-9.54477	8.48287	-0.190084	-8.59326	9.0934	-1.33278	-2.20626	-0.444926	-0.831326	-1.8324	0.0702285	0.501459	-0.482178	1.51211	5.18517	5.62964	4.70583	5.05341
CJM1_1044	ADN91239	1014245	1015351	1107	+	CJM1_1044	product=Putative+zinc+metalloprotease	0.988	0.31	0.552	0.041	0.01	0.696	1.0139	0.0612843	2.01442	-0.501594	-1.288	0.265079	-0.525116	-1.3005	0.241682	-1.51549	-2.47869	-0.66328	-1.53901	-2.5161	-0.725364	-0.0235223	-0.718337	0.625748	4.54127	5.24405	4.19359	4.17729
CJM1_1045	ADN91240	1015344	1015691	348	+	CJM1_1045	product=Hypothetical+protein	0.711	0.007	0.114	0.003	0.075	0.911	0.493829	-0.162536	1.15858	-0.798559	-1.54919	-0.00580464	-0.267796	-0.7155	0.13226	-1.29239	-2.09664	-0.416888	-0.761625	-1.42013	-0.126013	0.530763	-0.23341	1.27435	5.6664	6.0087	5.11288	5.48078
CJM1_1046	ADN91241	1015883	1016209	327	+	CJM1_1046	product=LapB	0.998	0.793	0.734	0.009	0.005	0.411	0.600724	-0.501338	1.74943	-1.92306	-3.59659	-0.330012	-0.847491	-2.46252	0.661378	-2.52379	-3.95642	-1.1354	-1.44821	-2.81961	-0.0916845	1.07557	-0.77695	2.90013	3.58402	4.00041	2.25106	2.99659
CJM1_1047	ADN91242	1016296	1016673	378	+	gene=rpsF	product=30S+ribosomal+protein+S6	0.922	0.997	0.985	0.978	0.917	0.18	-0.170852	-0.495964	0.158421	-0.619274	-1.06389	-0.19636	-0.215173	-0.509689	0.0956721	-0.448423	-0.906152	-0.0346527	-0.0443212	-0.310941	0.197209	0.404102	0.00755269	0.824996	6.7511	6.63268	6.32185	6.60196
CJM1_1048	ADN91243	1016682	1017233	552	+	gene=ssb	product=Single-stranded+DNA-binding+protein	0.747	0.212	0.97	0.089	0.88	0.99	-0.388696	-0.822489	0.0223196	0.279423	-0.134131	0.655265	-0.00210202	-0.324895	0.33568	0.668119	0.1789	1.14477	0.386594	-0.0131939	0.805126	-0.281525	-0.667151	0.0889701	8.82538	8.55596	9.01906	8.82392
CJM1_1049	ADN91244	1017244	1017504	261	+	gene=rpsR	product=30S+ribosomal+protein+S18	0.009	0.006	0.014	0.147	0.567	0.882	-0.192524	-0.498969	0.098929	0.29874	-0.0320396	0.617308	-0.0674783	-0.333876	0.188829	0.491264	0.12339	0.881595	0.125046	-0.182641	0.42216	-0.366218	-0.715324	-0.0465616	6.86538	6.73194	7.07245	6.81861
CJM1_1050	ADN91245	1017565	1019940	2376	-	gene=lon	product=ATP-dependent+protease+La	0.729	0.02	0.026	0.01	0.011	0.817	-0.881931	-1.46824	-0.31315	-0.121695	-0.525765	0.231358	-0.275041	-0.63144	0.100522	0.760236	0.245941	1.27804	0.60689	0.0864202	1.13019	-0.153346	-0.493631	0.170354	7.85288	7.24157	7.76852	7.66223
CJM1_1051	ADN91246	1019957	1020604	648	-	CJM1_1051	product=Putative+lipoprotein	0.93	0.029	0.95	0.008	0.537	0.994	0.494718	-0.0781773	1.06262	-0.406157	-1.26272	0.379868	0.0378162	-8.84276	8.63058	-0.900876	-1.8347	0.0104785	-0.456902	-9.33471	8.30468	0.443974	-8.43485	8.76386	5.45485	5.79776	5.17332	5.48106
CJM1_1052	ADN91247	1020765	1021154	390	+	gene=fliW	product=Flagellar+assembly+factor+fliW	0.839	0.253	0.983	0.062	0.9	0.993	-0.0208808	-0.308466	0.277951	-0.341158	-0.707144	-0.00228234	0.0155711	-0.28817	0.31378	-0.320277	-0.626189	-0.00390337	0.0364519	-0.266453	0.318244	0.356729	0.0228903	0.722423	7.66073	7.64626	7.42426	7.67153
CJM1_1053	ADN91248	1021154	1021885	732	+	gene=proC	product=pyrroline-5-carboxylate+reductase	0.45	0.236	0.302	0.245	0.368	0.75	2.54833	0.944397	4.11478	0.567971	-1.14399	2.41719	0.741262	-0.980254	2.52622	-1.98036	-3.53492	-0.394994	-1.80707	-3.25655	-0.318534	0.17329	-1.51151	1.87458	2.6591	4.42547	3.05279	3.17291
CJM1_1054	ADN91249	1021882	1022184	303	+	gene=ctsT	product=Transformation+system+protein	0.513	0.004	0.037	0.299	0.37	0.82	0.600275	0.0709331	1.09679	-0.249195	-0.77553	0.294036	0.317454	-0.0496997	0.699287	-0.84947	-1.45855	-0.225795	-0.282822	-0.725269	0.202798	0.566648	0.0568096	1.05629	5.81446	6.23054	5.64173	6.0345
CJM1_1055	ADN91250	1022181	1022843	663	+	CJM1_1055	product=probable+periplasmic+protein	0.948	0.022	0.246	0	0.005	0.9	0.645629	-0.333217	1.58321	-1.10091	-2.35961	0.196201	-0.701287	-1.86047	0.516182	-1.74654	-2.98033	-0.433189	-1.34692	-2.58105	-0.118541	0.39962	-1.09345	1.91042	4.54224	4.98975	3.77915	4.05614
CJM1_1056	ADN91251	1022900	1023292	393	+	CJM1_1056	product=Conserved+domain+protein	0.936	0.004	0.133	0	0.01	0.93	0.638025	0.144031	1.13351	-0.37409	-0.910209	0.207144	0.234077	-0.117315	0.601523	-1.01211	-1.63874	-0.305645	-0.403948	-0.893013	0.0522077	0.608166	0.0653242	1.11361	5.94317	6.38541	5.68387	6.10542
CJM1_1057	ADN91252	1023289	1023918	630	-	gene=hemD	product=uroporphyrinogen+III+cosynthase	0.782	0.011	0.086	0.008	0.061	0.864	0.528994	-0.531175	1.64384	-0.960375	-2.24705	0.260489	-0.274151	-1.38239	0.82172	-1.48937	-2.91892	0.0405866	-0.803145	-2.15299	0.490106	0.686224	-0.747243	2.20567	4.44352	4.81019	3.77784	4.2535
CJM1_1058	ADN91253	1023896	1024528	633	-	gene=thiE	product=Thiamine-phosphate+pyrophosphorylase	0.962	0.005	0.114	0.003	0.014	0.899	1.16352	-7.54554	10.0478	-0.801976	-1.97042	0.360759	-0.313268	-1.67168	1.03718	-1.96549	-10.9312	6.97434	-1.47678	-10.773	7.34992	0.488708	-1.24179	2.24638	3.94696	4.75345	3.39108	3.72982
CJM1_1059	ADN91254	1024518	1025357	840	-	gene=thiD	product=phosphomethylpyrimidine+kinase	0.959	0.045	0.304	0.004	0.051	0.72	-0.302393	-0.667682	0.0858962	-0.857407	-1.41512	-0.274332	-0.300869	-0.65228	0.052022	-0.555014	-1.03784	-0.0661966	0.00152414	-0.257164	0.281691	0.556538	0.0853076	1.04065	6.94494	6.73534	6.35063	6.73639
CJM1_1060	ADN91255	1025327	1026013	687	-	CJM1_1060	product=Possible+nuclease	0.911	0.036	0.03	0.002	0	0.644	3.38981	1.49815	5.28003	0.911405	-0.895012	2.63876	1.13917	-0.598839	2.851	-2.47841	-4.33362	-0.515018	-2.25065	-4.08464	-0.252638	0.227761	-1.38952	1.91125	2.41258	4.76222	3.04431	3.20219
CJM1_1061	ADN91256	1026010	1026771	762	-	CJM1_1061	product=AAA+ATPase+family+protein	0.817	0.204	0.297	0.003	0.014	0.703	0.276932	-3.23008	4.32956	-0.573571	-4.3024	3.544	-0.454386	-4.14751	3.6144	-0.850503	-1.55459	-0.13386	-0.731318	-1.50996	0.0823568	0.119185	-0.682313	0.97873	5.10864	5.3006	4.71107	4.79369
CJM1_1062	ADN91257	1026773	1029709	2937	-	gene=mfd	product=transcription-repair+coupling+factor	0.599	0.269	0.455	0	0.111	0.972	0.640679	-0.386491	1.66386	-1.94645	-3.34371	-0.374085	-0.79746	-2.21955	0.630261	-2.58713	-4.00579	-1.04879	-1.43814	-2.93775	0.0569403	1.14899	-0.575217	2.92988	3.30006	3.74415	1.95088	2.74731
CJM1_1063	ADN91258	1029709	1030104	396	-	CJM1_1063	product=Protein+of+unknown+function%2C+DUF583+superfamily	0.012	0.008	0.02	0.266	0.547	0.763	0.846567	-0.0686887	1.72805	-0.852841	-1.83113	0.0978773	-0.427529	-1.40617	0.611427	-1.69941	-2.70601	-0.585374	-1.2741	-2.36067	-0.160437	0.425312	-0.671087	1.55674	4.68672	5.27351	4.09557	4.39038
CJM1_1064	ADN91259	1030041	1030943	903	-	CJM1_1064	product=ToxR-activated+protein+%28TagE%29	0.761	0.146	0.531	0.055	0.255	0.862	0.901693	-0.244571	2.01862	-1.60586	-3.16452	-0.153582	-0.65148	-2.00951	0.769912	-2.50756	-4.17336	-0.909174	-1.55317	-2.94972	-0.096194	0.954384	-0.749124	2.77627	3.92755	4.55255	2.81445	3.47598
CJM1_1065	ADN91260	1030930	1032090	1161	-	gene=folC	product=folylpolyglutamate+synthase/dihydrofolate+synthase	0.965	0.083	0.424	0.005	0.018	0.914	1.03906	0.168416	1.95683	0.515386	-0.314197	1.34333	0.634088	-0.173154	1.50168	-0.523678	-1.07861	0.00820497	-0.404976	-0.943622	0.14085	0.118703	-0.344468	0.576131	5.27655	5.99677	5.63378	5.71606
CJM1_1066	ADN91261	1032080	1033477	1398	-	CJM1_1066	product=Putative+uncharacterized+protein	0.931	0.018	0.115	0.002	0.016	0.828	0.426184	-0.726273	1.63948	-1.93446	-3.4069	-0.472089	-1.30971	-2.84598	0.19722	-2.36064	-3.86639	-0.908678	-1.73589	-3.32168	-0.204584	0.624754	-1.09279	2.47707	4.72229	5.0177	3.38142	3.81447
CJM1_1067	ADN91262	1033461	1033973	513	-	CJM1_1067	product=Probable+lipoprotein	0.347	0.001	0.023	0.033	0.228	0.952	0.497138	0.114315	0.892764	0.197302	-0.149053	0.550557	0.44569	0.0481976	0.810382	-0.299836	-0.605716	0.00907385	-0.0514476	-0.352454	0.271455	0.248388	-0.0520963	0.568419	6.3035	6.64809	6.44026	6.61243
CJM1_1068	ADN91263	1033970	1036399	2430	-	gene=leuS	product=Leucyl-tRNA+synthetase	0.673	0.063	0.014	0.041	0.006	0.681	-0.778506	-1.29353	-0.237301	0.00523943	-0.394857	0.429435	-0.246867	-0.618562	0.111346	0.783746	0.261404	1.27772	0.531639	0.0731273	0.967081	-0.252107	-0.620343	0.108766	7.93522	7.3956	7.93885	7.76411
CJM1_1069	ADN91264	1036409	1037380	972	-	gene=secF	product=Protein-export+membrane+protein+SecF	0.271	0.004	0.008	0.009	0.014	0.889	0.339311	-0.763684	1.49911	-1.53193	-2.92261	-0.0730274	-0.848034	-1.99476	0.326585	-1.87124	-3.07523	-0.6326	-1.18735	-2.19885	-0.130965	0.683894	-0.597058	1.9732	4.84338	5.07857	3.78153	4.25557
CJM1_1070	ADN91265	1037380	1038960	1581	-	gene=secD	product=Protein-export+membrane+protein+secD	0.294	0.002	0.02	0.002	0.027	0.982	0.842432	0.0119084	1.6823	-0.243809	-1.10601	0.633607	0.0935145	-0.894059	1.12268	-1.08624	-1.99543	-0.250234	-0.748918	-1.59101	0.153041	0.337323	-0.569765	1.27411	4.87407	5.458	4.70507	4.93889
CJM1_1071	ADN91266	1038953	1039225	273	-	gene=yajC	product=UPF0092+membrane+protein	0.568	0.111	0.894	0.089	0.887	0.991	-0.584783	-1.11052	-0.117173	-0.785601	-1.34763	-0.27219	-0.886457	-1.45181	-0.303843	-0.200818	-0.481704	0.115329	-0.301674	-0.671537	0.0720696	-0.100855	-0.511947	0.322966	7.07134	6.666	6.5268	6.45689
CJM1_1072	ADN91267	1039198	1040523	1326	+	gene=lnt	product=Apolipoprotein+N-acyltransferase	0.608	0.217	0.747	0.348	0.43	0.893	-0.220982	-0.505622	0.0674309	-0.482083	-0.838539	-0.113194	-0.264834	-0.538335	0.0474135	-0.261101	-0.591332	0.0796729	-0.0438518	-0.292075	0.200589	0.217249	-0.103246	0.529723	6.82228	6.66911	6.48812	6.63871
CJM1_1073	ADN91268	1040761	1041972	1212	-	gene=metK	product=S-adenosylmethionine+synthetase	0.957	0.818	0.99	0.16	0.872	0.97	-0.175338	-0.544807	0.210787	-0.603275	-1.09392	-0.0962031	-0.255572	-0.62959	0.115934	-0.427937	-0.846864	0.0192758	-0.0802344	-0.407952	0.233051	0.347703	-0.0968106	0.775381	6.20891	6.08737	5.79075	6.03176
CJM1_1074	ADN91269	1042097	1043320	1224	+	gene=sstT	product=Serine/threonine+transporter+sstT	0.561	0.422	0.488	0.058	0.459	0.597	-0.427221	-0.854402	0.0287616	-0.431185	-0.790438	-0.0670159	-0.0992684	-0.433475	0.271759	-0.00396418	-0.389307	0.368753	0.327952	-0.0701631	0.678577	0.331917	0.0411362	0.644861	7.10205	6.80592	6.80317	7.03324
CJM1_1075	ADN91270	1043330	1044217	888	+	gene=pyrB	product=Aspartate+carbamoyltransferase	0.64	0.402	0.069	0.394	0.041	0.517	0.99313	0.274211	1.63421	-0.437961	-4.75909	3.53874	0.43858	0.0523936	0.821073	-1.43109	-5.74587	2.44149	-0.55455	-1.1636	0.112445	0.87654	-3.14565	5.29482	5.91455	6.60294	5.61098	6.21855
CJM1_1076	ADN91271	1044221	1045942	1722	+	gene=pepF	product=oligoendopeptidase+F	0.873	0.07	0.52	0.009	0.145	0.943	0.607473	0.0115703	1.17817	-0.532418	-1.31744	0.284389	-0.222334	-0.649367	0.248189	-1.13989	-2.07808	-0.198869	-0.829806	-1.46915	-0.16893	0.310084	-0.55441	1.19961	5.67852	6.09958	5.30947	5.52441
CJM1_1077	ADN91272	1045936	1046373	438	+	CJM1_1077	product=Putative+uncharacterized+protein	0.333	0.003	0	0.004	0.001	0.714	-0.211876	-4.14207	3.87651	-0.68207	-4.59436	3.61298	-0.477344	-4.31813	3.72212	-0.470194	-1.5206	0.591945	-0.265468	-1.27989	0.847022	0.204726	-0.695082	1.10732	5.24124	5.09437	4.76846	4.91037
CJM1_1078	ADN91273	1046370	1048445	2076	+	CJM1_1078	product=ATP-dependent+DNA+helicase%2C+UvrD/REP+family	0.963	0.024	0.028	0	0.001	0.516	1.30257	-6.79323	9.51428	0.226471	-7.82991	8.4152	1.02397	-7.09204	9.1736	-1.0761	-1.75789	-0.42287	-0.278599	-0.880201	0.358123	0.797498	0.228129	1.34994	5.6332	6.53607	5.79017	6.34296
CJM1_1079	ADN91274	1048442	1049260	819	+	gene=truB	product=tRNA+pseudouridine+synthase+B	0.988	0.091	0.173	0.002	0.002	0.769	-0.250392	-0.731836	0.283466	-0.959602	-1.93395	0.0297113	-0.527307	-1.00347	-0.057139	-0.709209	-1.64177	0.28069	-0.276915	-0.671586	0.139345	0.432294	-0.498843	1.38046	6.04417	5.87061	5.37902	5.67867
CJM1_1080	ADN91275	1049254	1049481	228	+	gene=csrA	product=Carbon+storage+regulator	0.511	0.342	0.748	0.465	0.518	0.915	1.6559	0.67118	2.67576	0.980749	0.113527	1.85172	1.7815	0.807322	2.82379	-0.675156	-1.17947	-0.197339	0.1256	-0.541484	0.820587	0.800756	0.279637	1.38003	7.13886	8.28664	7.81866	8.3737
CJM1_1081	ADN91276	1049478	1050245	768	+	gene=ispE	product=4-diphosphocytidyl-2-C-methyl-D-erythritol+kinase	0.67	0.339	0.511	0.004	0.036	0.989	-0.0742633	-0.391027	0.270365	-0.739293	-1.22505	-0.188148	-0.0263674	-0.331431	0.319447	-0.665029	-1.15113	-0.166984	0.0478958	-0.267222	0.348288	0.712925	0.214048	1.17816	6.58405	6.53258	6.07161	6.56577
CJM1_1082	ADN91277	1050242	1050694	453	+	gene=smpB	product=SsrA-binding+protein	0.987	0.739	0.986	0.035	0.534	0.963	0.534476	-8.82909	9.02716	-0.451168	-1.41834	0.46613	-0.180133	-1.01628	0.680795	-0.985645	-9.23513	8.39206	-0.714609	-9.27839	8.79806	0.271035	-0.729933	1.26925	4.65297	5.02344	4.34024	4.52811
CJM1_1083	ADN91278	1050705	1051307	603	+	gene=trxC	product=Thioredoxin+domain+protein	0.962	0.984	0.98	0.69	0.532	0.349	0.592396	-0.375082	1.59273	0.209307	-8.7215	9.73933	0.169498	-8.57903	9.34755	-0.383089	-9.24186	8.99876	-0.422899	-8.89802	8.40137	-0.0398093	-12.0167	12.4756	5.21377	5.62439	5.35885	5.33126
CJM1_1084	ADN91279	1051307	1051597	291	+	gene=clpS	product=ATP-dependent+Clp+protease+adapter+protein+clpS	0.155	0.003	0.046	0.007	0.154	0.988	1.21302	0.0460871	2.45713	-0.685184	-1.87565	0.486097	-0.535035	-1.54638	0.505876	-1.89821	-3.41779	-0.360566	-1.74806	-3.08786	-0.4581	0.15015	-1.29662	1.54807	4.66241	5.50322	4.18748	4.29156
CJM1_1085	ADN91280	1051594	1053723	2130	+	gene=clpA	product=ATP-dependent+Clp+protease%2C+ATP-binding+subunit+ClpA	0.444	0.001	0.025	0.001	0.035	0.898	1.1142	-0.109645	2.28074	-0.55553	-1.65893	0.613858	0.224069	-0.876338	1.3168	-1.66973	-2.61077	-0.686619	-0.890134	-1.8032	0.0877154	0.779599	-0.144798	1.65278	4.30816	5.08046	3.92309	4.46347
CJM1_1086	ADN91281	1053689	1054345	657	+	gene=aat	product=Leucyl/phenylalanyl-tRNA--protein+transferase	0.926	0.015	0.073	0.004	0.001	0.911	-0.950049	-5.13603	3.05759	-1.45563	-2.39867	-0.4189	-1.31495	-2.3853	-0.213102	-0.505582	-4.45423	3.80879	-0.364898	-4.30114	4.22318	0.140685	-0.852293	1.04965	6.07859	5.42007	5.06962	5.16714
CJM1_1087	ADN91282	1054368	1055657	1290	-	CJM1_1087	product=Putative+MCP-type+signal+transduction+protein	0.714	0.09	0.251	0.042	0.136	0.811	0.60983	-0.0902056	1.2613	-0.254725	-1.61522	1.13015	-0.2598	-1.79284	1.29891	-0.864554	-2.29007	0.65041	-0.869629	-2.47873	0.749977	-0.00507508	-2.1034	1.97057	5.52669	5.94939	5.35013	5.34661
CJM1_1088	ADN91283	1055738	1056376	639	-	CJM1_1088	product=Putative+integral+membrane+protein	0.966	0.033	0.459	0.003	0.389	0.525	1.80288	-2.55888	5.75395	0.363699	-0.683447	1.39464	0.400655	-0.815258	1.62198	-1.43918	-5.25183	3.07425	-1.40222	-5.17828	3.16899	0.036956	-0.978954	1.13316	3.53604	4.7857	3.78814	3.81376
CJM1_1089	ADN91284	1056379	1056738	360	-	gene=msrB	product=Peptide+methionine+sulfoxide+reductase+msrB	0.533	0.018	0.403	0.011	0.367	0.977	2.23419	0.751029	3.62669	-0.123268	-1.98483	1.79816	0.0660387	-1.93446	1.95742	-2.35746	-3.70692	-0.988156	-2.16815	-3.5347	-0.719773	0.189307	-1.5402	2.02247	2.37563	3.92425	2.29019	2.4214
CJM1_1090	ADN91285	1056828	1057625	798	+	CJM1_1090	product=Protein+of+unknown+function+%28DUF455%29+superfamily	0.97	0.149	0.597	0.005	0.03	0.914	1.24581	-8.05603	10.4719	-0.897035	-2.2356	0.497401	0.0681376	-0.662671	0.774272	-2.14284	-10.9858	7.32404	-1.17767	-10.1052	8.6497	0.965173	-0.468996	2.30586	3.93132	4.79485	3.30954	3.97855
CJM1_1091	ADN91286	1057616	1058344	729	-	gene=pssA	product=CDP-diacylglycerol--serine+O-phosphatidyltransferase	0.981	0.018	0.111	0.002	0.008	0.916	3.18613	1.26007	5.18833	1.46576	-0.251156	3.08894	0.927433	-0.59391	2.33733	-1.72038	-3.47619	0.151846	-2.2587	-3.89518	-0.604571	-0.538324	-1.72285	0.576178	3.12603	5.33449	4.14202	3.76888
CJM1_1092	ADN91287	1058354	1058971	618	-	CJM1_1092	product=Putative+membrane+protein	0.808	0.006	0.106	0.005	0.04	0.986	1.46572	-0.0141005	2.85682	-0.734004	-1.99991	0.573287	-0.61897	-2.1565	0.856537	-2.19973	-3.55653	-0.895732	-2.08469	-3.50351	-0.409892	0.115034	-1.28644	1.61173	4.15001	5.16597	3.64124	3.72097
CJM1_1093	ADN91288	1058968	1060905	1938	-	gene=ftsH	product=Cell+division+protease+ftsH-like+protein	0.843	0.238	0.694	0.046	0.272	0.905	0.89708	-0.662363	2.46317	-0.400957	-2.02853	1.06022	0.0161654	-9.7257	8.84767	-1.29804	-2.20163	-0.392083	-0.880915	-10.8577	8.12242	0.417122	-9.36043	9.1575	5.25983	5.88164	4.98191	5.27104
CJM1_1095	ADN91289	1060909	1061754	846	-	gene=prmA	product=Ribosomal+protein+L11+methyltransferase	0.978	0.406	0.768	0.307	0.045	0.628	-0.100226	-0.616039	0.35579	-0.689688	-1.2112	-0.193404	-0.568906	-1.06034	-0.0826383	-0.589462	-1.08961	-0.0534216	-0.46868	-0.964331	0.037524	0.120782	-0.408842	0.616437	6.0325	5.96302	5.55444	5.63816
CJM1_1096	ADN91290	1061777	1062169	393	-	gene=cheY	product=Chemotaxis+protein+cheY	0.421	0.022	0.688	0.035	0.755	0.985	0.293431	-7.35334	9.2952	-0.532376	-8.51293	8.1393	-0.0525872	-8.24526	8.75167	-0.825806	-1.57021	-0.122424	-0.346018	-1.30741	0.58581	0.479788	-0.635912	1.65697	5.1444	5.34779	4.77539	5.10795
CJM1_1097	ADN91291	1061928	1062317	390	+	gene=cheY	product=Chemotaxis+protein+cheY-like+protein	0.463	0.01	0.201	0.007	0.242	0.978	1.8821	0.293745	3.39658	-0.347083	-1.94193	1.32856	0.737973	-0.749037	2.16697	-2.22918	-3.81769	-0.704222	-1.14413	-2.3604	0.194683	1.08506	-0.245945	2.41534	3.76587	5.07044	3.52529	4.27739
CJM1_1098	ADN91292	1062282	1063175	894	-	gene=pglG	product=General+glycosylation+pathway+protein	0.313	0	0.005	0.001	0.014	0.801	2.86536	0.87067	4.66807	0.608815	-0.735398	2.03937	0.706	-0.500082	2.01185	-2.25654	-3.90313	-0.592457	-2.15936	-3.75155	-0.3597	0.0971852	-0.833217	0.990473	3.59779	5.58391	4.01979	4.08715
CJM1_1099	ADN91293	1063175	1064947	1773	-	gene=pglF	product=PglF	0.579	0.032	0.036	0.024	0.031	0.857	-0.714093	-1.42194	0.0861512	-1.14846	-10.0119	8.09407	-1.52449	-2.58873	-0.429725	-0.434369	-9.37742	8.76299	-0.810399	-1.662	0.0615006	-0.376031	-9.50832	8.40451	6.33601	5.84104	5.53995	5.27931
CJM1_1100	ADN91294	1064949	1066109	1161	-	gene=pglE	product=UDP-4-keto-6-deoxy-GlcNAc+C4+aminotransferase	0.654	0.073	0.946	0.042	0.906	0.992	-0.283409	-0.571241	0.0195511	-0.0537158	-0.335752	0.231986	-0.216836	-0.479706	0.0625715	0.229694	-0.0518656	0.527014	0.0665736	-0.219923	0.317151	-0.16312	-0.425034	0.0917678	7.30915	7.11271	7.27192	7.15886
CJM1_1101	ADN91295	1066207	1066818	612	-	gene=pglD	product=Acetyl+transferase-like+protein	0.986	0.243	0.265	0.012	0.018	0.526	0.142852	-0.197721	0.482935	-0.383032	-0.787497	0.0380669	-0.123732	-0.401677	0.172206	-0.525883	-0.985809	-0.075404	-0.266583	-0.596572	0.0629725	0.2593	-0.141115	0.68453	6.33392	6.43294	6.06842	6.24816
CJM1_1102	ADN91296	1066784	1067386	603	-	gene=pglC	product=General+glycosylation+pathway+protein	0.971	0.104	0.195	0.002	0.004	0.622	0.466198	-1.03115	1.92447	-0.523849	-2.03078	1.03461	-0.194722	-1.74361	1.38508	-0.990047	-1.77631	-0.192451	-0.66092	-1.59939	0.20014	0.329127	-0.68697	1.33181	5.1783	5.50144	4.8152	5.04333
CJM1_1103	ADN91297	1067379	1068509	1131	-	gene=pglA	product=General+glycosylation+pathway+protein	0.96	0.126	0.113	0.003	0.002	0.485	0.0621441	-0.340453	0.452787	-0.566875	-1.08883	-0.0740618	-0.296013	-0.656063	0.102379	-0.629019	-1.10069	-0.0930333	-0.358158	-0.744452	0.0391599	0.270861	-0.196056	0.75506	6.13126	6.17433	5.73833	5.92608
CJM1_1104	ADN91298	1068519	1070660	2142	-	gene=wlaF	product=Putative+oligosaccharide+transferase	0.591	0.304	0.319	0.006	0.002	0.534	0.975715	0.282324	1.73544	-0.13682	-0.948742	0.770665	1.10467	0.383118	1.90287	-1.11253	-1.83596	-0.362833	0.128952	-0.51528	0.774472	1.24149	0.464771	2.05671	4.89484	5.57116	4.80001	5.66054
CJM1_1105	ADN91299	1070664	1071761	1098	-	gene=pglJ	product=General+glycosylation+pathway+protein	0.912	0.059	0.233	0.009	0.033	0.752	1.15771	-0.0786846	2.39079	-0.984818	-1.90229	-0.115356	-0.437293	-1.42856	0.495162	-2.14253	-3.30585	-0.949416	-1.595	-2.87822	-0.30464	0.547525	-0.422575	1.55345	4.68872	5.49118	4.00609	4.38561
CJM1_1106	ADN91300	1071749	1072678	930	-	gene=pglI	product=General+glycosylation+pathway+protein	0.762	0.008	0.017	0.007	0.007	0.804	1.55302	0.543425	2.6085	0.352823	-0.603555	1.43614	0.721732	-0.321764	1.79243	-1.2002	-2.08219	-0.297294	-0.83129	-1.78478	0.107546	0.368909	-0.459975	1.18962	4.3051	5.38157	4.54965	4.80536
CJM1_1107	ADN91301	1072671	1073747	1077	-	gene=capM	product=Glycosysltransferase	0.524	0.034	0.066	0.226	0.276	0.694	-0.414101	-0.862064	0.0728487	0.205152	-0.208133	0.603587	-0.0183952	-0.398649	0.385051	0.619253	0.163545	1.0654	0.395706	-0.0472027	0.824974	-0.223547	-0.604869	0.165707	9.44584	9.15881	9.58804	9.43309
CJM1_1108	ADN91302	1073747	1075441	1695	-	gene=wlaB	product=ABC+transporter%2C+ATP-binding/permease+protein	0.466	0.007	0.076	0.008	0.089	0.886	-0.109619	-0.715934	0.478001	-0.892469	-9.01023	8.1371	-0.940345	-2.2948	0.582964	-0.782851	-8.80815	8.05304	-0.830726	-2.20332	0.686984	-0.0478756	-9.2425	8.12682	6.10892	6.03293	5.4903	5.45712
CJM1_1109	ADN91303	1075435	1076421	987	-	gene=galE	product=UDP-glucose+4-epimease	0.06	0.738	0.522	0.978	0.955	0.242	-0.16274	-3.98302	3.78984	-0.949335	-1.67579	-0.26224	-0.47788	-1.37626	0.455885	-0.786595	-4.69231	3.22046	-0.31514	-4.19179	3.92313	0.471455	-0.640456	1.62574	5.46942	5.35662	4.81139	5.13818
CJM1_1110	ADN91304	1076480	1077310	831	-	gene=wlaX	product=Polysaccharide+biosynthesis+protein	0.764	0.194	0.309	0.004	0.012	0.741	0.280154	-0.0300799	0.617498	0.00535698	-0.307324	0.336925	0.323899	-0.0169251	0.681496	-0.274797	-0.542473	0.0240832	0.0437452	-0.233501	0.33367	0.318542	0.0206595	0.62946	6.81444	7.00863	6.81815	7.03895
CJM1_1111	ADN91305	1077340	1078368	1029	+	gene=waaC	product=Lipopolysaccharide+heptosyltransferase+I	0.994	0.384	0.888	0.004	0.035	0.884	-0.0514848	-0.824043	0.821975	-1.54246	-2.38041	-0.629601	-0.954018	-1.95431	0.00854516	-1.49098	-2.23571	-0.663962	-0.902533	-1.7786	0.045207	0.588445	-0.386502	1.5702	5.8683	5.83261	4.79914	5.20702
CJM1_1112	ADN91306	1078340	1079236	897	+	gene=htrB	product=Putative+lipid+A+biosynthesis+acyltransferase	0.991	0.092	0.241	0.004	0.016	0.617	0.0358515	-0.266375	0.332235	0.39984	0.0767169	0.74735	0.221436	-0.0651053	0.489414	0.363988	0.0421702	0.691549	0.185585	-0.067144	0.437988	-0.178403	-0.4766	0.102706	6.97964	7.00449	7.25679	7.13313
CJM1_1113	ADN91307	1079227	1079934	708	+	CJM1_1113	product=Putative+two+domain+glycosyltransferase	0.964	0.22	0.322	0.003	0.008	0.636	-0.0626318	-0.335694	0.19537	-0.156636	-0.433733	0.113596	-0.0671948	-0.320611	0.212698	-0.0940044	-0.349388	0.179106	-0.00456297	-0.276518	0.246317	0.0894414	-0.178487	0.352575	7.17502	7.13161	7.06645	7.12844
CJM1_1114	ADN91308	1079900	1080823	924	+	gene=rmlA1	product=Glucose-1-phosphate+thymidylyltransferase	0.568	0.459	0.503	0.01	0.106	0.799	0.585293	-9.05111	9.73791	-1.02324	-10.3389	8.2001	-0.549815	-10.0287	8.38667	-1.60853	-2.80881	-0.492855	-1.13511	-2.10457	-0.212275	0.473428	-0.587767	1.52283	5.22048	5.62617	4.51122	4.83938
CJM1_1115	ADN91309	1080823	1081854	1032	+	gene=rmlB	product=dTDP-glucose+4%2C6-dehydratase	0.855	0.108	0.367	0.008	0.071	0.843	0.518256	0.0548795	1.02375	-0.566567	-1.0851	-0.0419749	-0.187514	-0.520029	0.14916	-1.08482	-1.70583	-0.377154	-0.705769	-1.2637	-0.151617	0.379054	-0.16637	0.972934	6.22305	6.58228	5.83033	6.09307
CJM1_1116	ADN91310	1081857	1082303	447	+	CJM1_1116	product=Putative+uncharacterized+protein	0.965	0.129	0.473	0.007	0.03	0.854	-0.519041	-0.928005	-0.114762	-0.274644	-0.643453	0.0823391	-0.300136	-0.668175	0.0630433	0.244396	-0.115149	0.58801	0.218904	-0.153751	0.604284	-0.0254921	-0.348363	0.313227	9.11588	8.75611	8.92551	8.90784
CJM1_1117	ADN91311	1082300	1082701	402	+	CJM1_1117	product=Putative+uncharacterized+protein	0.955	0.18	0.417	0.008	0.022	0.765	-0.469361	-0.977436	0.0360351	0.570983	0.103911	1.05387	0.113293	-0.123515	0.351749	1.04034	0.37071	1.67167	0.582653	0.0875039	1.10675	-0.45769	-0.932534	-0.0308179	7.12375	6.79842	7.51953	7.20228
CJM1_1118	ADN91312	1082698	1083549	852	+	CJM1_1118	product=Hypothetical+protein	0.491	0.016	0.3	0.382	0.475	0.98	-0.152897	-0.415078	0.134065	-0.473559	-0.828774	-0.117209	-0.0372296	-0.306758	0.255168	-0.320662	-0.654669	0.00123089	0.115667	-0.139635	0.367747	0.436329	0.0935992	0.795891	7.31171	7.20573	6.98346	7.2859
CJM1_1119	ADN91313	1083612	1084295	684	+	CJM1_1119	product=conserved+hypothetical+protein	0.489	0.093	0.373	0.403	0.483	0.96	0.189278	-3.86183	4.33527	-1.13309	-5.16898	3.06433	-0.302153	-4.24722	3.87631	-1.32237	-2.26179	-0.387714	-0.491431	-1.37236	0.366324	0.830942	-0.348654	2.04382	5.14719	5.27839	4.36179	4.93775
CJM1_1120	ADN91314	1084296	1085222	927	+	CJM1_1120	product=Hypothetical+protein	0.602	0.001	0.056	0.004	0.061	0.9	0.657901	-0.285123	1.62372	-0.718905	-1.94569	0.483486	-0.379841	-1.30356	0.642449	-1.37681	-2.57495	-0.292126	-1.03774	-1.83292	-0.232389	0.339065	-0.761803	1.4919	4.95102	5.40705	4.45272	4.68774
CJM1_1121	ADN91315	1085219	1086295	1077	+	CJM1_1121	product=Putative+uncharacterized+protein	0.903	0.011	0.081	0	0.011	0.835	0.320943	-0.642695	1.33215	-0.417615	-1.47077	0.728012	-0.0183963	-0.842324	0.820455	-0.738557	-1.91176	0.443706	-0.339339	-1.30294	0.604383	0.399218	-0.700802	1.46318	4.65056	4.87302	4.36109	4.63781
CJM1_1122	ADN91316	1086292	1087377	1086	+	CJM1_1122	product=Putative+uncharacterized+protein	0.603	0.002	0.029	0	0.022	0.969	0.634603	-0.258648	1.50047	-0.763581	-1.89908	0.40714	-0.523992	-1.64902	0.603999	-1.39818	-2.62405	-0.230974	-1.1586	-2.20191	-0.0580625	0.239589	-1.13396	1.69702	4.6595	5.09937	4.13023	4.2963
CJM1_1123	ADN91317	1087474	1088661	1188	-	CJM1_1123	product=Putative+uncharacterized+protein	0.054	0.385	0.378	0.475	0.467	0.504	-0.79766	-1.38257	-0.21626	-1.20313	-1.87267	-0.512394	-0.74513	-1.32475	-0.168295	-0.405472	-0.896911	0.0965052	0.0525301	-0.233079	0.360126	0.458002	-0.0575923	0.958242	6.78451	6.23161	5.95056	6.26802
CJM1_1124	ADN91318	1088658	1089677	1020	-	gene=cgtA	product=Beta-1%2C4-N-acetylgalactosaminyltransferase+%28CgtA%29	0.626	0.438	0.51	0.018	0.395	0.589	0.203272	-0.188544	0.597144	-0.344398	-0.817187	0.109786	0.0129886	-0.348552	0.381078	-0.54767	-1.01551	-0.0893898	-0.190283	-0.571838	0.180654	0.357386	-0.0916601	0.80562	5.80108	5.94198	5.56236	5.81008
CJM1_1125	ADN91319	1089742	1090515	774	+	CJM1_1125	product=Putative+uncharacterized+protein	0.978	0.127	0.694	0	0.019	0.988	0.800407	-0.0461673	1.75004	0.111538	-1.09442	1.31655	0.222984	-3.84293	4.66746	-0.688869	-1.71538	0.348735	-0.577423	-4.41869	3.75565	0.111446	-3.68501	4.52714	5.1566	5.7114	5.23392	5.31116
CJM1_1126	ADN91320	1090508	1091464	957	+	CJM1_1126	product=Putative+uncharacterized+protein	0.848	0.03	0.359	0.001	0.107	0.94	0.285097	-3.22227	4.10652	-1.03976	-4.63543	2.70976	-0.657973	-4.33079	3.25595	-1.32486	-2.31629	-0.350032	-0.943071	-1.74446	-0.0911161	0.381786	-0.662329	1.40352	5.04806	5.24567	4.32735	4.59198
CJM1_1127	ADN91321	1091461	1092420	960	+	CJM1_1127	product=Tgh003	0.439	0.012	0.212	0.01	0.238	0.925	1.39488	0.298438	2.48703	-0.294881	-1.30221	0.695252	0.0157153	-0.831617	0.864634	-1.68976	-2.80674	-0.534454	-1.37916	-2.40821	-0.30098	0.310596	-0.689021	1.28914	4.5594	5.52625	4.355	4.57029
CJM1_1128	ADN91322	1092423	1093241	819	-	gene=waaV	locus_tag=CJM1_1128	0.98	0.133	0.69	0.001	0.085	0.927	0.240796	-3.96272	4.60666	-1.47338	-2.99305	0.191706	-1.01979	-2.06416	0.0357517	-1.71418	-6.14871	2.73202	-1.26058	-5.52623	2.82779	0.453594	-0.767549	1.71162	4.8681	5.03501	3.84683	4.16124
CJM1_1129	ADN91323	1093300	1094250	951	+	gene=waaF	product=ADP-heptose--LPS+heptosyltransferase	0.993	0.093	0.31	0.002	0.012	0.765	-0.204709	-0.547247	0.128913	0.34424	0.0232859	0.640737	0.227396	-0.0112755	0.489488	0.548949	0.172687	0.949285	0.432105	0.0977835	0.792641	-0.116845	-0.454676	0.209932	7.22003	7.07814	7.45864	7.37765
CJM1_1130	ADN91324	1094302	1095801	1500	+	CJM1_1130	product=AlgI	0.728	0.092	0.385	0.16	0.244	0.903	-1.26325	-2.02919	-0.479423	-1.11694	-1.84306	-0.424249	-0.910388	-1.60415	-0.240336	0.146307	-0.371497	0.691979	0.352862	-0.0960494	0.802218	0.206555	-0.176107	0.580109	7.03814	6.16252	6.26394	6.40711
CJM1_1131	ADN91325	1095811	1096926	1116	+	CJM1_1131	product=hypothetical+protein	0.66	0.009	0.103	0.156	0.231	0.899	0.36467	-0.0751403	0.822212	-0.20463	-0.681259	0.269501	0.122399	-0.247871	0.498229	-0.5693	-1.06768	-0.0456215	-0.242272	-0.670928	0.162415	0.327028	-0.116845	0.760294	5.72493	5.9777	5.58309	5.80977
CJM1_1132	ADN91326	1096930	1097490	561	-	gene=gmhA	product=Phosphoheptose+isomerase	0.484	0.134	0.396	0.147	0.392	0.476	0.0759672	-2.56258	2.5399	0.166027	-2.30494	2.70618	0.0660996	-2.49054	2.56975	0.09006	-2.22811	2.74764	-0.00986758	-2.48587	2.45507	-0.0999276	-2.69601	2.44958	-4.09662	-4.04397	-3.98154	-4.05081
CJM1_1133	ADN91327	1097487	1098872	1386	-	gene=hldE	product=Bifunctional+protein+hldE	0.717	0.078	0.389	0.051	0.366	0.534	0.859864	0.336711	1.41546	0.430215	-0.0577386	0.922463	0.653154	0.189471	1.11496	-0.429649	-0.815067	-0.0405486	-0.20671	-0.600059	0.212481	0.222939	-0.0532879	0.499841	6.75727	7.35328	7.05547	7.21
CJM1_1134	ADN91328	1098865	1099818	954	-	gene=waaD	product=ADP-L-glycero-D-mannoheptose-6-epimerase	0.505	0.437	0.478	0.463	0.484	0.546	0.454693	-0.481308	1.44524	-0.935478	-2.1617	0.353671	-0.607524	-1.66827	0.475171	-1.39017	-2.51838	-0.204041	-1.06222	-2.091	-0.111633	0.327955	-1.00465	1.62136	4.84435	5.15951	4.19592	4.42324
CJM1_1135	ADN91329	1099819	1100379	561	-	gene=gmhB	product=D%2CD-heptose+1%2C7-bisphosphate+phosphatase	0.724	0.238	0.48	0.126	0.241	0.756	1.43864	-2.88739	5.85397	-0.194182	-1.33659	0.950295	0.0108555	-1.26584	1.42649	-1.63283	-6.02825	2.65435	-1.42779	-5.9769	2.6337	0.205037	-0.939156	1.35678	3.98465	4.98184	3.85005	3.99217
CJM1_1136	ADN91330	1100461	1100763	303	+	gene=cyf	product=Cytochrome+c553	0.046	0.849	0.455	0.992	0.964	0.1	-0.104872	-0.480654	0.267832	-0.788453	-1.30665	-0.278188	-0.351439	-0.676935	-0.0281724	-0.683581	-1.17372	-0.223151	-0.246567	-0.539158	0.0515928	0.437014	-0.0236622	0.873149	6.61894	6.54625	6.07242	6.37534
CJM1_1137	ADN91331	1100786	1100992	207	-	gene=ccoS	product=Cytochrome+oxidase+maturation+protein%2C+cbb3-type%2C+putative	0.997	0.29	0.995	0.001	0.381	0.999	1.07084	-0.105872	2.24677	-0.725816	-2.04875	0.683263	-0.667662	-2.27549	0.795159	-1.79665	-3.19807	-0.406259	-1.7385	-3.33187	-0.307794	0.0581542	-1.61882	1.67342	4.24154	4.98379	3.73845	3.77876
CJM1_1138	ADN91332	1100989	1103340	2352	-	CJM1_1138	product=heavy+metal+translocating+P-type+ATPase	0.984	0.243	0.373	0.006	0.021	0.664	2.5588	0.923362	4.3375	0.544362	-0.82939	1.81488	0.904201	-0.475286	2.24225	-2.01444	-3.4927	-0.374649	-1.6546	-3.05228	-0.187516	0.359839	-0.782484	1.49333	3.50224	5.27587	3.87957	4.12899
CJM1_1139	ADN91333	1103456	1103671	216	+	CJM1_1139	product=transcription+termination+factor	0.818	0.146	0.061	0.095	0.021	0.731	1.05847	0.389794	1.73037	-0.0509699	-0.60188	0.538885	0.817417	0.341686	1.30238	-1.10944	-1.77124	-0.450589	-0.241051	-0.804428	0.346537	0.868387	0.364755	1.40511	7.03238	7.76605	6.99705	7.59897
CJM1_1140	ADN91334	1103707	1104753	1047	+	gene=rho	product=Transcription+termination+factor+rho	0.048	0.017	0.011	0.252	0.091	0.214	-0.0338884	-0.642708	0.537103	-1.37376	-2.46606	-0.302665	-0.640116	-1.54151	0.24894	-1.33987	-2.39409	-0.261581	-0.606228	-1.46511	0.315436	0.733647	-0.488549	1.97142	5.51667	5.49318	4.56445	5.07297
CJM1_1141	ADN91335	1104757	1106286	1530	+	gene=dnaX	product=DNA+polymerase+III+subunits+gamma+and+tau	0.512	0.009	0.059	0.009	0.06	0.703	0.0986986	-0.989615	1.19418	-0.949119	-1.84491	-0.0822331	-0.451537	-1.48018	0.520276	-1.04782	-2.04114	-0.0396955	-0.550236	-1.52979	0.530625	0.497582	-0.261821	1.27825	4.89041	4.95882	4.23253	4.57742
CJM1_1142	ADN91336	1106283	1106804	522	-	CJM1_1142	product=Conserved+domain+protein	0.976	0.366	0.175	0.017	0.013	0.291	0.438719	-0.0211702	0.875633	0.0235761	-0.39597	0.427517	0.0393956	-0.382917	0.51416	-0.415143	-0.850475	0.0215703	-0.399323	-0.869832	0.0616972	0.0158196	-0.412065	0.416587	5.77159	6.07569	5.78793	5.7989
CJM1_1143	ADN91337	1106876	1108975	2100	-	CJM1_1143	product=copper-translocating+P-type+ATPase	0.926	0.109	0.181	0.009	0.017	0.633	0.121916	-0.326429	0.533303	0.429425	-0.0431406	0.899026	0.119449	-0.291379	0.527449	0.307508	-0.0678987	0.651434	-0.00246684	-0.364862	0.384176	-0.309975	-0.68629	0.114932	5.97634	6.06085	6.274	6.05914
CJM1_1144	ADN91338	1108975	1109169	195	-	CJM1_1144	product=Putative+uncharacterized+protein	0.991	0.175	0.158	0.002	0.004	0.462	0.260332	-3.50538	4.05249	-0.798464	-4.59366	2.93908	-0.337312	-4.27484	3.52441	-1.0588	-1.78299	-0.265366	-0.597644	-1.43297	0.193346	0.461152	-0.50245	1.39127	5.19643	5.37688	4.64298	4.96263
CJM1_1145	ADN91339	1109159	1110109	951	-	CJM1_1145	product=Cation+efflux+family+protein	0.957	0.518	0.562	0.438	0.174	0.501	0.678664	0.0302695	1.31438	-0.45695	-1.33587	0.442937	-0.408151	-9.23069	7.90529	-1.13561	-2.1588	-0.0871676	-1.08681	-9.82024	7.30256	0.048799	-8.83458	8.19488	5.44093	5.91134	5.12419	5.15802
CJM1_1146	ADN91340	1110183	1110446	264	-	CJM1_1146	product=Putative+uncharacterized+protein	0.138	0.005	0.044	0.008	0.164	0.98	-0.290363	-0.686538	0.127843	0.451225	0.00867648	0.904644	0.167262	-0.156912	0.48733	0.741588	0.258623	1.2386	0.457624	0.0242401	0.887382	-0.283963	-0.722316	0.130787	7.99982	7.79856	8.31259	8.11576
CJM1_1147	ADN91341	1110517	1111011	495	-	CJM1_1147	product=Membrane+protein%2C+putative	0.937	0.045	0.048	0.003	0.005	0.615	-0.239292	-1.74652	1.27429	-1.68687	-3.29013	-0.0336612	-0.642693	-2.00046	0.860652	-1.44757	-2.56959	-0.213547	-0.403401	-1.37984	0.551502	1.04417	-0.0733475	2.18854	4.91216	4.74629	3.74291	4.46668
CJM1_1148	ADN91342	1111008	1111784	777	-	CJM1_1148	product=phosphoglycerate+kinase	0.99	0.125	0.256	0.004	0.005	0.637	0.558034	-8.65993	10.2296	-0.778143	-9.79299	9.17224	-0.0789002	-9.53552	9.67076	-1.33618	-2.37841	-0.350068	-0.636934	-1.47285	0.163988	0.699243	-0.359526	1.77633	4.93629	5.32309	4.39692	4.8816
CJM1_1149	ADN91343	1111851	1112777	927	+	gene=ldh	product=L-lactate+dehydrogenase	0.939	0.501	0.561	0.049	0.094	0.56	0.416782	-0.0626462	0.898819	-0.735729	-1.65486	0.153811	0.160648	-0.183745	0.535555	-1.15251	-2.09016	-0.23191	-0.256135	-0.748061	0.218168	0.896377	0.0618541	1.86224	5.93916	6.22805	5.42919	6.05051
CJM1_1150	ADN91344	1112774	1113376	603	-	CJM1_1150	product=DedA+family+protein	0.445	0	0.258	0	0.285	0.997	0.140146	-0.220749	0.479698	0.582939	0.18829	0.96978	0.502785	0.141324	0.866556	0.442792	0.110762	0.776442	0.362639	0.0632571	0.68073	-0.0801533	-0.422639	0.284028	7.07345	7.1706	7.47752	7.42196
CJM1_1151	ADN91345	1113457	1113684	228	-	CJM1_1151	product=Conserved+domain+protein	0.974	0.748	0.692	0.39	0.08	0.332	0.513033	-8.33799	10.0976	-0.528325	-9.58106	9.36209	0.251951	-8.75922	10.0919	-1.04136	-1.82424	-0.340272	-0.261081	-0.792961	0.227581	0.780277	0.0858264	1.46743	5.2492	5.60481	4.88299	5.42384
CJM1_1152	ADN91346	1113695	1115104	1410	-	gene=omp50	product=Outer+membrane+protein	0.974	0.885	0.623	0.123	0.036	0.163	-0.146682	-9.0051	8.64369	0.0836219	-0.414485	0.56734	-0.484261	-1.34191	0.363704	0.230304	-8.54472	9.0044	-0.337579	-8.66021	8.49549	-0.567883	-1.38078	0.244866	5.45996	5.35828	5.51792	5.12429
CJM1_1153	ADN91347	1115268	1115750	483	-	gene=ppiB	product=Peptidyl-prolyl+cis-trans+isomerase+B	0.15	0.062	0.418	0.2	0.816	0.934	-0.678107	-1.51998	0.213776	-2.29151	-3.25537	-1.25112	-1.06728	-2.20753	0.0587625	-1.6134	-2.35224	-0.881295	-0.389176	-1.21412	0.502651	1.22422	0.226397	2.20134	5.741	5.27097	4.15265	5.00121
CJM1_1154	ADN91348	1115760	1116467	708	-	CJM1_1154	product=UPF0082+protein	0.936	0.971	0.765	0.785	0.144	0.052	0.679079	-0.438633	1.82812	-1.58942	-2.87557	-0.204943	-0.794021	-1.80577	0.265845	-2.2685	-3.75452	-0.723864	-1.4731	-2.71563	-0.329033	0.795401	-0.687404	2.27896	4.44303	4.91373	3.34132	3.89265
CJM1_1155	ADN91349	1116576	1116917	342	+	CJM1_1155	product=Multidrug+resistance+protein%2C+SMR+family	0.973	0.003	0.821	0	0.09	0.999	-0.094908	-0.342467	0.146704	0.0356579	-0.208194	0.310778	-0.0261251	-0.26393	0.235704	0.130566	-0.148116	0.403255	0.0687829	-0.180763	0.316262	-0.0617831	-0.301001	0.18702	7.48358	7.41779	7.50829	7.46547
CJM1_1156	ADN91350	1116917	1117225	309	+	CJM1_1156	product=Putative+efflux+protein	0.552	0.391	0.48	0	0.031	0.969	0.181555	-0.163884	0.578145	-0.317072	-0.668806	0.0260533	-0.232374	-0.525659	0.0954684	-0.498627	-0.897906	-0.0540466	-0.413928	-0.808427	-0.0308166	0.0846985	-0.319408	0.497723	6.26776	6.39361	6.04799	6.1067
CJM1_1157	ADN91351	1117243	1118835	1593	-	gene=argS	product=Arginyl-tRNA+synthetase	0.533	0.005	0.322	0.003	0.308	0.994	0.863863	-0.103801	1.872	-0.434097	-1.38688	0.662925	-0.0812153	-1.11775	0.965057	-1.29796	-2.20599	-0.415118	-0.945078	-1.91078	0.0932855	0.352882	-0.54135	1.30293	5.06337	5.66215	4.76247	5.00707
CJM1_1158	ADN91352	1118847	1119086	240	-	gene=tatA	product=Sec-independent+protein+translocase+protein+tatA/E-like+protein	0.304	0.527	0.962	0.719	0.974	0.946	-0.0491389	-0.630302	0.547678	-0.93444	-1.64061	-0.244467	-0.651739	-1.5054	0.21528	-0.885301	-1.63907	-0.198202	-0.602601	-1.41181	0.28071	0.2827	-0.721747	1.33411	5.52814	5.49407	4.88043	5.07638
CJM1_1159	ADN91353	1119088	1119705	618	-	gene=gmk	product=Guanylate+kinase	0.899	0.979	0.928	0.799	0.557	0.239	1.0687	-0.16582	2.06534	-1.03992	-2.44526	0.241838	-0.474562	-1.38949	0.453738	-2.10862	-3.62171	-0.58039	-1.54326	-2.73372	-0.321725	0.565355	-0.891828	2.0446	4.58583	5.32659	3.86501	4.25689
CJM1_1160	ADN91354	1119708	1121348	1641	-	CJM1_1160	product=Highly+acidic+protein	0.964	0.603	0.6	0.071	0.052	0.474	1.43363	0.139102	2.77051	-0.143185	-1.65121	1.41263	0.533676	-0.649536	1.77641	-1.57682	-2.83143	-0.285647	-0.899956	-1.88947	0.000960919	0.676861	-0.466935	1.76749	3.5485	4.54222	3.44925	3.91841
CJM1_1161	ADN91355	1121405	1122172	768	-	gene=fliR	product=Flagellar+biosynthetic+protein+fliR	0.97	0.015	0.197	0.002	0.007	0.855	-0.212788	-0.632649	0.211017	-0.937572	-1.57166	-0.256726	-0.361466	-0.754877	0.0353278	-0.724784	-1.30122	-0.159063	-0.148678	-0.435794	0.133243	0.576106	0.0141055	1.14932	7.22299	7.0755	6.57312	6.97245
CJM1_1162	ADN91356	1122159	1122794	636	-	CJM1_1162	product=ABC+transporter%2C+ATP-binding+protein	0.705	0.015	0.165	0.005	0.025	0.952	0.0967594	-4.09076	3.92622	-1.3908	-5.71985	2.56851	-1.0479	-5.38947	2.81205	-1.48756	-2.44404	-0.480685	-1.14466	-2.09512	-0.1932	0.342895	-0.82584	1.52347	5.02593	5.09299	4.0619	4.29957
CJM1_1163	ADN91357	1122807	1123880	1074	-	gene=tsf	product=Elongation+factor+Ts	0.015	0.016	0.062	0.568	0.908	0.887	-0.00466282	-0.560808	0.504848	-0.76393	-2.06418	0.624537	-0.848017	-9.26665	7.58198	-0.759267	-2.11199	0.618123	-0.843354	-9.31158	7.66521	-0.0840871	-8.76182	8.70698	5.91335	5.91012	5.38383	5.32555
CJM1_1164	ADN91358	1123880	1124671	792	-	gene=rpsB	product=30S+ribosomal+protein+S2	0.22	0.898	0.609	0.973	0.844	0.154	0.307725	-0.0998918	0.681518	-0.391443	-0.81754	0.0271337	-0.0814944	-0.436541	0.231917	-0.699167	-1.17313	-0.189438	-0.389219	-0.776258	0.0530489	0.309948	-0.113243	0.77145	6.17859	6.39189	5.90726	6.1221
CJM1_1165	ADN91359	1124787	1125950	1164	-	gene=cfa	product=Cyclopropane-fatty-acyl-phospholipid+synthase	0.975	0.905	0.959	0.21	0.334	0.681	1.56253	0.532474	2.62476	-0.00928972	-0.956867	0.93767	0.271838	-0.563984	1.09505	-1.57182	-2.60853	-0.483202	-1.29069	-2.31857	-0.383202	0.281127	-0.546988	1.08131	3.81592	4.89899	3.80949	4.00435
CJM1_1166	ADN91360	1126076	1127200	1125	-	gene=petC	product=ubiquinol+cytochrome+c+oxidoreductase%2C+cytochrome+c1+subunit	0.003	0.007	0.007	0.971	0.937	0.331	1.99913	-7.23935	10.796	-0.385528	-2.15897	1.49266	-0.0413249	-1.84368	1.74918	-2.38465	-11.035	6.92938	-2.04045	-11.2403	7.13778	0.344203	-1.3297	2.02593	3.10871	4.49439	2.84148	3.08006
CJM1_1167	ADN91361	1127197	1128447	1251	-	gene=petB	product=Cytochrome+b	0.001	0.009	0.008	0.952	0.777	0.133	0.591433	-0.372776	1.56288	-1.24577	-2.70127	0.174926	-0.0252336	-1.02811	0.972351	-1.8372	-3.22199	-0.492678	-0.616666	-1.52161	0.285222	1.22053	-0.22224	2.7704	4.81614	5.22609	3.95264	4.79865
CJM1_1168	ADN91362	1128449	1128952	504	-	gene=petA	product=ubiquinol-cytochrome+c+reductase%2C+iron-sulfur+subunit	0.006	0.007	0.005	0.573	0.463	0.387	-0.932916	-1.47152	-0.358413	-0.393741	-0.83264	0.110046	-0.602294	-1.04881	-0.0975831	0.539175	0.0989569	0.980659	0.330622	-0.130087	0.789141	-0.208552	-0.506893	0.110104	8.1959	7.54926	7.92298	7.77842
CJM1_1169	ADN91363	1129042	1130328	1287	-	gene=arsB	product=Arsenic+efflux+pump+arsB	0.981	0.102	0.098	0.001	0.001	0.48	-0.15424	-0.619575	0.266153	-0.296999	-0.717548	0.150288	-0.620964	-9.32702	8.36741	-0.142758	-0.612122	0.254831	-0.466723	-9.21207	8.57687	-0.323965	-9.07494	8.6788	5.68327	5.57636	5.4774	5.25285
CJM1_1170	ADN91364	1130329	1132188	1860	-	gene=mnmG	product=tRNA+uridine+5-carboxymethylaminomethyl+modification+enzyme+mnmG	0.845	0.251	0.44	0.006	0.078	0.718	-0.0159495	-0.316048	0.282246	0.0588545	-0.210602	0.352125	0.164862	-0.167251	0.46833	0.0748041	-0.145781	0.310219	0.180811	-0.0754495	0.45072	0.106007	-0.152961	0.358108	6.65254	6.64148	6.69333	6.76681
CJM1_1171	ADN91365	1132274	1132771	498	-	gene=cetB	product=Methyl-accepting+chemotaxis+protein	0.389	0.047	0.489	0.058	0.614	0.957	0.325783	-0.00974798	0.707497	-0.27509	-0.676944	0.165279	0.180743	-0.147169	0.493815	-0.600873	-1.04264	-0.155409	-0.14504	-0.488586	0.198892	0.455832	0.0382221	0.862972	6.69897	6.92479	6.50829	6.82425
CJM1_1172	ADN91366	1132789	1134168	1380	-	gene=cetA	product=Methyl-accepting+chemotaxis+protein+%28TlpA%29	0.939	0.968	0.985	0.708	0.921	0.852	1.12055	0.016665	2.23612	-0.297704	-1.64058	1.1257	0.374936	-0.865099	1.60429	-1.41826	-2.80686	-0.0409554	-0.745617	-1.98035	0.497984	0.672641	-0.839061	2.28029	3.89046	4.66717	3.6841	4.15034
CJM1_1173	ADN91367	1134289	1134783	495	-	CJM1_1173	product=Methyl-accepting+chemotaxis+protein	0.649	0	0.256	0	0.152	1	0.116733	-0.294344	0.540511	0.535642	0.138202	0.963652	0.517197	0.0871364	0.959282	0.418908	0.0334039	0.800091	0.400464	0.0229628	0.790065	-0.0184444	-0.413485	0.347526	9.20756	9.28848	9.57884	9.56606
CJM1_1174	ADN91368	1135052	1136428	1377	+	gene=dctA	product=C4-dicarboxylate+transport+protein	0.054	0.019	0.039	0.101	0.389	0.861	0.843255	0.0163579	1.72928	-0.0996759	-1.07845	0.834102	0.00854025	-0.97121	0.972757	-0.942931	-1.77977	-0.0662464	-0.834715	-1.74775	0.0708864	0.108216	-0.81012	1.08465	4.98527	5.56977	4.91618	4.99119
CJM1_1175	ADN91369	1136425	1137231	807	-	CJM1_1175	product=probable+periplasmic+protein	0.607	0.402	0.548	0.008	0.128	0.964	-0.202326	-0.564754	0.163703	0.539965	0.080005	0.968674	0.158129	-0.11718	0.430762	0.742291	0.271647	1.21291	0.360455	0.0246222	0.703063	-0.381836	-0.796591	0.0342673	7.13211	6.99187	7.50638	7.24172
CJM1_1176	ADN91370	1137373	1138899	1527	+	CJM1_1176	product=Possible+phosphate+permease	0.955	0.185	0.748	0.017	0.111	0.935	0.568228	-0.485037	1.67326	-0.857919	-2.27904	0.554564	-0.480242	-1.68811	0.750654	-1.42615	-2.96473	-0.0014536	-1.04847	-2.23564	0.265282	0.377678	-1.20811	1.99867	4.33804	4.73191	3.74338	4.00516
CJM1_1177	ADN91371	1138907	1140085	1179	-	gene=pyrC2	product=Putative+dihydroorotase	0.8	0.013	0.051	0.001	0.021	0.743	0.100485	-0.16926	0.376974	-0.0423948	-0.296081	0.230094	-0.0645654	-0.372917	0.224343	-0.14288	-0.420093	0.133116	-0.16505	-0.471281	0.131543	-0.0221705	-0.325122	0.263718	6.1948	6.26445	6.16542	6.15005
CJM1_1178	ADN91372	1140095	1140988	894	-	gene=gpsA	product=Glycerol-3-phosphate+dehydrogenase+[NAD%28P%29%2B]	0.834	0.406	0.048	0.391	0.019	0.547	1.46767	0.584308	2.33714	1.34905	0.488234	2.18318	1.67543	0.775784	2.61056	-0.11862	-0.544196	0.306148	0.207762	-0.313128	0.755269	0.326382	-0.174826	0.804332	7.39202	8.40933	8.32711	8.55334
CJM1_1179	ADN91373	1140988	1142406	1419	-	gene=gatB	product=Aspartyl/glutamyl-tRNA%28Asn/Gln%29+amidotransferase+subunit+B	0.722	0.13	0.858	0.054	0.695	0.96	-0.436759	-1.02589	0.115448	-1.2534	-2.20164	-0.332409	-0.547495	-1.0882	0.0176361	-0.816645	-1.64635	-0.0484309	-0.110736	-0.48173	0.315442	0.705909	-0.0665496	1.57021	6.19838	5.89564	5.32959	5.81888
CJM1_1180	ADN91374	1142521	1143015	495	+	gene=luxS	product=S-ribosylhomocysteine+lyase	0.96	0.99	0.994	0.802	0.91	0.722	1.03286	-0.210417	2.26358	-1.19196	-2.1814	-0.176524	-0.373085	-1.36983	0.656969	-2.22481	-3.33764	-1.04527	-1.40594	-2.58895	-0.205593	0.818874	-0.109247	1.71886	4.85984	5.57576	4.03364	4.60124
CJM1_1181	ADN91375	1143524	1144216	693	+	CJM1_1181	product=Oxidoreductase%2C+2OG-Fe%28II%29+oxygenase+family	1	0.999	1	0.933	0.763	0.176	0.310736	-0.728269	1.2951	-1.12016	-2.5002	0.238786	-0.537162	-1.55145	0.494989	-1.43089	-2.58285	-0.268743	-0.847899	-1.63127	-0.0473435	0.582994	-0.535634	1.78418	4.97938	5.19477	4.20295	4.60705
CJM1_1182	ADN91376	1144328	1145098	771	+	CJM1_1182	product=Lipoprotein%2C+NLPA+family	1	1	1	0.752	0.756	0.494	0.299338	-0.114946	0.70198	-0.429396	-0.888836	-0.000215529	-0.0981777	-0.451836	0.235424	-0.728734	-1.25586	-0.201003	-0.397516	-0.81263	0.0266075	0.331219	-0.129273	0.842599	5.9697	6.17718	5.67206	5.90165
CJM1_1183	ADN91377	1145110	1147374	2265	+	gene=metE	product=5-methyltetrahydropteroyltriglutamate--homocysteine+methyltransferase	1	1	1	0.951	0.77	0.128	0.829576	0.176243	1.46414	-0.175942	-0.717951	0.434535	-0.0046996	-0.518219	0.51477	-1.00552	-1.67633	-0.291191	-0.834275	-1.45742	-0.147321	0.171242	-0.402682	0.765507	5.79695	6.37197	5.675	5.79369
CJM1_1184	ADN91378	1147384	1148232	849	+	gene=metF	product=Methylenetetrahydrofolate+reductase	0.786	0.908	0.93	0.385	0.406	0.58	-0.514557	-0.901202	-0.116806	-0.487692	-0.873934	-0.0971643	-0.517018	-0.922633	-0.138595	0.026865	-0.2715	0.327464	-0.0024613	-0.292509	0.294645	-0.0293262	-0.301996	0.23048	7.23197	6.87531	6.89393	6.8736
CJM1_1185	ADN91379	1148442	1149122	681	-	gene=atpB	product=ATP+synthase+subunit+a	0.98	0.039	0.233	0.001	0.007	0.922	0.257953	-0.0602326	0.571057	-0.125553	-0.450676	0.223272	0.335786	0.036838	0.65541	-0.383505	-0.704577	-0.02944	0.0778335	-0.245914	0.404583	0.461339	0.141071	0.814335	6.82551	7.00431	6.73848	7.05826
CJM1_1186	ADN91380	1149191	1150531	1341	-	gene=radA	product=DNA+repair+protein+radA-like+protein	0.977	0.025	0.481	0.001	0.294	0.637	-0.842244	-1.53349	-0.163286	-1.11124	-1.79006	-0.367524	-1.06066	-1.81473	-0.336528	-0.269	-0.637305	0.119356	-0.218411	-0.598523	0.154521	0.0505891	-0.411037	0.518554	7.07888	6.49508	6.30863	6.34369
CJM1_1187	ADN91381	1150531	1151397	867	-	gene=ftsY	product=Signal+recognition+particle-docking+protein+FtsY	0.879	0.175	0.949	0.027	0.762	0.986	1.71557	0.251891	3.15545	0.199243	-1.53122	1.97565	0.276915	-1.58407	2.00628	-1.51633	-2.79932	-0.174621	-1.43866	-2.69916	-0.249516	0.0776724	-1.65573	1.64242	2.92806	4.1172	3.06616	3.12
CJM1_1188	ADN91382	1151397	1151954	558	-	CJM1_1188	product=Putative+lipoprotein+thioredoxin	0.943	0.983	0.998	0.731	0.974	0.945	-0.0872062	-0.325751	0.156897	-0.235657	-0.530044	0.0377828	0.0163436	-0.239342	0.267881	-0.148451	-0.405051	0.0992622	0.10355	-0.147807	0.369819	0.252001	-0.024507	0.532906	7.37475	7.31431	7.21141	7.38608
CJM1_1189	ADN91383	1152037	1152663	627	+	CJM1_1189	product=5%2C10-methenyltetrahydrofolate+synthetase	0.618	0.516	0.626	0.412	0.611	0.601	0.496848	-0.673461	1.65081	-1.72645	-3.32787	-0.0151696	-0.616081	-1.99538	0.754254	-2.2233	-3.63479	-0.767838	-1.11293	-2.2369	-0.0710532	1.11037	-0.416519	2.73381	3.67201	4.0164	2.47533	3.24498
CJM1_1190	ADN91384	1152584	1154137	1554	+	CJM1_1190	product=2'%2C3'-cyclic-nucleotide+2'-phosphodiesterase	0.87	0.106	0.112	0.026	0.026	0.474	0.246146	-0.0486969	0.576811	-0.478182	-0.978529	-0.0334327	0.192634	-0.112058	0.470754	-0.724328	-1.24614	-0.221404	-0.053512	-0.395627	0.302374	0.670816	0.196366	1.20623	6.46067	6.63129	6.12922	6.5942
CJM1_1191	ADN91385	1154146	1154703	558	+	gene=dedA	product=DedA+family+protein	0.561	0.299	0.372	0.001	0.018	0.835	1.07315	0.121233	1.98687	-1.13203	-2.59544	0.209419	-0.192857	-1.51171	1.14674	-2.20518	-3.73889	-0.706925	-1.26601	-2.54972	-0.0186263	0.939175	-0.783277	2.56074	3.59252	4.33637	2.80786	3.45884
CJM1_1192	ADN91386	1154703	1155962	1260	+	gene=comEC	product=Competence+locus+E+%28ComE3%29	0.711	0.332	0.491	0.264	0.3	0.663	1.0916	0.367106	1.85671	1.13954	0.47775	1.82844	0.718186	0.0129493	1.41268	0.0479438	-0.48527	0.628046	-0.373413	-0.837135	0.125314	-0.421357	-0.907708	0.0908184	5.15149	5.90813	5.94136	5.6493
CJM1_1193	ADN91387	1155906	1156712	807	-	gene=rbn	product=ribonuclease+BN	0.957	0.039	0.205	0.002	0.023	0.747	0.417307	-0.640702	1.45609	-1.30632	-2.4019	-0.155438	-0.385223	-1.47881	0.772078	-1.72363	-2.97642	-0.497432	-0.802529	-2.00558	0.340252	0.9211	-0.362855	2.29004	4.50036	4.78962	3.59489	4.23335
CJM1_1194	ADN91388	1156716	1158098	1383	-	gene=glcD	product=Glycolate+oxidase%2C+subunit+GlcD	0.676	0.399	0.018	0.39	0.016	0.547	1.65224	0.511431	2.81081	1.74093	0.480515	3.0017	1.96985	0.712752	3.23344	0.0886907	-0.359366	0.626318	0.317612	-0.255477	0.888401	0.228921	-0.376382	0.869393	7.12377	8.26902	8.33049	8.48917
CJM1_1195	ADN91389	1158101	1158826	726	-	CJM1_1195	product=Conserved+domain+protein	0.566	0.064	0.743	0.043	0.684	0.974	-0.475415	-0.87015	-0.0652493	-0.568391	-0.953851	-0.177625	-0.418006	-0.783533	-0.0728922	-0.0929757	-0.395721	0.269525	0.0574084	-0.210707	0.351487	0.150384	-0.171584	0.447361	6.95023	6.6207	6.55625	6.66049
CJM1_1196	ADN91390	1158948	1160108	1161	+	CJM1_1196	product=Peptidase%2C+M23/M37+family	0.624	0.016	0.06	0.014	0.033	0.889	0.392656	-0.00469777	0.756511	-0.426213	-0.976277	0.110059	0.336216	-0.0371496	0.707976	-0.818869	-1.37155	-0.301306	-0.0564399	-0.47644	0.330912	0.762429	0.203217	1.32378	5.9561	6.22827	5.66067	6.18914
CJM1_1197	ADN91391	1160105	1160308	204	-	CJM1_1197	product=Conserved+domain+protein	0.433	0.228	0.368	0.268	0.409	0.648	0.813136	-0.141524	1.73351	1.81212	0.677298	2.85964	1.57225	0.551864	2.55966	0.99898	0.374805	1.65098	0.759118	0.242952	1.22502	-0.239862	-0.901573	0.464021	7.02116	7.58478	8.27722	8.11096
CJM1_1198	ADN91392	1160310	1160990	681	-	CJM1_1198	product=UPF0124+protein	0.637	0.384	0.351	0.339	0.322	0.463	0.608105	-0.520035	1.62324	-1.03152	-2.3155	0.2679	0.525036	-8.83796	9.50983	-1.63963	-2.79482	-0.54306	-0.0830695	-9.30875	8.96105	1.55656	-7.76231	10.3915	5.05064	5.47215	4.33565	5.41457
CJM1_1199	ADN91393	1160954	1161565	612	-	gene=ribE	product=riboflavin+synthase+subunit+alpha	0.533	0.44	0.443	0.01	0.05	0.609	-0.162945	-0.602605	0.253657	-1.31112	-2.07329	-0.472815	-0.0790361	-0.547537	0.337702	-1.14817	-1.91232	-0.310101	0.0839085	-0.325924	0.482359	1.23208	0.360393	2.06326	6.9278	6.81485	6.019	6.87301
CJM1_1200	ADN91394	1161574	1164114	2541	-	CJM1_1200	product=Putative+periplasmic+protein	0.921	0.363	0.33	0.042	0.05	0.481	-0.834816	-1.39933	-0.241867	0.303183	-0.175033	0.786045	-0.1594	-0.47528	0.138575	1.138	0.476251	1.80689	0.675416	0.096433	1.21869	-0.462582	-0.922949	-0.000318425	8.22639	7.64774	8.43654	8.1159
CJM1_1201	ADN91395	1164276	1164536	261	+	gene=groS	product=10+kDa+chaperonin	0.959	0.997	0.99	0.991	0.928	0.052	-0.018817	-0.383858	0.343152	0.014814	-0.333363	0.363237	-0.260638	-0.681426	0.134429	0.033631	-0.3447	0.420779	-0.241821	-0.667002	0.185236	-0.275452	-0.691986	0.135512	5.8738	5.86076	5.88407	5.69314
CJM1_1202	ADN91396	1164557	1166194	1638	+	gene=groL	product=60+kDa+chaperonin	0.865	0.996	0.961	0.991	0.797	0.037	2.26656	0.881252	3.73069	0.718794	-0.783915	2.12518	0.427164	-1.16125	2.09503	-1.54777	-2.91611	-0.07339	-1.8394	-3.52619	-0.218196	-0.29163	-1.95302	1.39105	3.41137	4.98243	3.9096	3.70746
CJM1_1203	ADN91397	1166237	1167427	1191	-	gene=dccS	product=Sensor+protein	0.974	0.074	0.492	0.004	0.019	0.922	-0.660475	-1.14086	-0.228754	0.0346641	-0.321185	0.371046	-0.0722297	-0.398958	0.251216	0.695139	0.216789	1.16099	0.588245	0.158118	1.03437	-0.106894	-0.444022	0.2496	7.80065	7.34285	7.82468	7.75059
CJM1_1204	ADN91398	1167420	1168085	666	-	gene=dccR	product=DNA-binding+response+regulator	0.982	0.025	0.956	0.002	0.156	1	2.08141	-6.01671	10.6601	0.8034	-0.408061	2.0745	1.22873	0.212743	2.27245	-1.27801	-9.67575	7.1059	-0.852683	-9.07961	7.24561	0.425331	-0.666226	1.54263	3.69903	5.14176	4.2559	4.55072
CJM1_1205	ADN91399	1168233	1168832	600	+	CJM1_1205	product=Non-heme+iron+protein%2C+hemerythrin+family	0.308	0.071	0.179	0.147	0.331	0.735	-0.201736	-0.607653	0.221141	-0.258602	-0.672321	0.124778	-0.258889	-0.66623	0.186999	-0.0568654	-0.435648	0.315463	-0.0571525	-0.454792	0.308276	-0.000287116	-0.357639	0.373513	5.98687	5.84704	5.80762	5.80742
CJM1_1206	ADN91400	1168843	1169214	372	+	CJM1_1206	product=hypothetical+protein	0.042	0.975	0.902	0.992	0.988	0.182	0.659922	0.057914	1.33676	-0.207469	-0.657884	0.282004	-0.334382	-1.77209	1.09422	-0.867391	-1.50999	-0.153446	-0.994304	-2.58595	0.577293	-0.126914	-1.58226	1.33516	5.66215	6.11957	5.51834	5.43038
CJM1_1208	ADN91401	1169471	1170718	1248	-	CJM1_1208	product=Sensor+protein	0.133	0	0.011	0	0.018	1	0.152668	-1.49313	1.73487	-1.20533	-2.22571	-0.254926	-0.863046	-2.06072	0.330753	-1.358	-2.94368	0.190082	-1.01571	-2.74319	0.647554	0.342281	-0.692711	1.39773	4.76856	4.87438	3.93309	4.17034
CJM1_1209	ADN91402	1170715	1171389	675	-	gene=ompR	product=DNA-binding+response+regulator	0.019	0.002	0.093	0.028	0.903	0.993	0.638358	0.0250267	1.23439	-0.170282	-8.43061	7.68238	-0.367982	-9.41699	7.48403	-0.808639	-9.1523	7.14208	-1.00634	-9.92346	6.99488	-0.197701	-12.3723	11.2299	5.44891	5.89138	5.33088	5.19384
CJM1_1210	ADN91403	1171465	1172883	1419	-	gene=htrA	product=Protease+do	0.03	0.344	0.056	0.956	0.697	0.096	-0.968341	-1.67127	-0.257794	-1.26908	-2.05099	-0.429531	-1.21409	-1.97451	-0.454949	-0.300738	-0.803763	0.150335	-0.24575	-0.675359	0.199848	0.0549876	-0.480569	0.555275	6.83038	6.15918	5.95072	5.98883
CJM1_1211	ADN91404	1173083	1173976	894	+	gene=dnaJ-1	product=Chaperone+protein+dnaJ	0.987	0.886	0.932	0.028	0.054	0.71	0.774837	-0.836776	2.21687	-0.29765	-1.78286	1.29978	-0.126536	-1.68423	1.51178	-1.07249	-1.974	-0.216395	-0.901373	-1.99115	0.0599575	0.171114	-0.865436	1.27405	5.18198	5.71905	4.97566	5.09427
CJM1_1212	ADN91405	1173992	1174366	375	+	gene=hspR	product=Transcriptional+regulator%2C+MerR+family	0.973	0.044	0.964	0.002	0.387	0.994	0.521909	-0.582751	1.64462	-0.197602	-1.13627	0.749581	0.021535	-0.84771	0.913496	-0.719511	-1.91245	0.42189	-0.500374	-1.60619	0.680006	0.219137	-0.725938	1.16635	4.59291	4.95467	4.45594	4.60784
CJM1_1213	ADN91406	1174373	1175998	1626	+	gene=kefB	product=Sodium/hydrogen+exchanger+family+protein	0.98	0.109	0.598	0.001	0.029	0.925	0.272896	-0.664812	1.22062	-1.3314	-2.61354	0.0104843	-1.17063	-2.30504	-0.0935614	-1.60429	-2.96326	-0.167671	-1.44352	-2.63058	-0.324116	0.160771	-1.26307	1.55874	4.34436	4.53351	3.4215	3.53294
CJM1_1214	ADN91407	1176008	1176340	333	+	CJM1_1214	product=Putative+uncharacterized+protein	0.999	0.428	0.461	0.014	0.007	0.53	0.571265	0.05499	1.09979	-0.421357	-4.80808	3.78573	0.279591	-0.133759	0.713575	-0.992622	-5.36468	3.31382	-0.291674	-0.783565	0.128969	0.700948	-3.48161	4.95364	5.71938	6.11535	5.42732	5.91318
CJM1_1215	ADN91408	1176337	1176957	621	+	CJM1_1215	product=HAD-superfamily+hydrolase%2C+subfamily+IA%2C+variant+1+family+protein	0.908	0.098	0.095	0.014	0.008	0.51	0.0740754	-0.234388	0.382707	-0.0322011	-0.331815	0.247648	0.20732	-0.0731514	0.499022	-0.106277	-0.421034	0.211085	0.133245	-0.180146	0.448481	0.239521	-0.070752	0.536101	6.27834	6.32968	6.25602	6.42204
CJM1_1216	ADN91409	1177013	1179007	1995	+	gene=glyS	product=glycyl-tRNA+synthetase%2C+beta+subunit	0.682	0.126	0.445	0.088	0.418	0.565	0.91983	-0.0777032	1.93418	-0.877426	-2.15244	0.422706	-0.598405	-1.64438	0.493759	-1.79726	-3.26538	-0.47986	-1.51824	-2.81854	-0.290856	0.279021	-1.156	1.64921	4.32715	4.96473	3.71897	3.91237
CJM1_1217	ADN91410	1179004	1179825	822	+	CJM1_1217	product=Peptidase%2C+M23/M37+family	0.532	0.222	0.245	0.004	0.002	0.683	0.0947658	-0.165994	0.368396	0.182545	-0.0844639	0.428427	0.069048	-0.17358	0.330755	0.0877791	-0.165868	0.350278	-0.0257178	-0.310643	0.234033	-0.113497	-0.356295	0.120662	7.00402	7.06971	7.13055	7.05188
CJM1_1218	ADN91411	1179822	1180772	951	+	CJM1_1218	product=Putative+uncharacterized+protein	0.772	0.01	0.126	0.001	0.038	0.851	0.250381	-0.721545	1.16607	-0.904137	-1.76194	-0.107015	-0.0465826	-0.898192	0.812123	-1.15452	-2.15395	-0.194635	-0.296963	-1.23056	0.697153	0.857554	-0.0519803	1.76934	4.55953	4.73308	3.93283	4.52724
CJM1_1219	ADN91412	1180769	1181743	975	-	CJM1_1219	product=Possible+phosphatase	0.995	0.497	0.741	0.003	0.005	0.761	0.624228	-0.00338471	1.3156	-0.206184	-9.3395	8.92052	-0.376344	-8.53734	8.08704	-0.830412	-9.73453	8.09328	-1.00057	-9.32382	7.52399	-0.17016	-13.033	12.1348	5.60079	6.03347	5.45787	5.33992
CJM1_1220	ADN91413	1181799	1182572	774	+	gene=pdxJ	product=Pyridoxine+5'-phosphate+synthase	0.978	0.512	0.867	0.019	0.123	0.872	0.0989227	-0.344569	0.581884	-0.69268	-1.36009	0.0120422	-0.244871	-9.18246	8.48464	-0.791602	-1.45671	-0.101597	-0.343794	-9.23959	8.42727	0.447808	-8.726	9.10199	5.405	5.47356	4.92487	5.23526
CJM1_1221	ADN91414	1182569	1183663	1095	+	gene=pdxA	product=4-hydroxythreonine-4-phosphate+dehydrogenase	0.795	0.033	0.277	0.001	0.057	0.92	0.0105997	-0.308918	0.319626	-0.711579	-1.19124	-0.227633	-0.0611667	-0.348624	0.253258	-0.722179	-1.24782	-0.216616	-0.0717664	-0.373817	0.205267	0.650412	0.158421	1.14777	6.77116	6.77851	6.27793	6.72876
CJM1_1222	ADN91415	1183653	1184222	570	-	CJM1_1222	product=Putative+uncharacterized+protein	0.025	0.283	0.146	0.945	0.928	0.302	-0.671842	-1.26457	-0.12452	-1.1528	-5.02571	2.84383	-0.654916	-1.20953	-0.0768034	-0.480957	-4.332	3.50428	0.0169262	-0.353584	0.395081	0.497883	-3.54009	4.42384	6.36091	5.89522	5.56185	5.90696
CJM1_1223	ADN91416	1184367	1185566	1200	+	CJM1_1223	product=Putative+transmembrane+transport+protein	0.992	0.653	0.623	0.01	0.011	0.506	0.721303	-0.221895	1.69275	-1.11677	-2.29087	0.0085018	-0.409243	-1.34819	0.543318	-1.83808	-3.08012	-0.604553	-1.13055	-2.14874	-0.052646	0.707531	-0.444016	1.92531	4.45329	4.95326	3.6792	4.16963
CJM1_1224	ADN91417	1185622	1185942	321	+	CJM1_1224	product=Putative+uncharacterized+protein	0.999	0.999	1	0.822	0.722	0.317	-0.247908	-1.09912	0.589074	-1.72087	-3.20662	-0.183474	-1.24528	-2.38438	-0.15021	-1.47296	-2.93146	-0.0981285	-0.997371	-2.0652	0.0267308	0.47559	-1.05674	1.9474	4.32078	4.14894	3.12796	3.45761
CJM1_1225	ADN91418	1186122	1187144	1023	+	gene=hemE	product=Uroporphyrinogen+decarboxylase	0.998	0.454	0.996	0.002	0.557	0.996	0.974957	-0.0576458	2.08547	-1.0796	-2.23382	-0.00286023	-1.06042	-2.08345	0.0381321	-2.05455	-3.30204	-0.852785	-2.03537	-3.28625	-0.870338	0.0191802	-1.17855	1.27317	4.35537	5.03116	3.60705	3.62035
CJM1_1226	ADN91419	1187141	1188043	903	+	CJM1_1226	product=Putative+uncharacterized+protein	0.924	0.005	0.457	0.001	0.067	0.993	1.89739	1.20646	2.55029	1.95943	1.27548	2.70287	1.61715	1.0499	2.22076	0.0620488	-0.675519	0.804536	-0.28024	-0.815993	0.263263	-0.342289	-0.980358	0.302947	4.59631	5.91148	5.95448	5.71723
CJM1_1227	ADN91420	1188040	1189236	1197	-	CJM1_1227	product=Putative+membrane+protein	0.968	0.267	0.945	0.003	0.347	0.995	0.15859	-7.89089	9.06652	-1.20196	-9.42769	7.51785	-0.875241	-8.62592	7.7599	-1.36055	-2.40165	-0.367918	-1.03383	-1.93738	-0.114251	0.326716	-0.86468	1.59718	5.16144	5.27137	4.32831	4.55477
CJM1_1228	ADN91421	1189238	1191040	1803	-	gene=uvrC	product=UvrABC+system+protein+C	0.99	0.24	0.834	0.001	0.074	0.957	-0.572091	-0.986608	-0.102584	-0.410557	-0.859113	0.0380682	-0.611903	-1.08178	-0.162569	0.161534	-0.197785	0.503192	-0.0398121	-0.424759	0.304433	-0.201346	-0.590783	0.147855	8.62957	8.23303	8.345	8.20543
CJM1_1229	ADN91422	1191033	1191503	471	-	CJM1_1229	product=Putative+uncharacterized+protein	0.56	0.286	0.821	0.408	0.491	0.896	0.2033	-0.336679	0.713173	-0.714673	-1.66778	0.303719	-0.386201	-0.819507	0.0717146	-0.917972	-1.95608	0.1214	-0.589501	-1.14315	-0.0311117	0.328472	-0.589103	1.30865	5.81615	5.95707	5.32078	5.54845
CJM1_1230	ADN91423	1191666	1193201	1536	+	gene=guaA	product=GMP+synthase+%28glutamine-hydrolyzing%29	0.772	0.368	0.334	0.145	0.109	0.436	1.625	0.0340957	3.23194	0.312735	-1.57048	2.22331	0.557602	-1.25131	2.18267	-1.31227	-2.92636	0.311202	-1.0674	-2.67372	0.461016	0.244867	-1.5332	2.1179	2.59967	3.72604	2.81644	2.98617
CJM1_1231	ADN91424	1193287	1194747	1461	+	CJM1_1231	product=Putative+uncharacterized+protein	0.555	0.098	0.106	0.097	0.09	0.5	0.275679	-0.158985	0.688063	0.513639	0.0741922	0.952261	0.549957	0.06156	0.995448	0.23796	-0.0446921	0.521507	0.274278	-0.00963917	0.578407	0.0363185	-0.284354	0.358256	6.25196	6.44305	6.60799	6.63317
CJM1_1232	ADN91425	1194987	1196237	1251	+	gene=purD	product=Phosphoribosylamine--glycine+ligase	0.962	0.864	0.981	0.162	0.747	0.927	0.490216	0.0445979	0.894836	0.105206	-0.291112	0.489708	0.235805	-0.156371	0.607587	-0.38501	-0.743771	-0.0207874	-0.25441	-0.624973	0.10015	0.130599	-0.219789	0.487667	5.89116	6.23096	5.96409	6.05461
CJM1_1233	ADN91426	1196234	1196686	453	+	CJM1_1233	product=Putative+uncharacterized+protein	0.799	0.429	0.082	0.412	0.032	0.55	0.730983	-0.185112	1.69807	-0.279001	-1.1908	0.652437	-0.147247	-1.12992	0.839579	-1.00998	-1.76743	-0.179396	-0.87823	-1.75416	0.00457792	0.131753	-0.75199	1.03886	5.03669	5.54337	4.8433	4.93463
CJM1_1234	ADN91427	1196676	1198724	2049	+	CJM1_1234	product=Organic+solvent+tolerance+protein%2C+putative	0.876	0.01	0.038	0.005	0.008	0.834	0.925067	0.283025	1.58156	0.847231	0.2129	1.50737	1.00269	0.310787	1.67532	-0.0778363	-0.414763	0.305045	0.0776266	-0.359733	0.480754	0.155463	-0.241448	0.536308	6.78268	7.42389	7.36994	7.4777
CJM1_1235	ADN91428	1198794	1200953	2160	+	gene=pnp	product=Polyribonucleotide+nucleotidyltransferase	0.081	0.006	0.003	0.039	0.015	0.237	-0.30161	-0.631163	0.00634424	0.136787	-0.185333	0.444962	-0.122231	-0.386874	0.123614	0.438398	0.12077	0.797293	0.179379	-0.0966786	0.478409	-0.259019	-0.559049	0.0198722	7.59004	7.38098	7.68485	7.50531
CJM1_1236	ADN91429	1200950	1201432	483	+	CJM1_1236	product=T/U+mismatch-specific+DNA+glycosylase	0.941	0.015	0.045	0.003	0.006	0.767	0.0389403	-0.755482	0.773881	-1.65766	-2.70391	-0.685887	-0.753311	-1.54388	0.0752457	-1.6966	-2.6579	-0.722172	-0.792251	-1.54674	0.0241562	0.904349	-0.181963	1.98561	5.3014	5.3284	4.1524	4.77925
CJM1_1237	ADN91430	1201697	1202359	663	-	CJM1_1237	product=Membrane+protein%2C+putative	0.786	0.355	0.453	0.064	0.131	0.621	0.99136	0.0637892	2.00721	-1.3123	-2.65034	0.154361	0.137985	-0.681	1.03875	-2.30366	-3.7283	-0.806475	-0.853375	-1.80661	0.162734	1.45028	0.124536	2.86974	4.43998	5.12714	3.53036	4.53562
CJM1_1238	ADN91431	1202377	1203561	1185	-	CJM1_1238	product=Multi-drug+resistance+protein	0.966	0.308	0.428	0.008	0.016	0.628	1.02828	0.220887	1.80336	0.181736	-0.826111	1.19391	0.291889	-0.805715	1.36757	-0.846548	-1.77687	0.104827	-0.736395	-1.76164	0.300643	0.110153	-1.05205	1.35431	4.92625	5.639	5.05222	5.12857
CJM1_1239	ADN91432	1203615	1204070	456	+	CJM1_1239	product=Possible+phosphotyrosine+protein+phosphatase	0.996	0.64	0.694	0.038	0.083	0.575	0.660805	-0.413302	1.68034	-0.485324	-1.51785	0.558901	-0.495912	-1.49901	0.576256	-1.14613	-2.04271	-0.32562	-1.15672	-1.97514	-0.323559	-0.0105877	-0.86883	0.806059	5.10748	5.56551	4.77108	4.76374
CJM1_1240	ADN91433	1204322	1205593	1272	+	gene=porA	product=Major+outer+membrane+protein	0	0.429	0.01	0.999	0.976	0.018	-0.197781	-0.633732	0.223897	-0.623828	-1.15455	-0.111007	-0.553451	-1.05471	-0.0703778	-0.426047	-0.865602	0.0108549	-0.35567	-0.763613	0.100885	0.0703769	-0.412642	0.579107	5.96374	5.82665	5.53134	5.58012
CJM1_1241	ADN91434	1205709	1206833	1125	-	gene=dnaJ	product=Chaperone+protein+dnaJ	0.997	0.553	0.624	0.01	0.009	0.538	0.310469	-3.99476	4.97324	-1.01078	-5.19226	3.41356	-0.538619	-4.69497	4.1598	-1.32125	-2.25924	-0.359621	-0.849088	-1.64383	-0.0445247	0.472164	-0.501888	1.42828	5.09363	5.30883	4.39301	4.72029
CJM1_1242	ADN91435	1206988	1207659	672	+	gene=racR	product=DNA-binding+response+regulator	0.256	0.025	0.427	0.055	0.726	0.976	0.506454	-0.427583	1.4945	-0.506057	-1.61543	0.577072	0.235712	-8.63423	9.83745	-1.01251	-1.70854	-0.32475	-0.270742	-9.106	9.25092	0.741769	-8.15698	10.2561	5.13023	5.48128	4.77946	5.29362
CJM1_1243	ADN91436	1207656	1208891	1236	+	gene=racS	product=Sensor+protein	0.856	0.023	0.165	0	0.011	0.894	0.921506	0.258351	1.5718	0.901722	0.273129	1.52889	1.07143	0.344742	1.73553	-0.0197841	-0.345373	0.319679	0.149927	-0.243479	0.594886	0.169711	-0.236272	0.602913	6.97007	7.60881	7.5951	7.71273
CJM1_1244	ADN91437	1208891	1209463	573	+	gene=recR	product=Recombination+protein+recR	0.753	0.066	0.117	0.016	0.018	0.8	-0.311109	-0.648425	0.0205301	-0.313872	-0.646204	0.0213919	-0.439676	-0.833151	-0.0780211	-0.00276282	-0.294188	0.290986	-0.128567	-0.455859	0.190127	-0.125804	-0.436647	0.195974	6.51189	6.29625	6.29433	6.20713
CJM1_1245	ADN91438	1209460	1209996	537	-	gene=hydD	product=Hydrogenase+maturation+protease+HydD	0.01	0.004	0.008	0.049	0.665	0.963	0.9419	-0.0673631	1.92095	-0.930997	-1.81366	-0.0974808	-0.510395	-1.43105	0.39758	-1.8729	-2.92532	-0.810945	-1.45229	-2.55455	-0.368315	0.420602	-0.565992	1.38005	4.65023	5.3031	4.00491	4.29645
CJM1_1246	ADN91439	1209993	1210685	693	-	gene=hydC	product=Quinone-reactive+Ni/Fe+hydrogenase%2C+cytochrome+b+subunit	0.002	0.584	0.317	0.997	0.994	0.236	0.36354	-0.133011	0.827784	-0.425859	-0.887954	0.00614887	-0.194061	-0.54074	0.137963	-0.789399	-1.31709	-0.215695	-0.557601	-1.05195	-0.0870715	0.231798	-0.225632	0.701436	6.10725	6.35924	5.81207	5.97274
CJM1_1247	ADN91440	1210696	1212411	1716	-	gene=hydB	product=Quinone-reactive+Ni/Fe-hydrogenase+large+chain	0.021	0.976	0.491	0.997	0.98	0.024	0.623345	-0.0442141	1.26268	-0.569544	-9.13405	7.96988	-0.352508	-0.869745	0.118424	-1.19289	-9.81563	7.35761	-0.975854	-1.69873	-0.315527	0.217035	-8.25522	8.96279	5.78768	6.21975	5.3929	5.54334
CJM1_1248	ADN91441	1212414	1213553	1140	-	gene=hydA	product=Periplasmic+[NiFe]+hydrogenase+small+subunit	0.298	0.99	0.978	0.991	0.986	0.323	0.581727	-4.05599	4.48871	-0.132966	-1.04759	0.739484	-0.173951	-1.045	0.743978	-0.714693	-4.66179	4.06253	-0.755678	-4.68841	4.24807	-0.0409856	-0.963283	0.876965	4.62222	5.02544	4.53006	4.50165
CJM1_1249	ADN91442	1213673	1215514	1842	-	gene=mnmC	product=tRNA+5-methylaminomethyl-2-thiouridine+biosynthesis+bifunctional+protein+mnmC	0.984	0.183	0.271	0.004	0.006	0.655	4.25882	1.94938	6.26412	1.98532	0.44778	3.47592	1.59689	-0.115882	3.25778	-2.2735	-4.08165	-0.358439	-2.66192	-4.81941	-0.418395	-0.388423	-1.9612	1.21234	1.84965	4.80164	3.22576	2.95653
CJM1_1250	ADN91443	1215511	1217490	1980	-	gene=amiA	product=N-acetylmuramoyl-L-alanine+amidase	0.522	0.39	0.418	0.004	0.017	0.723	0.0670844	-0.417442	0.487489	-0.236216	-4.37619	3.93487	-0.173554	-0.622238	0.30868	-0.3033	-4.47229	3.82841	-0.240638	-0.6625	0.204777	0.0626624	-4.06507	4.28826	5.57815	5.62465	5.41442	5.45785
CJM1_1251	ADN91444	1217490	1218581	1092	-	CJM1_1251	product=Oxidoreductase%2C+2-nitropropane+dioxygenase+family	0.229	0.006	0.007	0.012	0.015	0.714	-0.129542	-0.392126	0.130932	-0.243493	-0.564815	0.0949015	-0.0230711	-0.288471	0.257729	-0.113952	-0.411659	0.202611	0.10647	-0.132361	0.364254	0.220422	-0.114943	0.550445	6.54579	6.456	6.37701	6.5298
CJM1_1252	ADN91445	1218578	1219783	1206	-	gene=tyrS	product=Tyrosyl-tRNA+synthetase	0.351	0.006	0.017	0.007	0.028	0.914	0.722385	-0.28166	1.79189	-0.744798	-1.91667	0.450079	-0.460225	-1.4182	0.567785	-1.46718	-2.67553	-0.293946	-1.18261	-2.11468	-0.285989	0.284573	-0.865757	1.34211	4.94619	5.44691	4.42993	4.62718
CJM1_1253	ADN91446	1219795	1221990	2196	-	gene=spoT	product=Penta-phosphate+guanosine-3'-pyrophosphohydrolase+%28SpoT%29	0.425	0.036	0.37	0.043	0.381	0.566	0.11883	-0.126762	0.389346	-0.0410658	-0.268783	0.217692	0.0510294	-0.178322	0.284532	-0.159896	-0.410564	0.0960719	-0.0678005	-0.323636	0.177888	0.0920952	-0.143086	0.330206	6.97411	7.05647	6.94564	7.00948
CJM1_1254	ADN91447	1221974	1222297	324	-	gene=rpoZ	product=DNA-directed+RNA+polymerase+subunit+omega	0.208	0.592	0.417	0.858	0.734	0.313	-0.215815	-1.90422	1.45339	-1.5424	-3.2953	0.284589	-1.23393	-2.94906	0.534358	-1.32658	-2.73001	0.157827	-1.01812	-2.16	0.0351632	0.308465	-1.13915	1.75069	4.8728	4.72321	3.80369	4.0175
CJM1_1255	ADN91448	1222209	1222928	720	-	gene=pyrH	product=Uridylate+kinase	0.839	0.928	0.911	0.687	0.661	0.46	-0.0583256	-0.489389	0.37844	0.572	0.146333	0.988884	0.391507	0.032685	0.751806	0.630325	0.149677	1.08972	0.449833	0.0795518	0.841996	-0.180492	-0.60236	0.224944	8.7869	8.74647	9.18338	9.05827
CJM1_1256	ADN91449	1222980	1224173	1194	-	CJM1_1256	product=Peptidase%2C+M23/M37+family	0.938	0.025	0.191	0.002	0.021	0.879	1.51451	0.151067	2.91336	-0.710617	-2.2239	0.779333	-0.422905	-1.78327	0.837671	-2.22513	-3.88412	-0.652792	-1.93741	-3.34567	-0.477527	0.287712	-1.27239	1.87141	3.73067	4.78044	3.2381	3.43753
CJM1_1257	ADN91450	1224170	1224976	807	-	gene=ftsX	product=cell+division+protein+FtsX	0.921	0.126	0.377	0.002	0.023	0.826	0.512495	-0.0338193	1.08025	-0.831922	-1.67892	-0.0416844	0.604719	0.101475	1.10784	-1.34442	-2.25786	-0.460388	0.0922243	-0.547557	0.732651	1.43664	0.585533	2.34017	5.97396	6.3292	5.39732	6.39312
CJM1_1258	ADN91451	1224963	1225628	666	-	gene=lolD	product=Lipoprotein+releasing+system+ATP-binding+protein+LolD	0.918	0.007	0.471	0.003	0.42	0.593	0.473007	-0.979301	1.90078	-1.9805	-3.72344	-0.350751	-0.480574	-2.14201	1.23053	-2.45351	-4.05707	-0.890217	-0.953582	-2.51802	0.52094	1.49993	-0.247019	3.16495	3.20758	3.53545	1.83481	2.87448
CJM1_1259	ADN91452	1225698	1226876	1179	-	gene=trmB	product=tRNA+%28guanine-N%287%29-%29-methyltransferase	0.553	0.007	0.063	0.005	0.045	0.945	0.658507	-7.29211	8.8521	-0.355413	-1.4678	0.753613	0.455606	-0.454276	1.35781	-1.01392	-9.20403	7.02568	-0.2029	-8.42533	7.89047	0.81102	-0.403773	1.93617	4.6274	5.08384	4.38105	4.9432
CJM1_1260	ADN91453	1226876	1228108	1233	-	CJM1_1260	product=Fibronectin+type+III+domain+protein	0.796	0.091	0.688	0.021	0.329	0.969	0.1755	-0.313402	0.674226	-1.15245	-1.92663	-0.36384	-0.135873	-0.521888	0.276763	-1.32795	-2.17543	-0.498051	-0.311373	-0.792902	0.151556	1.01658	0.280685	1.79205	6.0603	6.18195	5.26149	5.96612
CJM1_1261	ADN91454	1228056	1229024	969	-	gene=rluA	product=Pseudouridine+synthase	0.99	0.018	0.99	0.001	0.512	0.998	0.631568	0.0499047	1.19013	-0.294068	-0.79608	0.218031	-0.142412	-0.599951	0.291906	-0.925635	-1.58229	-0.243286	-0.77398	-1.41609	-0.170113	0.151655	-0.418404	0.681612	5.82682	6.26459	5.62298	5.7281
CJM1_1262	ADN91455	1229102	1230202	1101	+	gene=mrdB	product=RodA+protein	0.915	0.124	0.167	0.01	0.004	0.699	0.432628	4.93811e-05	0.86823	0.289164	-0.165777	0.773891	0.367705	-0.0654564	0.803714	-0.143464	-0.4979	0.214197	-0.0649224	-0.411217	0.298423	0.0785413	-0.301112	0.436091	5.67543	5.97531	5.87587	5.93031
[truncated: 403 more rows]

## Sheet: KEGG IDs
Gene	RefSeq Protein Accession	KEGG Gene ID
CJM1_0005	YP_005656989	cjm:CJM1_0005
CJM1_0009	YP_005656993	cjm:CJM1_0009
[truncated: 200 more rows]
